# Supplementary material for: Systematic Identification and Analysis of Acinetobacter baumannii Type VI Secretion System Effector and Immunity Components
Source: Front Microbiol. 2019 Oct 30;10:2440. doi: 10.3389/fmicb.2019.02440 (PMC6833914; doi:10.3389/fmicb.2019.02440)
Supplement: FILE S2 — A. baumannii vgrG loci identified in this study including the amino acid sequences and locus tags of all VgrG, chaperone, effector and immunity proteins. [file Data_Sheet_2.xlsx]

## Sheet: Sheet1
A_baumannii Strain	Group number_Identifier	Predicted_function	VgrG_LocusTag	VgrG_sequence	VgrG length (aa)	Included_in_analysis	Chaperone_LocusTag	Chaperone_Seq	Chaperone_length	Included_in_analysis	Effector_LocusTag	Effector_Seq	Effector_length	Included_in_analysis	Immunity_LocusTag	Immunity_seq	Immunity_length	Included_in_analysis
1656-2	0		ABK1_RS05895	MFNNIFQILESFGFLSQHRSVYLQFSDASLNSQVFLQRIDGQHYLNQGMTAELICLSTNAHIPLKTFIGVQVAVDQVTDRGSFFRTTGIITGASQGQSDGALTLYKLAISDPTYLWHKRRNSRVFMNKSVKEISEILFQEWQGKSPLFASSLTLDLSGLKQTYDVRPFVMQLNESDYDFLTRLWRSEGISWLIDEAELTVASNMDNIQPQKLRLIDDNNQYQALTRRAIRYHRSSATEQFDSMTSLMADRSLQPTSIFVQRWQPDVLQQTDGAGSVQSKHQHSTNYDNQSLSLEEAWHFSPAWMQDLNGEDGATSASNQQLEKFNQNLSAYYDAQSKQFIAKTTVRDTQVGYWFELNEHPEIDQHESTDKEFLIIGKNYYNQNNLPKDLNQQIQTLVQQ…	739	NO
AB031	0		IX88_07580	MFNNISQVLESLGFLSQHRSVHLQFSDASLNSQVFLQRIEGQHYLNEGMTAELICLSTNAHIALKTFIGVQVAIDQVTDQGQLFRTTGIITGASQGQSDGALTLYKLTISDPTYLWHKRRNSRVFMNKSVREITEILFQEWQGKSPLFASSLTLDLSGLKQAYDIRPFVMQLNQSDYDFLTRLWRSEGINWLIDEAELTVPSNTDHIQPQKLRLIDDNSQYQALSRRTIRYHRSHATEQFDSMTSLMANRSLQPTSVFVQRWQSDVLQQTDGAGSVQSTHQHSTNYDNQSLSLEDAWHFSPAWMQDLKGEDGATSASNQQLEKFNQNLSAFHDAQSKQFIAQTTVRDTQVGYWFELNEHPEIDQHNGSDKEFLIIGKHYYNQNNLPKDLNQQIQALVRQ…	788	YES
AB031	0		IX88_16315	MFNNISQVLESLGFLSQHRSVHLQFSDASLNSQVFLQRIEGQHYLNEGMTAELICLSTNAHIALKTFIGVQVAIDQVTDQGQLFRTTGIITGASQGQSDGALTLYKLTISDPTYLWHKRRNSRVFMNKSVREITEILFQEWQGKSPLFASSLTLDLSGLKQAYDIRPFVMQLNQSDYDFLTRLWRSEGINWLIDEAELTVPSNTDHIQPQKLRLIDDNSQYQALSRRTIRYHRSHATEQFDSMTSLMANRSLQPTSVFVQRWQSDVLQQTDGAGSVQSTHQHSTNYDNQSLSLEDAWHFSPAWMQDLKGEDGATSASNQQLEKFNQNLSAFHDAQSKQFIAQTTVRDTQVGYWFELNEHPEIDQHNGSDKEFLIIGKHYYNQNNLPKDLNQQIQALVRQ…	788	YES
AB042	0		AT570_RS07910	MLFNIFSVLEKIGLNAQKRAIHVQFSNELLNHQVFLQRIEGQHQLNGGLMAELICLSTNAQIALKQFIGVQVAVDQVTDSGQLFRTTGIVTEASYGQSDGALTLYKLTIEDATNLWHKRRNSRVFMNKSIVEITEVLFKEWQEKSPLFAASLSLDLGGLSQNYDIRPFTMQHNESDYDFLTRLWRSEGVSWLIDESELFVPHFTAPIQGQKLRLIDDNNQYQALARRSIRYHRSSATEYQDSITGFVAVRSLQPTAVHVQRWQPDALAQEEGNGSVVTTHTHSDNFDSATLSLEQAWHVSPAWMQDLKGEDQATASSSSQLEKLNQHFTDMHASRAKYFKAYSSVRDTQVGYWFNLREHPEIDQHEGADQEFLIIAKNFYNQNNLPKDLHQQVSQLLTQ…	1036	NO
ab736	0		A4U85_RS12975	MFNNISQVLESLGFLSQHRSVHLQFSDASLNSQVFLQRIEGQHYLNEGMTAELICLSTNAHIALKTFIGVQVAIDQVTDQGQLFRTTGIITGASQGQSDGALTLYKLTISDPTYLWHKRRNSRVFMNKSVREITEILFQEWQGKSPLFASSLTLDLSGLKQAYDIRPFVMQLNQSDYDFLTRLWRSEGINWLIDEAELTVPSNTDHIQPQKLRLIDDNSQYQALSRRTIRYHRSHATEQFDSMTSLMANRSLQPTSVFVQRWQSDVLQQTDGAGSVQSTHQHSTNYDNQSLSLEDAWHFSPAWMQDLKGEDGATSASNQQLEKFNQNLSAFHDAQSKQFIAQTTVRDTQVGYWFELNEHPEIDQHNGSDKEFLIIGKHYYNQNNLPKDLNQQIQALVRQ…	788	YES
AbPK1	0		CTI08_RS06455	MFNNIFQILESFGFLSQHRSVYLQFSDASLNSQVFLQRIDGQHYLNQGMTAELICLSTNAHIPLKTFIGVQVAVDQVTDRGSFFRTTGIITGASQGQSDGALT	103	NO
ATCC19606	0		HMPREF0010_03005	MFNNISQVLESLGFLSQHRSVHLQFSDASLNSQVFLQRIEGQHYLNEGMTAELICLSTNAHIALKTFIGVQVAIDQVTDQGQLFRTTGIITGASQGQSDGALTLYKLTISDPTYLWHKRRNSRVFMNKSVREITEILFQEWQGKSPLFASSLTLDLSGLKQAYDIRPFVMQLNQSDYDFLTRLWRSEGINWLIDEAELTVPSNTDHIQPQKLRLIDDNSQYQALSRRTIRYHRSHATEQFDSMTSLMANRSLQPTSVFVQRWQSDVLQQTDGAGSVQSTHQHSTNYDNQSLSLEDAWHFSPAWMQDLKGEDGATSASNQQLEKFNQNLSAFHDAQSKQFIAQTTVRDTQVGYWFELNEHPEIDQHNGSDKEFLIIGKHYYNQNNLPKDLNQQIQALVRQ…	788	YES
AYP-A2	0		AYP_RS05790	MFNNIFQILESFGFLSQHRSVYLQFSDASLNSQVFLQRIDGQHYLNQGMTAELICLSTNAHIPLKTFIGVQVAVDQVTDRGSFFRTTGIITGASQGQSDGALTLYKLAISDPTYLWHKRRNSRVFMNKSVKEISEILFQEWQGKSPLFASSLTLDLSGLKQTYDVRPFVMQLNESDYDFLTRLWRSEGISWLIDEAELTVASNMDNIQPQKLRLIDDNNQYQALTRRAIRYHRSSATEQFDSMTSLMADRSLQPTSIFVQRWQPDVLQQTDGAGSVQSKHQHSTNYDNQSLSLEEAWHFSPAWMQDLNGEDGATSASNQQLEKFNQNLSAYYDAQSKQFIAKTTVRDTQVGYWFELNEHPEIDQHESTDKEFLIIGKNYYNQNNLPKDLNQQIQTLVQQ…	733	NO
B8342	0		AB895_RS06745	MLFNIFSVLEKIGLNAQKRAIHVQFSNELLNPQVFLQRVEGQHQLNGGLMAELICLSTNAQIALKQFIGVQVAVDQVTDSGQLFRTTGIVTEASYGQSDGALTLYKLTIEDATNLWHKRRNNRVFMNKSIVEITEVLFKEWQEKSPLFAASLSLDLGGLSQNYDIRPFTMQHNESDYDFLTRLWRSEGVSWLIDESELFVPHFTAPIQAQKLKLIDDNNQYQALARRSIRYHRSSATEYQDSITGFVAVRSLQPTAVHVQRWQPDALAQEEGNGSVVTTHTHSDNFDSATLSLEQAWHVSPAWMQDLKGEDQATASSSSQLEKLNQHFTDMHASRAKYFKAYSSVRDTQVGYWFNLREHPEIDQHEGADQEFLIIAKNFYNQNNLPKDLHQQVSQLLTQ…	583	NO
DS002	0		C6W84_03600	MLFNIFSVLEKIGLNAQKRAIHVQFSNELLNPQVFLQRVEGQHQLNGGLMAELICLSTNAQIALKQFIGVQVAVDQVTDSGQLFRTTGIVTEASYGQSDGALTLYKLTIEDATNLWHKRRNNRVFMNKSIVEITEVLFKEWQEKSPLFAASLSLDLGGLSQNYDIRPFTMQHNESDYDFLTRLWRSEGVSWLIDESELFVPHFTAPIQAQKLKLIDDNNQYQALARRSIRYHRSSATEYQDSITGFVAVRSLQPTAVHVQRWQPDALAQEEGNGSVVTTHTHSDNFDSATLSLEQAWHVSPAWMQDLKGEDQATASSSSQLEKLNQHFTDMHASRAKYFKAYSSVRDTQVGYWFNLREHPEIDQHEGADQEFLIIAKNFYNQNNLPKDLHQQVSQLLTQ…	583	NO
IOMTU433	0		IOMTU443_0115	MAELICLSTNAQIALKQFIGVQVAVDQVTDSGQLFRTTGIVTEASYGQSDGALTLYKLTIEDATNLWHKRRNSRVFMNKSIVEITEVLFKEWQEKSPLFAASLSLDLGGLSQNYDIRPFTMQHNESDYDFLTRLWRSEGVSWLIDESELFVPHFTAPIQAQKLRLIDDNNQYQALARRSIRYHRSSATEYQDSITGFVAVRSLQPTAVHVQRWQPDALAQEEGNGSVVTTHTHSDNFDSATLSLEQAWHVSPAWMQDLKGEDQATASSSSQLEKLNQHFTDMHASRAKYFKAYSSVRDTQVGYWFNLREHPEIDQHEGADQEFLIIAKNFYNQNNLPKDLHQQVSQLLTQSRWDQHGYDDIERQGNELTLIRRQIKTAPEYNPEQHRPIAYPQRAKVVG…	1055	YES	IOMTU433_0116	MNKIYISLPMIFILNMSGCATVAQSAPLYEKYESQNLKCGEANVKVISYCYDPEKGLEDRGSGGIVRECKSSVIKINNTQEINIPVMSENQKKLLEKQGYDFSGKLEEGKWSLVSFACIKNNQDSFLLLNQATSNNINMMDHSKGSLWDNPVLLDLKGNIIKNGNKEILKNSKKGKAISANAVYGNE	187	NO	IOMTU433_0117	MGDIYQLLKPKKGYAYTKEQIIDASLVNLPIPTGKKLKGNSRVIGDVDEETFKIIVDTIISLCSRFNLEYQEMAYTLLICLAESGFNPDAAAGTTSASGLAQYTRSTADAFKARSKSILGFEIDMSGTNVFDANIGCYGVLVAFLFNKNLALKWGFKPNDDKYWQLIYMLHHDGPGYYEDDRGKERALRFKWRKDAIDTYERVFKKNLLLLTALLKQKVETKLKLTDHEGKAIENKNYIIATVKSPDRKKPTHLSMNRNEKKEINVVFGKTNSNGGRIQT	280	NO
JBA13	0		B7L31_RS10945	MFNNIFQILESFGFLSQHRSVYLQFSDASLNSQVFLQRIDGQHYLNQGMTAELICLSTNAHIPLKTFIGVQVAVDQVTDRGSFFRTTGIITGASQGQSDGALTLYKLAISDPTYLWHKRRNSRVFMNKSVKEISEILFQEWQGKSPLFASSLTLDLSGLKQTYDVRPFVMQLNESDYDFLTRLWRSEGISWLIDEAELTVASNMDNIQPQKLRLIDDNNQYQALTRRAIRYHRSSATEQFDSMTSLMADRSLQPTSIFVQRWQPDVLQQTDGAGSVQSKHQHSTNYDNQSLSLEEAWHFSPAWMQDLNGEDGATSASNQQLEKFNQNLSAYYDAQSKQFIAKTTVRDTQVGYWFELNEHPEIDQHESTDKEFLIIGKNYYNQNNLPKDLNQQIQTLVQQ…	1064	YES					B7L31_RS10940	MAKENTQQKEIKKQPAVELAVFNLNSVTDVADLQMVASQVQRYLQVCGNTSLEQIKSKANITTVANIFALTGSVLDLMLYATDKKTGDAAVQRGALLAANLIGLFSEPNNEAHARMALRPMFGLMAECLYRENGKIKETDIKRLGLHLNAMIAGDLENFLKETQAKLSSLLTSATTLGVTILQSMATPATGINAGITTAAGASAEKRDPKLKFTNWAVPLIDLLGKPSQANLTPKIQPNITSRLQQEATQAIAALSQTLQQQANAGQKYTLAWLLQETLKAIQALENKGNASVPVNQTGEYERHTKGDTLEFVSLQADALNAPPCEGADSQSGKSISYSIGAERVQHADFYLPKIGFSFTRQYNSQMDEFDQSMVGARWMMPFSNMIQQNAKGYLFIDS…	1393	NO
KAB02	0		KAB02_RS06270	MFNNIFQILESFGFLSQHRSVYLQFSDASLNSQVFLQRIDGQHYLNQGMTAELICLSTNAHIPLKTFIGVQVAVDQVTDRGSFFRTTGIITGASQGQSDGALTLYKLAISDPTYLWHKRRNSRVFMNKSVKEISEILFQEWQGKSPLFASSLTLDLSGLKQTYDVRPFVMQLNESDYDFLTRLWRSEGISWLIDEAELTVASNMDNIQPQKLRLIDDNNQYQALTRRAIRYHRSSATEQFDSMTSLMADRSLQPTSIFVQRWQPDVLQQTDGAGSVQSKHQHSTNYDNQSLSLEEAWHFSPAWMQDLNGEDGATSASNQQLEKFNQNLSAYYDAQSKQFIAKTTVRDTQVGYWFELNEHPEIDQHESTDKEFLIIGKNYYNQNNLPKDLNQQIQTLVQQ…	1064	YES					KAB02_RS06275	MAKENTQQKEIKKQPAVELAVFNLNSVTDVADLQMVASQVQRYLQVCGNTSLEQIKSKANITTVANIFALTGSVLDLMLYATDKKTGDAAVQRGALLAANLIGLFSEPNNEAHARMALRPMFGLMAECLYRENGKIKETDIKRLGLHLNAMIAGDLENFLKETQAKLSSLLTSATTLGVTILQSMATPATGINAGITTAAGASAEKRDPKLKFTNWAVPLIDLLGKPSQANLTPKIQPNITSRLQQEATQAIAALSQTLQQQANAGQKYTLAWLLQETLKAIQALENKGNASVPVNQTGEYERHTKGDTLEFVSLQADALNAPPCEGADSQSGKSISYSIGAERVQHADFYLPKIGFSFTRQYNSQMDEFDQSMVGARWMMPFSNMIQQNAKGYLFIDS…	1393	NO
KAB04	0		KAB04_RS12910	MFNNIFQILESFGFLSQHRSVYLQFSDASLNSQVFLQRIDGQHYLNQGMTAELICLSTNAHIPLKTFIGVQVAVDQVTDRGSFFRTTGIITGASQGQSDGALTLYKLAISDPTYLWHKRRNSRVFMNKSVKEISEILFQEWQGKSPLFASSLTLDLSGLKQTYDVRPFVMQLNESDYDFLTRLWRSEGISWLIDEAELTVASNMDNIQPQKLRLIDDNNQYQALTRRAIRYHRSSATEQFDSMTSLMADRSLQPTSIFVQRWQPDVLQQTDGAGSVQSKHQHSTNYDNQSLSLEEAWHFSPAWMQDLNGEDGATSASNQQLEKFNQNLSAYYDAQSKQFIAKTTVRDTQVGYWFELNEHPEIDQHESTDKEFLIIGKNYYNQNNLPKDLNQQIQTLVQQ…	1064	YES					KAB04_RS12905	MAKENTQQKEIKKQPAVELAVFNLNSVTDVADLQMVASQVQRYLQVCGNTSLEQIKSKANITTVANIFALTGSVLDLMLYATDKKTGDAAVQRGALLAANLIGLFSEPNNEAHARMALRPMFGLMAECLYRENGKIKETDIKRLGLHLNAMIAGDLENFLKETQAKLSSLLTSATTLGVTILQSMATPATGINAGITTAAGASAEKRDPKLKFTNWAVPLIDLLGKPSQANLTPKIQPNITSRLQQEATQAIAALSQTLQQQANAGQKYTLAWLLQETLKAIQALENKGNASVPVNQTGEYERHTKGDTLEFVSLQADALNAPPCEGADSQSGKSISYSIGAERVQHADFYLPKIGFSFTRQYNSQMDEFDQSMVGARWMMPFSNMIQQNAKGYLFIDS…	1393	NO
KAB05	0		KAB05_RS06315	MFNNIFQILESFGFLSQHRSVYLQFSDASLNSQVFLQRIDGQHYLNQGMTAELICLSTNAHIPLKTFIGVQVAVDQVTDRGSFFRTTGIITGASQGQSDGALTLYKLAISDPTYLWHKRRNSRVFMNKSVKEISEILFQEWQGKSPLFASSLTLDLSGLKQTYDVRPFVMQLNESDYDFLTRLWRSEGISWLIDEAELTVASNMDNIQPQKLRLIDDNNQYQALTRRAIRYHRSSATEQFDSMTSLMADRSLQPTSIFVQRWQPDVLQQTDGAGSVQSKHQHSTNYDNQSLSLEEAWHFSPAWMQDLNGEDGATSASNQQLEKFNQNLSAYYDAQSKQFIAKTTVRDTQVGYWFELNEHPEIDQHESTDKEFLIIGKNYYNQNNLPKDLNQQIQTLVQQ…	1064	YES					KAB05_RS06320	MAKENTQQKEIKKQPAVELAVFNLNSVTDVADLQMVASQVQRYLQVCGNTSLEQIKSKANITTVANIFALTGSVLDLMLYATDKKTGDAAVQRGALLAANLIGLFSEPNNEAHARMALRPMFGLMAECLYRENGKIKETDIKRLGLHLNAMIAGDLENFLKETQAKLSSLLTSATTLGVTILQSMATPATGINAGITTAAGASAEKRDPKLKFTNWAVPLIDLLGKPSQANLTPKIQPNITSRLQQEATQAIAALSQTLQQQANAGQKYTLAWLLQETLKAIQALENKGNASVPVNQTGEYERHTKGDTLEFVSLQADALNAPPCEGADSQSGKSISYSIGAERVQHADFYLPKIGFSFTRQYNSQMDEFDQSMVGARWMMPFSNMIQQNAKGYLFIDS…	454	NO
KAB06	0		KAB06_RS06280	MFNNIFQILESFGFLSQHRSVYLQFSDASLNSQVFLQRIDGQHYLNQGMTAELICLSTNAHIPLKTFIGVQVAVDQVTDRGSFFRTTGIITGASQGQSDGALTLYKLAISDPTYLWHKRRNSRVFMNKSVKEISEILFQEWQGKSPLFASSLTLDLSGLKQTYDVRPFVMQLNESDYDFLTRLWRSEGISWLIDEAELTVASNMDNIQPQKLRLIDDNNQYQALTRRAIRYHRSSATEQFDSMTSLMADRSLQPTSIFVQRWQPDVLQQTDGAGSVQSKHQHSTNYDNQSLSLEEAWHFSPAWMQDLNGEDGATSASNQQLEKFNQNLSAYYDAQSKQFIAKTTVRDTQVGYWFELNEHPEIDQHESTDKEFLIIGKNYYNQNNLPKDLNQQIQTLVQQ…	1064	YES					KAB06_RS06285	MAKENTQQKEIKKQPAVELAVFNLNSVTDVADLQMVASQVQRYLQVCGNTSLEQIKSKANITTVANIFALTGSVLDLMLYATDKKTGDAAVQRGALLAANLIGLFSEPNNEAHARMALRPMFGLMAECLYRENGKIKETDIKRLGLHLNAMIAGDLENFLKETQAKLSSLLTSATTLGVTILQSMATPATGINAGITTAAGASAEKRDPKLKFTNWAVPLIDLLGKPSQANLTPKIQPNITSRLQQEATQAIAALSQTLQQQANAGQKYTLAWLLQETLKAIQALENKGNASVPVNQTGEYERHTKGDTLEFVSLQADALNAPPCEGADSQSGKSISYSIGAERVQHADFYLPKIGFSFTRQYNSQMDEFDQSMVGARWMMPFSNMIQQNAKGYLFIDS…	1393	NO
KAB07	0		KAB07_RS06245	MFNNIFQILESFGFLSQHRSVYLQFSDASLNSQVFLQRIDGQHYLNQGMTAELICLSTNAHIPLKTFIGVQVAVDQVTDRGSFFRTTGIITGASQGQSDGALTLYKLAISDPTYLWHKRRNSRVFMNKSVKEISEILFQEWQGKSPLFASSLTLDLSGLKQTYDVRPFVMQLNESDYDFLTRLWRSEGISWLIDEAELTVASNMDNIQPQKLRLIDDNNQYQALTRRAIRYHRSSATEQFDSMTSLMADRSLQPTSIFVQRWQPDVLQQTDGAGSVQSKHQHSTNYDNQSLSLEEAWHFSPAWMQDLNGEDGATSASNQQLEKFNQNLSAYYDAQSKQFIAKTTVRDTQVGYWFELNEHPEIDQHESTDKEFLIIGKNYYNQNNLPKDLNQQIQTLVQQ…	1064	YES					KAB07_RS06250	MAKENTQQKEIKKQPAVELAVFNLNSVTDVADLQMVASQVQRYLQVCGNTSLEQIKSKANITTVANIFALTGSVLDLMLYATDKKTGDAAVQRGALLAANLIGLFSEPNNEAHARMALRPMFGLMAECLYRENGKIKETDIKRLGLHLNAMIAGDLENFLKETQAKLSSLLTSATTLGVTILQSMATPATGINAGITTAAGASAEKRDPKLKFTNWAVPLIDLLGKPSQANLTPKIQPNITSRLQQEATQAIAALSQTLQQQANAGQKYTLAWLLQETLKAIQALENKGNASVPVNQTGEYERHTKGDTLEFVSLQADALNAPPCEGADSQSGKSISYSIGAERVQHADFYLPKIGFSFTRQYNSQMDEFDQSMVGARWMMPFSNMIQQNAKGYLFIDS…	1393	NO
KAB08	0		KAB08_RS06235	MFNNIFQILESFGFLSQHRSVYLQFSDASLNSQVFLQRIDGQHYLNQGMTAELICLSTNAHIPLKTFIGVQVAVDQVTDRGSFFRTTGIITGASQGQSDGALTLYKLAISDPTYLWHKRRNSRVFMNKSVKEISEILFQEWQGKSPLFASSLTLDLSGLKQTYDVRPFVMQLNESDYDFLTRLWRSEGISWLIDEAELTVASNMDNIQPQKLRLIDDNNQYQALTRRAIRYHRSSATEQFDSMTSLMADRSLQPTSIFVQRWQPDVLQQTDGAGSVQSKHQHSTNYDNQSLSLEEAWHFSPAWMQDLNGEDGATSASNQQLEKFNQNLSAYYDAQSKQFIAKTTVRDTQVGYWFELNEHPEIDQHESTDKEFLIIGKNYYNQNNLPKDLNQQIQTLVQQ…	1064	YES					KAB08_RS06240	MAKENTQQKEIKKQPAVELAVFNLNSVTDVADLQMVASQVQRYLQVCGNTSLEQIKSKANITTVANIFALTGSVLDLMLYATDKKTGDAAVQRGALLAANLIGLFSEPNNEAHARMALRPMFGLMAECLYRENGKIKETDIKRLGLHLNAMIAGDLENFLKETQAKLSSLLTSATTLGVTILQSMATPATGINAGITTAAGASAEKRDPKLKFTNWAVPLIDLLGKPSQANLTPKIQPNITSRLQQEATQAIAALSQTLQQQANAGQKYTLAWLLQETLKAIQALENKGNASVPVNQTGEYERHTKGDTLEFVSLQADALNAPPCEGADSQSGKSISYSIGAERVQHADFYLPKIGFSFTRQYNSQMDEFDQSMVGARWMMPFSNMIQQNAKGYLFIDS…	1393	NO
LAC-4	0		RR41_RS09610	ALTLYKLAISDPTYLWHKRRNSRVFMNKSVKEISEILFQEWQGKSPLFASSLTLDLSGLKQTYDVRPFVMQLNESDYDFLTRLWRSEGISWLIDEAELTVASNMDNIQPQKLRLIDDNNQYQALTRRAIRYHRSSATEQFDSMTSLMADRSLQPTSIFVQRWQPDVLQQTDGAGSVQSKHQHSTNYDNQSLSLEEAWHFSPAWMQDLNGEDGATSASNQQLEKFNQNLSAYYDAQSKQFIAKTTVRDTQVGYWFELNEHPEIDQHESTDKEFLIIGKNYYNQNNLPKDLNQQIQTLLQQSDWQASNTNERQANQLILQRRYIPTTPAYNPQTHSPVAHPQRAKVVGPEGEEIYVDEWGRIKVRFLFTRSDDHSHDGGAGTNNNDTDSAWIDVLTPWAGE…	964	NO
SAA14	0		B7L45_RS13210	MFNNIFQILESFGFLSQHRSVYLQFSDASLNSQVFLQRIDGQHYLNQGMTAELICLSTNAHIPLKTFIGVQVAVDQVTDRGSFFRTTGIITGASQGQSDGALTLYKLAISDPTYLWHKRRNSRVFMNKSVKEISEILFQEWQGKSPLFASSLTLDLSGLKQTYDVRPFVMQLNESDYDFLTRLWRSEGISWLIDEAELTVASNMDNIQPQKLRLIDDNNQYQALTRRAIRYHRSSATEQFDSMTSLMADRSLQPTSIFVQRWQPDVLQQTDGAGSVQSKHQHSTNYDNQSLSLEEAWHFSPAWMQDLNGEDGATSASNQQLEKFNQNLSAYYDAQSKQFIAKTTVRDTQVGYWFELNEHPEIDQHESTDKEFLIIGKNYYNQNNLPKDLNQQIQTLVQQ…	1064	YES					B7L45_RS13205	MAKENTQQKEIKKQPAVELAVFNLNSVTDVADLQMVASQVQRYLQVCGNTSLEQIKSKANITTVANIFALTGSVLDLMLYATDKKTGDAAVQRGALLAANLIGLFSEPNNEAHARMALRPMFGLMAECLYRENGKIKETDIKRLGLHLNAMIAGDLENFLKETQAKLSSLLTSATTLGVTILQSMATPATGINAGITTAAGASAEKRDPKLKFTNWAVPLIDLLGKPSQANLTPKIQPNITSRLQQEATQAIAALSQTLQQQANAGQKYTLAWLLQETLKAIQALENKGNASVPVNQTGEYERHTKGDTLEFVSLQADALNAPPCEGADSQSGKSISYSIGAERVQHADFYLPKIGFSFTRQYNSQMDEFDQSMVGARWMMPFSNMIQQNAKGYLFIDS…	1393	NO
SDF	0		ABSDF3511	MLFNIFSVLEKIGLNAQKRAIHVQFSNELLNHQVFLQRIEGQHQLNGGLMAELICLSTNAQIALKQFIGVQVAVDQVTDSGQLFRTTGIVTEASYGQSDGALTLYKLTIEDATNLWHKRRNSRVFMNKSIVEITEVLFKEWQEKSPLFAASLSLDLGGLSQNYDIRPFTMQHNESDYDFLTRLWRSEGVSWLIDESELFVPHFTAPIQAQKLRLIDDNNQYQALARCSIRYHRSSATEYQDSITGFVAVRSLQPTAVHVQRWQPDALAQEEGNGSVVTTHTHSDNFDSATLSLEQAWHVSPAWMQDLKGEDQATASSSSQLEKLNQHFTDMHASRAKYFKAYSSVRDTQVGYWFNLREHPEIDQHEGADQEFLIIAKNFYNQNNLPKDLQQQVALLHKP…	402	NO
SSA12	0		B7L38_RS05085	MFNNIFQILESFGFLSQHRSVYLQFSDASLNSQVFLQRIDGQHYLNQGMTAELICLSTNAHIPLKTFIGVQVAVDQVTDRGSFFRTTGIITGASQGQSDGALTLYKLAISDPTYLWHKRRNSRVFMNKSVKEISEILFQEWQGKSPLFASSLTLDLSGLKQTYDVRPFVMQLNESDYDFLTRLWRSEGISWLIDEAELTVASNMDNIQPQKLRLIDDNNQYQALTRRAIRYHRSSATEQFDSMTSLMADRSLQPTSIFVQRWQPDVLQQTDGAGSVQSKHQHSTNYDNQSLSLEEAWHFSPAWMQDLNGEDGATSASNQQLEKFNQNLSAYYDAQSKQFIAKTTVRDTQVGYWFELNEHPEIDQHESTDKEFLIIGKNYYNQNNLPKDLNQQIQTLVQQ…	1064	YES					B7L38_RS05080	MAKENTQQKEIKKQPAVELAVFNLNSVTDVADLQMVASQVQRYLQVCGNTSLEQIKSKANITTVANIFALTGSVLDLMLYATDKKTGDAAVQRGALLAANLIGLFSEPNNEAHARMALRPMFGLMAECLYRENGKIKETDIKRLGLHLNAMIAGDLENFLKETQAKLSSLLTSATTLGVTILQSMATPATGINAGITTAAGASAEKRDPKLKFTNWAVPLIDLLGKPSQANLTPKIQPNITSRLQQEATQAIAALSQTLQQQANAGQKYTLAWLLQETLKAIQALENKGNASVPVNQTGEYERHTKGDTLEFVSLQADALNAPPCEGADSQSGKSISYSIGAERVQHADFYLPKIGFSFTRQYNSQMDEFDQSMVGARWMMPFSNMIQQNAKGYLFIDS…	1393	NO
SSMA17	0		B7L43_RS05855	MFNNIFQILESFGFLSQHRSVYLQFSDASLNSQVFLQRIDGQHYLNQGMTAELICLSTNAHIPLKTFIGVQVAVDQVTDRGSFFRTTGIITGASQGQSDGALTLYKLAISDPTYLWHKRRNSRVFMNKSVKEISEILFQEWQGKSPLFASSLTLDLSGLKQTYDVRPFVMQLNESDYDFLTRLWRSEGISWLIDEAELTVASNMDNIQPQKLRLIDDNNQYQALTRRAIRYHRSSATEQFDSMTSLMADRSLQPTSIFVQRWQPDVLQQTDGAGSVQSKHQHSTNYDNQSLSLEEAWHFSPAWMQDLNGEDGATSASNQQLEKFNQNLSAYYDAQSKQFIAKTTVRDTQVGYWFELNEHPEIDQHESTDKEFLIIGKNYYNQNNLPKDLNQQIQTLVQQ…	1064	YES					B7L43_RS05850	MAKENTQQKEIKKQPAVELAVFNLNSVTDVADLQMVASQVQRYLQVCGNTSLEQIKSKANITTVANIFALTGSVLDLMLYATDKKTGDAAVQRGALLAANLIGLFSEPNNEAHARMALRPMFGLMAECLYRENGKIKETDIKRLGLHLNAMIAGDLENFLKETQAKLSSLLTSATTLGVTILQSMATPATGINAGITTAAGASAEKRDPKLKFTNWAVPLIDLLGKPSQANLTPKIQPNITSRLQQEATQAIAALSQTLQQQANAGQKYTLAWLLQETLKAIQALENKGNASVPVNQTGEYERHTKGDTLEFVSLQADALNAPPCEGADSQSGKSISYSIGAERVQHADFYLPKIGFSFTRQYNSQMDEFDQSMVGARWMMPFSNMIQQNAKGYLFIDS…	1393	NO
USA15	0		B7L41_RS01350	MLFNIFSVLEKIGLNAQKRAIHVQFSNELLNHQVFLQRIEGQHQLNGGLMAELICLSTNAQIALKQFIGVQVAVDQVTDSGQLFRTTGIVTEASYGQSDGALTLYKLTIEDATNLWHKRRNSRVFMNKSIVEITEVLFKEWQEKSPLFAASLSLDLGGLSQNYDIRPFTMQHNESDYDFLTRLWRSEGVSWLIDESELFVPHFTAPIQAQKLRLIDDNNQYQALARRSIRYHRSSATEYQDSITGFVAVRSLQPTAVHVQRWQPDALAQEEGNGSVVTTHTHSDNFDSATLSLEQAWHVSPAWMQDLKGEDQATASSSSQLEKLNQHFTDMHASRAKYFKAYSSVRDTQVGYWFNLREHPEIDQHEGADQEFLIIAKNFYNQNNLPKDLHQQVSQLLTQ…	983	NO
XH857	0		AYR69_17805	MLFNIFSVLEKIGLNAQKRAIHVQFSNELLNPQVFLQRVEGQHQLNGGLMAELICLSTNAQIALKQFIGVQVAVDQVTDSGQLFRTTGIVTEASYGQSDGALTLYKLTIEDATNLWHKRRNSRVFMNKSIVEITEVLFKEWQEKSPLFAASLSLDLGGLSQNYDIRPFTMQHNESDYDFLTRLWRSEGVSWLIDESELFVPHFTAPIQAQKLKLIDDNNQYQALARRSIRYHRSSATEYQDSITGFVAVRSLQPTAVHVQRWQPDA	266	NO
XH860	0		AYR67_RS00555	MLFNIFSVLEKIGLNAQKRAIHVQFSNELLNHQVFLQRIEGQHQLNGGLMAELICLSTNAQIALKQFIGVQVAVDQVTDSGQLFRTTGIVTEASYGQSDGALTLYKLTIEDATNLWHKRRNSRVFMNKSIVEITEVLFKEWQEKSPLFAASLSLDLGGLSQNYDIRPFTMQHNESDYDFLTRLWRSEGVSWLIDESELFVPHFTAPIQAQKLRLIDDNNQYQALARRSIRYHRSSATEYQDSITGFVAVRSLQPTAVHVQRWQPDALAQEEGNGSVVTTYTHSDNFDSATLSLEQAWHVSPAWMQDLKGEDQATASSSSQLEKLNQHFTDMHASRAKYFKAYSSVRDTQVGYWFNLREHPEIDQHEGADQEFLIIAKNFYNQNNLPKDLQQQVSQLLTQ…	1022	NO
3207	1	Lipase	Aba3207_RS11905	MQMSVSSILERLGLVSQNRAVHIQFSNQSLNQQVFLQRIEGEHTLNQGSVAELLCLSTNAHIALKQFIGCQVAVDQVTDTGQFFRTTGIITEASQGQSDGSLTIYNLTLKDPTALWHKRRNSRVFMNKSVRDISEILFKEWQGKSPLFASSITLDTSGLTKDYDVRPFVMQSNESDYDFLTRLWRSEGINWLVDESQLFIVDPNASIQPQVLRLIDDNQNYQALERRSIRYQRSSATEQFDTITQVKAERRLQPTSVHVQRWQADALQQEEGSGSVQGTQKHSEHYDNASLNLEDAWHVSPAWMQDLNGEDQATASGNSQIEQLNQHINAYHHLSSKQFTVAGNVRDAQVGYWFELNDHPELDQHDSADKEFLILSKHYYNQNNLPKELQQQLERLLPQ…	920	YES					Aba3207_RS11910	MDNVIDANKDIKKQATELLKKAHGKVSNVPPVIPVKLTTYTHSLTIFIGGAADKYVFTPGDVPVGWGDFRPIGPTYFVGNYVNNYFATIKGGSKNAFVKYYGYEEAYVSDTRELTVNTNKDKKLNAFNDVKNFLKTYPQTQVNIVGHSLGGWNAAGLAEILHKNNICKVNVLVTIDPVGEILSKIGLGSRTSIYYSRPKPVFNLWISISCDPKSYEWNNDLIADLGGQWSSYPSSNSSYYYVTRYSHADFRLMMQEKIVNNLSVQDILSKELSRIK	276	YES	>Aba3207_RS11915	MKYFLLTLLSITLSACNPFINNEKASNNNAEIKSLTYSRLDGMSGDIFKFNLETNDDLNKIYQENNYKYSHFKCDNIKNYFVTGAISVEGEKLKKGKYTSSGYFKVCEDESMNVCIDKNQLEKLLTSNMSCRVVFGGLLQSSKVVADNILISKEAIRKSNFQ	162	YES
AB042	1	Lipase	AT570_RS06780	MQMSVSSILERLGLVSQNRAVHIQFSNQSLNQQVFLQRIEGEHTLNQGSVAELLCLSTNAHIALKQFIGCQVAVDQVTDTGQFFRTTGIITEASQGQSDGSLTIYNLTLKDPTALWHKRRNSRVFMNKSVRDISEILFKEWQGKSPLFASSITLDTSGLTKDYDVRPFVMQSNESDYDFLTRLWRSEGINWLVDESQLFIADPNASIQPQVLRLIDDNQNYQALERRSIRYQRSSATEQFDTITQVKAERRLQPTSVHVQRWQADALQQEEGSGSVQGTQKHSEHYDNASLNLEDAWHVSPAWMQDLNGEDQATASGNSQIEQLNQHINAYHHLSSKQFTVAGNVRDAQVGYWFELNDHPELDQHDSADKEFLILSKHYYNQNNLPKELQQQLERLLPQ…	920	YES					AT570_RS06775	MDNVIDANKDIKKQATELLKKAHGKVSNVPPVIPVKLTTYTHSLTIFIGGAADKYVFTPGDVPVGWGDFRPIGPTYFVGNYVNNYFATIKGGSKNAFVKYYGYEEAYVSDTRELTVNTNKDKKLNAFNDVKNFLKTYPQTQVNIVGHSLGGWNAAGLAEILHKNNICKVNVLITIDPVGEILSKIGLGSRTSIYYSRPKPVFNLWISISCDPKSYEWNNDLIADLGGQWSSYPSSNSSYYYVTRYSHADFRLMMQEKIVNNLSVQDILSKELSRIK	276	YES	>AT570_RS06770	MKYFLLTLLSITLSACNPFINNEKASNNNAEIKSLTYSRLDGMSGDIFKFNLETNDDLNKIYQENNYKYSHFKCDNIKNYFVTGAISVEGEKLKKGKYTSSGYFKVCEDESMNVCIDKNQLEKLLTSNMSCRVVFGGLLQSSKVVADNILISKEAIRKSNFQ	162	YES
AR_0088	1	Lipase	AM467_RS00695	MQMSVSSILERLGLVSQNRAVHIQFSNQSLNQQVFLQRIEGEHTLNQGSVAELLCLSTNAHIALKQFIGCQVAVDQVTDTGQFFRTTGIITEASQGQSDGSLTIYNLTLKDPTALWHKRRNSRVFMNKSVRDISEILFKEWQGKSPLFASSITLDTSGLTKDYDVRPFVMQSNESDYDFLTRLWRSEGINWLVDESQLFIVDPNASIQPQVLRLIDDNQNYQALERRSIRYQRSSATEQFDTITQVKAERRLQPTSVHVQRWQADALQQEEGSGSVQGTQKHSEHYDNASLNLEDAWHVSPAWMQDLNGEDQATASGNSQIEQLNQHINAYHHLSSKQFTVAGNVRDAQVGYWFELNDHPELDQHDSADKEFLILSKHYYNQNNLPKELQQQLERLLPQ…	920	YES					AM467_RS00700	MDNVIDANKDIKKQATELLKKAHGKVSNVPPVIPVKLTTYTHSLTIFIGGAADKYVFTPGDVPVGWGDFRPIGPTYFVGNYVNNYFATIKGGSKNAFVKYYGYEEAYVSDTRELTVNTNKDKKLNAFNDVKNFLKTYPQTQVNIVGHSLGGWNAAGLAEILHKNNICKVNVLVTIDPVGEILSKIGLGSRTSIYYSRPKPVFNLWISISCDPKSYEWNNDLIADLGGQWSSYPSSNSSYYYVTRYSHADFRLMMQEKIVNNLSVQDILSKELSRIK	276	YES	>AM467_RS00705	MKYFLLTLLSITLSACNPFINNEKASNNNAEIKSLTYSRLDGMSGDIFKFNLETNDDLNKIYQENNYKYSHFKCDNIKNYFVTGAISVEGEKLKKGKYTSSGYFKVCEDESMNVCIDKNQLEKLLTSNMSCRVVFGGLLQSSKVVADNILISKEAIRKSNFQ	162	YES
ATCC17978-mff	1	Lipase	ACX60_RS17660	MQMSVSSILERLGLVSQNRAVHIQFSNQSLNQQVFLQRIEGEHTLNQGSVAELLCLSTNAHIALKQFIGCQVAVDQVTDTGQFFRTTGIITEASQGQSDGSLTIYNLTLKDPTALWHKRRNSRVFMNKSVRDISEILFKEWQGKSPLFASSITLDTSGLTKDYDVRPFVMQSNESDYDFLTRLWRSEGINWLVDESQLFIADPNASIQPQVLRLIDDNQNYQALERRSIRYQRSSATEQFDTITQVKAERRLQPTSVHVQRWQADALQQEEGSGSVQGTQKHSEHYDNASLNLEDAWHVSPAWMQDLNGEDQATASGNSQIEQLNQHINAYHHLSSKQFTVAGNVRDAQVGYWFELNDHPELDQHDSADKEFLILSKHYYNQNNLPKELQQQLERLLPQ…	920	YES					ACX60_RS17655	MDNVIDANKDIKKQATELLKKAHGKVSNVPPVIPVKLTTYTHSLTIFIGGAADKYVFTPGDVPVGWGDFRPIGPTYFVGNYVNNYFATIKGGSKNAFVKYYGYEEAYVSDTRELTVNTNKDKKLNAFNDVKNFLKTYPQTQVNIVGHSLGGWNAAGLAEILHKNNICKVNVLITIDPVGEILSKIGLGSRTSIYYSRPKPVFNLWISISCDPKSYEWNNDLIADLGGQWSSYPSSNSSYYYVTRYSHADFRLMMQEKIVNNLSVQDILSKELSRIK	276	YES	>ACX60_RS17650	MKYFLLTLLSITLSACNPFINNEKASNNNAEIKSLTYSRLDGMSGDIFKFNLETNDDLNKIYQENNYKYSHFKCDNIKNYFVTGAISVEGEKLKKGKYTSSGYFKVCEDESMNVCIDKNQLEKLLTSNMSCRVVFGGLLQSSKVVADNILISKEAIRKSNFQ	162	YES
HWAB8	1	Lipase	B7L46_RS09390	MQMSVSSILERLGLVSQNRAVHIQFSNQSLNQQVFLQRIEGEHTLNQGSVAELLCLSTNAHIALKQFIGCQVAVDQVTDTGQFFRTTGIITEASQGQSDGSLTIYNLTLKDPTALWHKRRNSRVFMNKSVRDISEILFKEWQGKSPLFASSITLDTSGLTKDYDVRPFVMQSNESDYDFLTRLWRSEGINWLVDESQLFIVDPNASIQPQVLRLIDDNQNYQALERRSIRYQRSSATEQFDTITQVKAERRLQPTSVHVQRWQADALQQEEGSGSVQGTQKHSEHYDNASLNLEDAWHVSPAWMQDLNGEDQATASGNSQIEQLNQHINAYHHLSSKQFTVAGNVRDAQVGYWFELNDHPELDQHDSADKEFLILSKHYYNQNNLPKELQQQLERLLPQ…	920	YES					B7L46_RS09395	MDNVIDANKDIKKQATELLKKAHGKVSNVPPVIPVKLTTYTHSLTIFIGGAADKYVFTPGDVPVGWGDFRPIGPTYFVGNYVNNYFATIKGGSKNAFVKYYGYEEAYVSDTRELTVNTNKDKKLNAFNDVKNFLKTYPQTQVNIVGHSLGGWNAAGLAEILHKNNICKVNVLVTIDPVGEILSKIGLGSRTSIYYSRPKPVFNLWISISCDPKSYEWNNDLIADLGGQWSSYPSSNSSYYYVTRYSHADFRLMMQEKIVNNLSVQDILSKELSRIK	276	YES	>B7L46_RS09400	MKYFLLTLLSITLSACNPFINNEKASNNNAEIKSLTYSRLDGMSGDIFKFNLETNDDLNKIYQENNYKYSHFKCDNIKNYFVTGAISVEGEKLKKGKYTSSGYFKVCEDESMNVCIDKNQLEKLLTSNMSCRVVFGGLLQSSKVVADNILISKEAIRKSNFQ	162	YES
ATCC17978-mff	2	DNase	ACX60_RS15365	MFNNISQVLESIGFLSQHRSVYLQFSDASLNSQVFLQRIDGQHYLNQGMTAELICLSTNAHIPLKTFIGLQVAVDQVTDRGSFFRTTGIITGASQGQSDGALTLYKLAISDPTYLWHKRRNSRVFMNKSVKEISEILFQEWQGKSPLFASSLTLDLSGLKQTYDVRPFVMQLNESDYDFLTRLWRSEGISWLIDEAELTVASNTDNIQPQKLRLIDDNSQYQTLTRRTIRYHRSSATEQFDSMTSLIAGRHLQPSSVFVQRWQSDVLQQTDGAGSVQSKHEHSSNYDNQSLNLEDAWHFSPAWMQDLNGEDGATSASNQQLEKFNQNLSAYHDAQSKQFVAQTTVRDTQVGYWFELNEHPEIDLHSGADKEFLIIGKHYYNQNNLPKDLDQQIQTLTTQ…	941	YES					ACX60_RS15360	MPDPQNQQFWSKIAERPTEIQQQFWYGAEKLAKYLNDNPAMYKGYMTYDTSKPDPNLSWWEKILFYSGQAHYNEAVTHYNTSKVIADQGSWLWGMLKGDFNKDPSMSQIIVGGLISLIPVADQVCDIRDLIANFITLSDEKARTKDNYMALALTSVGIIPEVGSAIKTIVKSSRAKDVSKVKLFKFMEYFEEALTKLKIKCPWGKAPEAWLRSRPWKGIATQAFNTLKNNIDRILSVINKCLIRFNGALKVALAKFQATLNHVLNTIKKYIDQLCDEVDKAIGRLLPQQPLAMAHAGGGGKNAPTGRYEANVSSGKKTEASHRQKKETPPPPRKMKPKHVVEPCLEPKKGLRNSWGKKTGKSQAELDAEFDRQLKRQEEGLNRLTVEEYQQNRQLYEKY…	529	YES	>ACX60_RS15355	MNQEDIDYFYEKYGQPIDKVEVTEDIIKKYRGKLPESILEQWHLFGFAGYLNGLYWITNPDDYAEVIYDWLEETPLPDDDVYHVLARSAFGELLIWGERNYGRYYIKTMEGILHDNGEQLESAEFYGSDFFFLPKKNYLDYTDKNGNKLFDRAVKKLGVLKADEMYAFEPALALGGEESLQHLTKVNLPVHMKLLKQVTPLRLRTFEDLTAALYGTSYSVDDLTSGQDAESQYQESVQAGEVCPRTGYWTTPAQPNTRHYCKKGEVLPEIKEQDWGEVYWYWDGEN	286	YES
CIP70.10	2	DNase	ABCIP7010_RS02670	MFNNISQVLESIGFLSQHRSVYLQFSDASLNSQVFLQRIDGQHYLNQGMTAELICLSTNAHIPLKTFIGLQVAVDQVTDQGQQFRTTGIITGASQGQSDGALTLYKITISDPTYLWHKRRNSRVFMNKSVRDISEILFKEWQGKSPLFASSLTLDLSGLKQTYDVRPFVMQLNESDYDFLTRLWRSEGISWLIDEAELTVASNTDNIQPQKLRLIDDNSQYQALTRRTIRYHRSSATEQFDSMTSLIAGRHLQPTSVFVQRWQSDVLQQTDGAGSVQSTHQHSTSYDNQSLSLEDAWHFSPAWMQDLNGEDGATSASNQQLEKFNQNLSAYHDAQSKQFVAQTTVRDTQVGYWFELNEHPEIDLHSGADKEFLIIGKHYYNQNNLPKDLNQQIQTLITQ…	941	YES					ABCIP7010_RS02675	MPDPQNQQFWSKIAERPTEIQQQFWYGAEKLAKYLNDNPAMYKGYMTYDTSKPDPNLSWWEKILFYSGQAHYNEAVTHYNTSKVIADQGSWLWGMLKGDFNKDPSMSQIIVGGLISLIPVADQVCDIRDLIANFITLSDEKARTKDNYMALALTSVGIIPEVGSAIKTIVKSSRAKDVSKVKLFKFMEYFEEALTKLKIKCPWGKAPEAWLRSRPWKGIATQAFNTLKNNIDRILSVINKCLIRFNGALKVALAKFQATLNHVLNTIKKYIDQLCDEVDKAIGRLLPQQPLAMAHAGGGGKNAPTGRYEANVSSGKKTEASHRQKKETPPPPRKMKPKHVVEPCLEPKKGLRNSWGKKTGKSQAELDAEFDRQLKRQEEGLNRLTVEEYQQNRQLYEKY…	529	YES	>ABCIP7010_RS02680	MNQEDIDYFYEKYGQPIDKVEVTEDIIKKYRGKLPESILEQWHLFGFAGYLNGLYWITNPDDYAEVIYDWLEETPLPDDDVYHVLARSAFGELLIWGERNYGRYYIKTMEGILHDNGEQLESAEFYGSDFFFLPKKNYLDYTDKNGNKLFDRAVKKLGVLKADEMYAFEPALALGGEESLQHLTKVNLPVHMKLLKQVTPLRLRTFEDLTAALYGTSYSVDDLTSGQDAESQYQESVQAGEVCPRTGYWTTPAQPNTRHYCKKGEVLPEIKEQDWGEVYWYWDGEN	286	YES
R2091	2	DNase	ABR2091_RS02670	MFNNISQVLESIGFLSQHRSVYLQFSDASLNSQVFLQRIDGQHYLNQGMTAELICLSTNAHIPLKTFIGLQVAVDQVTDQGQQFRTTGIITGASQGQSDGALTLYKITISDPTYLWHKRRNSRVFMNKSVRDISEILFKEWQGKSPLFASSLTLDLSGLKQTYDVRPFVMQLNESDYDFLTRLWRSEGISWLIDEAELTVASNTDNIQPQKLRLIDDNSQYQALTRRTIRYHRSSATEQFDSMTSLIAGRHLQPTSVFVQRWQSDVLQQTDGAGSVQSTHQHSTSYDNQSLSLEDAWHFSPAWMQDLNGEDGATSASNQQLEKFNQNLSAYHDAQSKQFVAQTTVRDTQVGYWFELNEHPEIDLHSGADKEFLIIGKHYYNQNNLPKDLNQQIQTLITQ…	941	YES					ABR2091_RS02675	MPDPQNQQFWSKIAERPTEIQQQFWYGAEKLAKYLNDNPAMYKGYMTYDTSKPDPNLSWWEKILFYSGQAHYNEAVTHYNTSKVIADQGSWLWGMLKGDFNKDPSMSQIIVGGLISLIPVADQVCDIRDLIANFITLSDEKARTKDNYMALALTSVGIIPEVGSAIKTIVKSSRAKDVSKVKLFKFMEYFEEALTKLKIKCPWGKAPEAWLRSRPWKGIATQAFNTLKNNIDRILSVINKCLIRFNGALKVALAKFQATLNHVLNTIKKYIDQLCDEVDKAIGRLLPQQPLAMAHAGGGGKNAPTGRYEANVSSGKKTEASHRQKKETPPPPRKMKPKHVVEPCLEPKKGLRNSWGKKTGKSQAELDAEFDRQLKRQEEGLNRLTVEEYQQNRQLYEKY…	529	YES	>ABR2091_RS02680	MNQEDIDYFYEKYGQPIDKVEVTEDIIKKYRGKLPESILEQWHLFGFAGYLNGLYWITNPDDYAEVIYDWLEETPLPDDDVYHVLARSAFGELLIWGERNYGRYYIKTMEGILHDNGEQLESAEFYGSDFFFLPKKNYLDYTDKNGNKLFDRAVKKLGVLKADEMYAFEPALALGGEESLQHLTKVNLPVHMKLLKQVTPLRLRTFEDLTAALYGTSYSVDDLTSGQDAESQYQESVQAGEVCPRTGYWTTPAQPNTRHYCKKGEVLPEIKEQDWGEVYWYWDGEN	286	YES
AB042	3	Unknown	AT570_RS13945	MMSHKIFQILDSLGLVAQNRVLHVQFSNASLNNQVFLQRIEGEHTLNQGSVAELLCLSTNAHIALKQFIGCQVAVDQVTDTGQFFRTTGIITEASQGQSDGSLTIYNLTLKDPTALWHKRRNSRVFMNKSVRDISEILFKEWQGKSPLFASSITLDTSGLTKDYDVRPFVMQSNESDYDFLTRLWRSEGINWLVDESQLFVADPNASIQPQVLRLIDDNQNYQALERRSIRYQRSSATEQFDTITQVKAERRLQPTSVHVQRWQADALQQEEGSGSVQGTQKHSEHYDNASLNLEDAWHVSPAWMQDLNGKDQATASGNSQIEQLNQHINAYHHLSSKQFTVAGNVRDAQVGYWFELNDHPELDQHDSADKEFLILSKHYYNQNNLPKELQQQLERLLP…	927	YES					AT570_RS13950	MNPYTIFEYTIVFYNQRNKELPNVKYSIIFFCEDGTKKTYEGATNPKGQTKPIPLNQNGKLHIFVEGHETIFSPKKTIKPILAEGSNIVEVNDIRLKSNTSFLTKAQYELMQKKTSKDLEELRKNAKAVKQKNFFNLSKIRPTFPLDLAEELNERINMSYEEYRKKNTHIVKKTKYLKFKNYALYRFVDSAGNGIPIVDYQIFAQGQSRPLINARPGPPDKKGYTQLVYTHLKSRVTYTLGSARKNSEWYEPITCVDKQTIYQIIFPTSIAVTQPDINHKENMEARQKPPIVINPTTNEVLILPSAVYAEFDKKTKILSDAVREVHKSNANLIKAIQSRDLDEIKELEKRLNINQEKAIEKINGEFKQTADLREVWVVETTGKTNEKISKYNLKRRYLK…	1001	YES
ATCC17978-mff	3	Unknown	ACX60_RS11695	MMSHKIFQILDSLGLVAQNRVLHVQFSNASLNNQVFLQRIEGEHTLNQGSVAELLCLSTNAHIALKQFIGCQVAVDQVTDTGQFFRTTGIITEASQGQSDGSLTIYNLTLKDPTALWHKRRNSRVFMNKSVRDISEILFKEWQGKSPLFASSITLDTSGLTKDYDVRPFVMQSNESDYDFLTRLWRSEGINWLVDESQLFVADPNASIQPQVLRLIDDNQNYQALERRSIRYQRSSATEQFDTITQVKAERRLQPTSVHVQRWQADALQQEEGSGSVQGTQKHSEHYDNASLNLEDAWHVSPAWMQDLNGKDQATASGNSQIEQLNQHINAYHHLSSKQFTVAGNVRDAQVGYWFELNDHPELDQHDSADKEFLILSKHYYNQNNLPKELQQQLERLLP…	927	YES					ACX60_RS11690	MNPYTIFEYTIVFYNQRNKELPNVKYSIIFFCEDGTKKTYEGATNPKGQTKPIPLNQNGKLHIFVEGHETIFSPKKTIKPILAEGSNIVEVNDIRLKSNTSFLTKAQYELMQKKTSKDLEELRKNAKAVKQKNFFNLSKIRPTFPLDLAEELNERINMSYEEYRKKNTHIVKKTKYLKFKNYALYRFVDSAGNGIPIVDYQIFAQGQSRPLINARPGPPDKKGYTQLVYTHLKSRVTYTLGSARKNSEWYEPITCVDKQTIYQIIFPTSIAVTQPDINHKENMEARQKPPIVINPTTNEVLILPSAVYAEFDKKTKILSDAVREVHKSNANLIKAIQSRDLDEIKELEKRLNINQEKAIEKINGEFKQTADLREVWVVETTGKTNEKISKYNLKRRYLK…	1001	YES
3207	4	Peptidoglycan hydrolase	Aba3207_RS10785	MLFNIFSVLEKIGLNAQKRAIHVQFSNELLNHQVFLQRIEGQHQLNGGLMAELICLSTNAQIALKQFIGVQVAVDQVTDSGQLFRTTGIVTEASYGQSDGALTLYKLTIEDATNLWHKRRNSRVFMNKSIVEITEVLFKEWQEKSPLFAASLSLDLGGLSQNYDIRPFTMQHNESDYDFLTRLWRSEGVSWLIDESELFVPHFTAPIQAQKLKLIDDNNQYQALARRSIRYHRSSATEYQDSITGFVAVRSLQPTAVHVQRWQPDALAQEEGNGSVVTTHTHSDNFDSATLSLEQAWHVSPAWMQDLKGEDQATASSSSQLEKLNQHFTDMHASRAKYFKAYSSVRDTQVGYWFNLREHPEIDQHEGADQEFLIIAKNFYNQNNLPKDLQQQVSQLLTQ…	1101	YES					Aba3207_RS10780	MSNIHIVKKGDTLWGISNKYHIKLNELIEINGLYGRKKNLLKIGQQIYLKKDNVKKYDTTLVIKIYDLKWEPITHGKLLLEYDDKCHLATSNDKGVIEDIQIEDALKGIKISFYTLKNKFELIAHHKTLPLGKKILKLSSRAMMIKGNTYKVEGIPRTNTKTIEKELKVNSKKVQHSSGASGASGASGASGASGASGASGASGASGASGASGASGASGASGASGASGASGASGASGASGASGASGASGASGASETRIEGGLPAVTVAPVYSEENLYLHPDNEKYRKIIIDAAKKYNLAPQALAAKINAEAGTKKGSQEWNPQAQASTSSAVGLTQFLSGTWYEICTVSTYKDTLLQQYVIKKKLISNFKENMALKLISNTDKAKLKALGTDPTFSVDSA…	848	YES	>Aba3207_RS10775	MIKYKLCLALLLGASTVANAEFNIENNPNQPVYIKLGYQNVLNSSFIYTDVSKNVDLKKNIVTVPYGEVTVLLNPVLNNNNEIKGKDYYFINYQPKILLGKIQYKLPFVISDVGAIGTSIIYNDNNISIFSIESYANPVSNNNSKKFKSDIYIFNKKNLGIYNPSFLSINVKLKSLNDASMKFTKLSSIKYNKNDKSYQVVYDFQKVTEDFTSTGKVNYEKFPIQYSFSLIPDKNKPFLIKDIIEKRKGDKNIISKIENNDMYSYSLK	268	YES
ATCC17978-mff	4	Peptidoglycan hydrolase	ACX60_RS00585	MLFNIFSVLEKIGLNAQKRAIHVQFSNELLNHQVFLQRIEGQHQLNGGLMAELICLSTNAQIALKQFIGVQVAVDQVTDSGQLFRTTGIVTEASYGQSDGALTLYKLTIEDATNLWHKRRNSRVFMNKSIVEITEVLFKEWQEKSPLFAASLSLDLGGLSQNYDIRPFTMQHNESDYDFLTRLWRSEGVSWLIDESELFVPHFTAPIQGQKLRLIDDNNQYQALARRSIRYHRSSATEYQDSITGFVAVRSLQPTAVHVQRWQPDALAQEEGNGSVVTTHTHSDNFDSATLSLEQAWHVSPAWMQDLKGEDQATASSSSQLEKLNQHFTDMHASRAKYFKAYSSVRDTQVGYWFNLREHPEIDQHEGADQEFLIIAKNFYNQNNLPKDLHQQVSQLLTQ…	1036	NO					ACX60_RS00605	MSNIHIVKKGDTLWGISNKYHIKLNELIEINGLYGRKKNLLKIGQQIYLKKDNVKKYDTTLVIKIYDLKWEPITHGKLLLEYDDKCHLATSNDKGVIEDIQIEDALKGIKISFYTLKNKFELIAHHKTLPLGKKILKLSSRAMMIKGNTYKVEGIPRTNTKTIEKELKVNSKKVQHSSGASGASGASGASGASGASGASGASGASGASGASGASGASETRIEGGLPAVTVAPVYSEENLYLHPDNEKYRKIIIDAAKKYNLAPQALAAKINAEAGTKKGSQEWNPQAQASTSSAVGLTQFLSGTWYEICTVSTYKDTLLQQYVIKKKLISNFKENMALKLISNTDKAKLKALGTDPTFSVDSAAAYARANINIVKKIYSKIDSLEPGDLAKVGYVAHHD…	812	YES	>ACX60_RS00610	MIKYKLCLALLLGASTVANAEFNIENNPNQPVYIKLGYQNVLNSSFIYTDVSKNVDLKKNIVTVPYGEVTVLLNPVLNNNNEIKGKDYYFINYQPKILLGKIQYKLPFVISDVGAIGTSIIYNDNNISIFSIESYANPVSNNNSKKFKSDIYIFNKKNLGIYNPSFLSINVKLKSLNDASMKFTKLSSIKYNKNDKSYQVVYDFQKVTEDFTSTGKVNYEKFPIQYSFSLIPDKNKPFLIKDIIEKRKGDKNIISKIENNDMYSYSLK	268	YES
15A34	5	Unknown	B7L42_RS12370	MFNNIFQILESFGFLSQHRSVYLQFSDASLNSQVFLQRIDGQHYLNQGMTAELICLSTNAHIPLKTFIGVQVAVDQVTDRGSFFRTTGIITGASQGQSDGALTLYKLAISDPTYLWHKRRNSRVFMNKSVKEISEILFQEWQGKSPLFASSLTLDLSGLKQTYDVRPFVMQLNESDYDFLTRLWRSEGISWLIDEAELTVASNMDNIQPQKLRLIDDNNQYQALTRRAIRYHRSSATEQFDSMTSLMADRSLQPTSIFVQRWQPDVLQQTDGAGSVQSKHQHSTNYDNQSLSLEEAWHFSPAWMQDLNGEDGATSASNQQLEKFNQNLSAYYDAQSKQFIAKTTVRDTQVGYWFELNEHPEIDQHESTDKEFLIIGKNYYNQNNLPKDLNQQIQTLVQQ…	1064	YES					B7L42_RS12365	MAKENTQQKEIKKQPAVELAVFNLNSVTDVADLQMVASQVQRYLQVCGNTSLEQIKSKANITTVANIFALTGSVLDLMLYATDKKTGDAAVQRGALLAANLIGLFSEPNNEAHARMALRPMFGLMAECLYRENGKIKETDIKRLGLHLNAMIAGDLENFLKETQAKLSSLLTSATTLGVTILQSMATPATGINAGITTAAGASAEKRDPKLKFTNWAVPLIDLLGKPSQANLTPKIQPNITSRLQQEATQAIAALSQTLQQQANAGQKYTLAWLLQETLKAIQALENKGNASVPVNQTGEYERHTKGDTLEFVSLQADALNAPPCEGADSQSGKSISYSIGAERVQHADFYLPKIGFSFTRQYNSQMDEFDQSMVGARWMMPFSNMIQQNAKGYLFIDS…	1565	YES
15A5	5	Unknown	B6S64_RS06705	MFNNIFQILESFGFLSQHRSVYLQFSDASLNSQVFLQRIDGQHYLNQGMTAELICLSTNAHIPLKTFIGVQVAVDQVTDRGSFFRTTGIITGASQGQSDGALTLYKLAISDPTYLWHKRRNSRVFMNKSVKEISEILFQEWQGKSPLFASSLTLDLSGLKQTYDVRPFVMQLNESDYDFLTRLWRSEGISWLIDEAELTVASNMDNIQPQKLRLIDDNNQYQALTRRAIRYHRSSATEQFDSMTSLMADRSLQPTSIFVQRWQPDVLQQTDGAGSVQSKHQHSTNYDNQSLSLEEAWHFSPAWMQDLNGEDGATSASNQQLEKFNQNLSAYYDAQSKQFIAKTTVRDTQVGYWFELNEHPEIDQHESTDKEFLIIGKNYYNQNNLPKDLNQQIQTLVQQ…	1064	YES					B6S64_RS06700	MAKENTQQKEIKKQPAVELAVFNLNSVTDVADLQMVASQVQRYLQVCGNTSLEQIKSKANITTVANIFALTGSVLDLMLYATDKKTGDAAVQRGALLAANLIGLFSEPNNEAHARMALRPMFGLMAECLYRENGKIKETDIKRLGLHLNAMIAGDLENFLKETQAKLSSLLTSATTLGVTILQSMATPATGINAGITTAAGASAEKRDPKLKFTNWAVPLIDLLGKPSQANLTPKIQPNITSRLQQEATQAIAALSQTLQQQANAGQKYTLAWLLQETLKAIQALENKGNASVPVNQTGEYERHTKGDTLEFVSLQADALNAPPCEGADSQSGKSISYSIGAERVQHADFYLPKIGFSFTRQYNSQMDEFDQSMVGARWMMPFSNMIQQNAKGYLFIDS…	1565	YES
3027STDY5784958	5	Unknown	BAL062_02626	MFNNIFQILESFGFLSQHRSVYLQFSDASLNSQVFLQRIDGQHYLNQGMTAELICLSTNAHIPLKTFIGVQVAVDQVTDRGSFFRTTGIITGASQGQSDGALTLYKLAISDPTYLWHKRRNSRVFMNKSVKEISEILFQEWQGKSPLFASSLTLDLSGLKQTYDVRPFVMQLNESDYDFLTRLWRSEGISWLIDEAELTVASNMDNIQPQKLRLIDDNNQYQALTRRAIRYHRSSATEQFDSMTSLMADRSLQPTSIFVQRWQPDVLQQTDGAGSVQSKHQHSTNYDNQSLSLEEAWHFSPAWMQDLNGEDGATSASNQQLEKFNQNLSAYYDAQSKQFIAKTTVRDTQVGYWFELNEHPEIDQHESTDKEFLIIGKNYYNQNNLPKDLNQQIQTLVQQ…	1064	YES					BAL062_02625	MAKENTQQKEIKKQPAVELAVFNLNSVTDVADLQMVASQVQRYLQVCGNTSLEQIKSKANITTVANIFALTGSVLDLMLYATDKKTGDAAVQRGALLAANLIGLFSEPNNEAHARMALRPMFGLMAECLYRENGKIKETDIKRLGLHLNAMIAGDLENFLKETQAKLSSLLTSATTLGVTILQSMATPATGINAGITTAAGASAEKRDPKLKFTNWAVPLIDLLGKPSQANLTPKIQPNITSRLQQEATQAIAALSQTLQQQANAGQKYTLAWLLQETLKAIQALENKGNASVPVNQTGEYERHTKGDTLEFVSLQADALNAPPCEGADSQSGKSISYSIGAERVQHADFYLPKIGFSFTRQYNSQMDEFDQSMVGARWMMPFSNMIQQNAKGYLFIDS…	1565	YES
Ab4568	5	Unknown	CTZ19_RS12935	MFNNIFQILESFGFLSQHRSVYLQFSDASLNSQVFLQRIDGQHYLNQGMTAELICLSTNAHIPLKTFIGVQVAVDQVTDRGSFFRTTGIITGASQGQSDGALTLYKLAISDPTYLWHKRRNSRVFMNKSVKEISEILFQEWQGKSPLFASSLTLDLSGLKQTYDVRPFVMQLNESDYDFLTRLWRSEGISWLIDEAELTVASNMDNIQPQKLRLIDDNNQYQALTRRAIRYHRSSATEQFDSMTSLMADRSLQPTSIFVQRWQPDVLQQTDGAGSVQSKHQHSTNYDNQSLSLEEAWHFSPAWMQDLNGEDGATSASNQQLEKFNQNLSAYYDAQSKQFIAKTTVRDTQVGYWFELNEHPEIDQHESTDKEFLIIGKNYYNQNNLPKDLNQQIQTLVQQ…	1064	YES					CTZ19_RS12930	MAKENTQQKEIKKQPAVELAVFNLNSVTDVADLQMVASQVQRYLQVCGNTSLEQIKSKANITTVANIFALTGSVLDLMLYATDKKTGDAAVQRGALLAANLIGLFSEPNNEAHARMALRPMFGLMAECLYRENGKIKETDIKRLGLHLNAMIAGDLENFLKETQAKLSSLLTSATTLGVTILQSMATPATGINAGITTAAGASAEKRDPKLKFTNWAVPLIDLLGKPSQANLTPKIQPNITSRLQQEATQAIAALSQTLQQQANAGQKYTLAWLLQETLKAIQALENKGNASVPVNQTGEYERHTKGDTLEFVSLQADALNAPPCEGADSQSGKSISYSIGAERVQHADFYLPKIGFSFTRQYNSQMDEFDQSMVGARWMMPFSNMIQQNAKGYLFIDS…	1564	YES
Ab4653	5	Unknown	CTZ18_RS13110	MFNNIFQILESFGFLSQHRSVYLQFSDASLNSQVFLQRIDGQHYLNQGMTAELICLSTNAHIPLKTFIGVQVAVDQVTDRGSFFRTTGIITGASQGQSDGALTLYKLAISDPTYLWHKRRNSRVFMNKSVKEISEILFQEWQGKSPLFASSLTLDLSGLKQTYDVRPFVMQLNESDYDFLTRLWRSEGISWLIDEAELTVASNMDNIQPQKLRLIDDNNQYQALTRRAIRYHRSSATEQFDSMTSLMADRSLQPTSIFVQRWQPDVLQQTDGAGSVQSKHQHSTNYDNQSLSLEEAWHFSPAWMQDLNGEDGATSASNQQLEKFNQNLSAYYDAQSKQFIAKTTVRDTQVGYWFELNEHPEIDQHESTDKEFLIIGKNYYNQNNLPKDLNQQIQTLVQQ…	1064	YES					CTZ18_RS13105	MAKENTQQKEIKKQPAVELAVFNLNSVTDVADLQMVASQVQRYLQVCGNTSLEQIKSKANITTVANIFALTGSVLDLMLYATDKKTGDAAVQRGALLAANLIGLFSEPNNEAHARMALRPMFGLMAECLYRENGKIKETDIKRLGLHLNAMIAGDLENFLKETQAKLSSLLTSATTLGVTILQSMATPATGINAGITTAAGASAEKRDPKLKFTNWAVPLIDLLGKPSQANLTPKIQPNITSRLQQEATQAIAALSQTLQQQANAGQKYTLAWLLQETLKAIQALENKGNASVPVNQTGEYERHTKGDTLEFVSLQADALNAPPCEGADSQSGKSISYSIGAERVQHADFYLPKIGFSFTRQYNSQMDEFDQSMVGARWMMPFSNMIQQNAKGYLFIDS…	1565	YES
Ab4977	5	Unknown	CTZ20_RS12705	MFNNIFQILESFGFLSQHRSVYLQFSDASLNSQVFLQRIDGQHYLNQGMTAELICLSTNAHIPLKTFIGVQVAVDQVTDRGSFFRTTGIITGASQGQSDGALTLYKLAISDPTYLWHKRRNSRVFMNKSVKEISEILFQEWQGKSPLFASSLTLDLSGLKQTYDVRPFVMQLNESDYDFLTRLWRSEGISWLIDEAELTVASNMDNIQPQKLRLIDDNNQYQALTRRAIRYHRSSATEQFDSMTSLMADRSLQPTSIFVQRWQPDVLQQTDGAGSVQSKHQHSTNYDNQSLSLEEAWHFSPAWMQDLNGEDGATSASNQQLEKFNQNLSAYYDAQSKQFIAKTTVRDTQVGYWFELNEHPEIDQHESTDKEFLIIGKNYYNQNNLPKDLNQQIQTLVQQ…	1064	YES					CTZ20_RS12700	MAKENTQQKEIKKQPAVELAVFNLNSVTDVADLQMVASQVQRYLQVCGNTSLEQIKSKANITTVANIFALTGSVLDLMLYATDKKTGDAAVQRGALLAANLIGLFSEPNNEAHARMALRPMFGLMAECLYRENGKIKETDIKRLGLHLNAMIAGDLENFLKETQAKLSSLLTSATTLGVTILQSMATPATGINAGITTAAGASAEKRDPKLKFTNWAVPLIDLLGKPSQANLTPKIQPNITSRLQQEATQAIAALSQTLQQQANAGQKYTLAWLLQETLKAIQALENKGNASVPVNQTGEYERHTKGDTLEFVSLQADALNAPPCEGADSQSGKSISYSIGAERVQHADFYLPKIGFSFTRQYNSQMDEFDQSMVGARWMMPFSNMIQQNAKGYLFIDS…	1565	YES
ACICU	5	Unknown	ACICU_01116	MFNNIFQILESFGFLSQHRSVYLQFSDASLNSQVFLQRIDGQHYLNQGMTAELICLSTNAHIPLKTFIGVQVAVDQVTDRGSFFRTTGIITGASQGQSDGALTLYKLAISDPTYLWHKRRNSRVFMNKSVKEISEILFQEWQGKSPLFASSLTLDLSGLKQTYDVRPFVMQLNESDYDFLTRLWRSEGISWLIDEAELTVASNMDNIQPQKLRLIDDNNQYQALTRRAIRYHRSSATEQFDSMTSLMADRSLQPTSIFVQRWQPDVLQQTDGAGSVQSKHQHSTNYDNQSLSLEEAWHFSPAWMQDLNGEDGATSASNQQLEKFNQNLSAYYDAQSKQFIAKTTVRDTQVGYWFELNEHPEIDQHESTDKEFLIIGKNYYNQNNLPKDLNQQIQTLVQQ…	966	NO					ACICU_01118	MAKENTQQKEIKKQPAVELAVFNLNSVTDVADLQMVASQVQRYLQVCGNTSLEQIKSKANITTVANIFALTGSVLDLMLYATDKKTGDAAVQRGALLAANLIGLFSEPNNEAHARMALRPMFGLMAECLYRENGKIKETDIKRLGLHLNAMIAGDLENFLKETQAKLSSLLTSATTLGVTILQSMATPATGINAGITTAAGASAEKRDPKLKFTNWAVPLIDLLGKPSQANLTPKIQPNITSRLQQEATQAIAALSQTLQQQANAGQKYTLAWLLQETLKAIQALENKGNASVPVNQTGEYERHTKGDTLEFVSLQADALNAPPCEGADSQSGKSISYSIGAERVQHADFYLPKIGFSFTRQYNSQMDEFDQSMVGARWMMPFSNMIQQNAKGYLFIDS…	1565	YES
AF-673	5	Unknown	BS065_RS12875	MFNNIFQILESFGFLSQHRSVYLQFSDASLNSQVFLQRIDGQHYLNQGMTAELICLSTNAHIPLKTFIGVQVAVDQVTDRGSFFRTTGIITGASQGQSDGALTLYKLAISDPTYLWHKRRNSRVFMNKSVKEISEILFQEWQGKSPLFASSLTLDLSGLKQTYDVRPFVMQLNESDYDFLTRLWRSEGISWLIDEAELTVASNMDNIQPQKLRLIDDNNQYQALTRRAIRYHRSSATEQFDSMTSLMADRSLQPTSIFVQRWQPDVLQQTDGAGSVQSKHQHSTNYDNQSLSLEEAWHFSPAWMQDLNGEDGATSASNQQLEKFNQNLSAYYDAQSKQFIAKTTVRDTQVGYWFELNEHPEIDQHESTDKEFLIIGKNYYNQNNLPKDLNQQIQTLVQQ…	1064	YES					BS065_RS12870	MAKENTQQKEIKKQPAVELAVFNLNSVTDVADLQMVASQVQRYLQVCGNTSLEQIKSKANITTVANIFALTGSVLDLMLYATDKKTGDAAVQRGALLAANLIGLFSEPNNEAHARMALRPMFGLMAECLYRENGKIKETDIKRLGLHLNAMIAGDLENFLKETQAKLSSLLTSATTLGVTILQSMATPATGINAGITTAAGASAEKRDPKLKFTNWAVPLIDLLGKPSQANLTPKIQPNITSRLQQEATQAIAALSQTLQQQANAGQKYTLAWLLQETLKAIQALENKGNASVPVNQTGEYERHTKGDTLEFVSLQADALNAPPCEGADSQSGKSISYSIGAERVQHADFYLPKIGFSFTRQYNSQMDEFDQSMVGARWMMPFSNMIQQNAKGYLFIDS…	1565	YES
AR_0056	5	Unknown	C7R87_RS04380	MFNNIFQILESFGFLSQHRSVYLQFSDASLNSQVFLQRIDGQHYLNQGMTAELICLSTNAHIPLKTFIGVQVAVDQVTDRGSFFRTTGIITGASQGQSDGALTLYKLAISDPTYLWHKRRNSRVFMNKSVKEISEILFQEWQGKSPLFASSLTLDLSGLKQTYDVRPFVMQLNESDYDFLTRLWRSEGISWLIDEAELTVASNMDNIQPQKLRLIDDNNQYQALTRRAIRYHRSSATEQFDSMTSLMADRSLQPTSIFVQRWQPDVLQQTDGAGSVQSKHQHSTNYDNQSLSLEEAWHFSPAWMQDLNGEDGATSASNQQLEKFNQNLSAYYDAQSKQFIAKTTVRDTQVGYWFELNEHPEIDQHESTDKEFLIIGKNYYNQNNLPKDLNQQIQTLVQQ…	1064	YES					C7R87_RS04385	MAKENTQQKEIKKQPAVELAVFNLNSVTDVADLQMVASQVQRYLQVCGNTSLEQIKSKANITTVANIFALTGSVLDLMLYATDKKTGDAAVQRGALLAANLIGLFSEPNNEAHARMALRPMFGLMAECLYRENGKIKETDIKRLGLHLNAMIAGDLENFLKETQAKLSSLLTSATTLGVTILQSMATPATGINAGITTAAGASAEKRDPKLKFTNWAVPLIDLLGKPSQANLTPKIQPNITSRLQQEATQAIAALSQTLQQQANAGQKYTLAWLLQETLKAIQALENKGNASVPVNQTGEYERHTKGDTLEFVSLQADALNAPPCEGADSQSGKSISYSIGAERVQHADFYLPKIGFSFTRQYNSQMDEFDQSMVGARWMMPFSNMIQQNAKGYLFIDS…	1565	YES
AR_0102	5	Unknown	AM481_RS17080	MFNNIFQILESFGFLSQHRSVYLQFSDASLNSQVFLQRIDGQHYLNQGMTAELICLSTNAHIPLKTFIGVQVAVDQVTDRGSFFRTTGIITGASQGQSDGALTLYKLAISDPTYLWHKRRNSRVFMNKSVKEISEILFQEWQGKSPLFASSLTLDLSGLKQTYDVRPFVMQLNESDYDFLTRLWRSEGISWLIDEAELTVASNMDNIQPQKLRLIDDNNQYQALTRRAIRYHRSSATEQFDSMTSLMADRSLQPTSIFVQRWQPDVLQQTDGAGSVQSKHQHSTNYDNQSLSLEEAWHFSPAWMQDLNGEDGATSASNQQLEKFNQNLSAYYDAQSKQFIAKTTVRDTQVGYWFELNEHPEIDQHESTDKEFLIIGKNYYNQNNLPKDLNQQIQTLVQQ…	1064	YES					AM481_RS17075	MAKENTQQKEIKKQPAVELAVFNLNSVTDVADLQMVASQVQRYLQVCGNTSLEQIKSKANITTVANIFALTGSVLDLMLYATDKKTGDAAVQRGALLAANLIGLFSEPNNEAHARMALRPMFGLMAECLYRENGKIKETDIKRLGLHLNAMIAGDLENFLKETQAKLSSLLTSATTLGVTILQSMATPATGINAGITTAAGASAEKRDPKLKFTNWAVPLIDLLGKPSQANLTPKIQPNITSRLQQEATQAIAALSQTLQQQANAGQKYTLAWLLQETLKAIQALENKGNASVPVNQTGEYERHTKGDTLEFVSLQADALNAPPCEGADSQSGKSISYSIGAERVQHADFYLPKIGFSFTRQYNSQMDEFDQSMVGARWMMPFSNMIQQNAKGYLFIDS…	1565	YES
BJAB07104	5	Unknown	BJAB07104_RS06630	MFNNIFQILESFGFLSQHRSVYLQFSDASLNSQVFLQRIDGQHYLNQGMTAELICLSTNAHIPLKTFIGVQVAVDQVTDRGSFFRTTGIITGASQGQSDGALTLYKLAISDPTYLWHKRRNSRVFMNKSVKEISEILFQEWQGKSPLFASSLTLDLSGLKQTYDVRPFVMQLNESDYDFLTRLWRSEGISWLIDEAELTVASNMDNIQPQKLRLIDDNNQYQALTRRAIRYHRSSATEQFDSMTSLMADRSLQPTSIFVQRWQPDVLQQTDGAGSVQSKHQHSTNYDNQSLSLEEAWHFSPAWMQDLNGEDGATSASNQQLEKFNQNLSAYYDAQSKQFIAKTTVRDTQVGYWFELNEHPEIDQHESTDKEFLIIGKNYYNQNNLPKDLNQQIQTLVQQ…	1064	YES					BJAB07104_RS06635	MAKENTQQKEIKKQPAVELAVFNLNSVTDVADLQMVASQVQRYLQVCGNTSLEQIKSKANITTVANIFALTGSVLDLMLYATDKKTGDAAVQRGALLAANLIGLFSEPNNEAHARMALRPMFGLMAECLYRENGKIKETDIKRLGLHLNAMIAGDLENFLKETQAKLSSLLTSATTLGVTILQSMATPATGINAGITTAAGASAEKRDPKLKFTNWAVPLIDLLGKPSQANLTPKIQPNITSRLQQEATQAIAALSQTLQQQANAGQKYTLAWLLQETLKAIQALENKGNASVPVNQTGEYERHTKGDTLEFVSLQADALNAPPCEGADSQSGKSISYSIGAERVQHADFYLPKIGFSFTRQYNSQMDEFDQSMVGARWMMPFSNMIQQNAKGYLFIDS…	1565	YES
BJAB0868	5	Unknown	BJAB0868_RS06255	MFNNIFQILESFGFLSQHRSVYLQFSDASLNSQVFLQRIDGQHYLNQGMTAELICLSTNAHIPLKTFIGVQVAVDQVTDRGSFFRTTGIITGASQGQSDGALTLYKLAISDPTYLWHKRRNSRVFMNKSVKEISEILFQEWQGKSPLFASSLTLDLSGLKQTYDVRPFVMQLNESDYDFLTRLWRSEGISWLIDEAELTVASNMDNIQPQKLRLIDDNNQYQALTRRAIRYHRSSATEQFDSMTSLMADRSLQPTSIFVQRWQPDVLQQTDGAGSVQSKHQHSTNYDNQSLSLEEAWHFSPAWMQDLNGEDGATSASNQQLEKFNQNLSAYYDAQSKQFIAKTTVRDTQVGYWFELNEHPEIDQHESTDKEFLIIGKNYYNQNNLPKDLNQQIQTLVQQ…	1064	YES					BJAB0868_RS06260	MAKENTQQKEIKKQPAVELAVFNLNSVTDVADLQMVASQVQRYLQVCGNTSLEQIKSKANITTVANIFALTGSVLDLMLYATDKKTGDAAVQRGALLAANLIGLFSEPNNEAHARMALRPMFGLMAECLYRENGKIKETDIKRLGLHLNAMIAGDLENFLKETQAKLSSLLTSATTLGVTILQSMATPATGINAGITTAAGASAEKRDPKLKFTNWAVPLIDLLGKPSQANLTPKIQPNITSRLQQEATQAIAALSQTLQQQANAGQKYTLAWLLQETLKAIQALENKGNASVPVNQTGEYERHTKGDTLEFVSLQADALNAPPCEGADSQSGKSISYSIGAERVQHADFYLPKIGFSFTRQYNSQMDEFDQSMVGARWMMPFSNMIQQNAKGYLFIDS…	1565	YES
CMC-CR-MDR-Ab4	5	Unknown	AOT16_RS12825	MFNNIFQILESFGFLSQHRSVYLQFSDASLNSQVFLQRIDGQHYLNQGMTAELICLSTNAHIPLKTFIGVQVAVDQVTDRGSFFRTTGIITGASQGQSDGALTLYKLAISDPTYLWHKRRNSRVFMNKSVKEISEILFQEWQGKSPLFASSLTLDLSGLKQTYDVRPFVMQLNESDYDFLTRLWRSEGISWLIDEAELTVASNMDNIQPQKLRLIDDNNQYQALTRRAIRYHRSSATEQFDSMTSLMADRSLQPTSIFVQRWQPDVLQQTDGAGSVQSKHQHSTNYDNQSLSLEEAWHFSPAWMQDLNGEDGATSASNQQLEKFNQNLSAYYDAQSKQFIAKTTVRDTQVGYWFELNEHPEIDQHESTDKEFLIIGKNYYNQNNLPKDLNQQIQTLVQQ…	1064	YES					AOT16_RS12820	MAKENTQQKEIKKQPAVELAVFNLNSVTDVADLQMVASQVQRYLQVCGNTSLEQIKSKANITTVANIFALTGSVLDLMLYATDKKTGDAAVQRGALLAANLIGLFSEPNNEAHARMALRPMFGLMAECLYRENGKIKETDIKRLGLHLNAMIAGDLENFLKETQAKLSSLLTSATTLGVTILQSMATPATGINAGITTAAGASAEKRDPKLKFTNWAVPLIDLLGKPSQANLTPKIQPNITSRLQQEATQAIAALSQTLQQQANAGQKYTLAWLLQETLKAIQALENKGNASVPVNQTGEYERHTKGDTLEFVSLQADALNAPPCEGADSQSGKSISYSIGAERVQHADFYLPKIGFSFTRQYNSQMDEFDQSMVGARWMMPFSNMIQQNAKGYLFIDS…	1565	YES
CMC-CR-MDR-Ab66	5	Unknown	AOT18_RS12820	MFNNIFQILESFGFLSQHRSVYLQFSDASLNSQVFLQRIDGQHYLNQGMTAELICLSTNAHIPLKTFIGVQVAVDQVTDRGSFFRTTGIITGASQGQSDGALTLYKLAISDPTYLWHKRRNSRVFMNKSVKEISEILFQEWQGKSPLFASSLTLDLSGLKQTYDVRPFVMQLNESDYDFLTRLWRSEGISWLIDEAELTVASNMDNIQPQKLRLIDDNNQYQALTRRAIRYHRSSATEQFDSMTSLMADRSLQPTSIFVQRWQPDVLQQTDGAGSVQSKHQHSTNYDNQSLSLEEAWHFSPAWMQDLNGEDGATSASNQQLEKFNQNLSAYYDAQSKQFIAKTTVRDTQVGYWFELNEHPEIDQHESTDKEFLIIGKNYYNQNNLPKDLNQQIQTLVQQ…	1064	YES					AOT18_RS12815	MAKENTQQKEIKKQPAVELAVFNLNSVTDVADLQMVASQVQRYLQVCGNTSLEQIKSKANITTVANIFALTGSVLDLMLYATDKKTGDAAVQRGALLAANLIGLFSEPNNEAHARMALRPMFGLMAECLYRENGKIKETDIKRLGLHLNAMIAGDLENFLKETQAKLSSLLTSATTLGVTILQSMATPATGINAGITTAAGASAEKRDPKLKFTNWAVPLIDLLGKPSQANLTPKIQPNITSRLQQEATQAIAALSQTLQQQANAGQKYTLAWLLQETLKAIQALENKGNASVPVNQTGEYERHTKGDTLEFVSLQADALNAPPCEGADSQSGKSISYSIGAERVQHADFYLPKIGFSFTRQYNSQMDEFDQSMVGARWMMPFSNMIQQNAKGYLFIDS…	1565	YES
CMC-MDR-Ab59	5	Unknown	AOT17_RS12750	MFNNIFQILESFGFLSQHRSVYLQFSDASLNSQVFLQRIDGQHYLNQGMTAELICLSTNAHIPLKTFIGVQVAVDQVTDRGSFFRTTGIITGASQGQSDGALTLYKLAISDPTYLWHKRRNSRVFMNKSVKEISEILFQEWQGKSPLFASSLTLDLSGLKQTYDVRPFVMQLNESDYDFLTRLWRSEGISWLIDEAELTVASNMDNIQPQKLRLIDDNNQYQALTRRAIRYHRSSATEQFDSMTSLMADRSLQPTSIFVQRWQPDVLQQTDGAGSVQSKHQHSTNYDNQSLSLEEAWHFSPAWMQDLNGEDGATSASNQQLEKFNQNLSAYYDAQSKQFIAKTTVRDTQVGYWFELNEHPEIDQHESTDKEFLIIGKNYYNQNNLPKDLNQQIQTLVQQ…	1064	YES					AOT17_RS12745	MAKENTQQKEIKKQPAVELAVFNLNSVTDVADLQMVASQVQRYLQVCGNTSLEQIKSKANITTVANIFALTGSVLDLMLYATDKKTGDAAVQRGALLAANLIGLFSEPNNEAHARMALRPMFGLMAECLYRENGKIKETDIKRLGLHLNAMIAGDLENFLKETQAKLSSLLTSATTLGVTILQSMATPATGINAGITTAAGASAEKRDPKLKFTNWAVPLIDLLGKPSQANLTPKIQPNITSRLQQEATQAIAALSQTLQQQANAGQKYTLAWLLQETLKAIQALENKGNASVPVNQTGEYERHTKGDTLEFVSLQADALNAPPCEGADSQSGKSISYSIGAERVQHADFYLPKIGFSFTRQYNSQMDEFDQSMVGARWMMPFSNMIQQNAKGYLFIDS…	1565	YES
HRAB-85	5	Unknown	BKJ37_RS12920	MFNNIFQILESFGFLSQHRSVYLQFSDASLNSQVFLQRIDGQHYLNQGMTAELICLSTNAHIPLKTFIGVQVAVDQVTDRGSFFRTTGIITGASQGQSDGALTLYKLAISDPTYLWHKRRNSRVFMNKSVKEISEILFQEWQGKSPLFASSLTLDLSGLKQTYDVRPFVMQLNESDYDFLTRLWRSEGISWLIDEAELTVASNMDNIQPQKLRLIDDNNQYQALTRRAIRYHRSSATEQFDSMTSLMADRSLQPTSIFVQRWQPDVLQQTDGAGSVQSKHQHSTNYDNQSLSLEEAWHFSPAWMQDLNGEDGATSASNQQLEKFNQNLSAYYDAQSKQFIAKTTVRDTQVGYWFELNEHPEIDQHESTDKEFLIIGKNYYNQNNLPKDLNQQIQTLVQQ…	1064	YES					BKJ37_RS12915	MAKENTQQKEIKKQPAVELAVFNLNSVTDVADLQMVASQVQRYLQVCGNTSLEQIKSKANITTVANIFALTGSVLDLMLYATDKKTGDAAVQRGALLAANLIGLFSEPNNEAHARMALRPMFGLMAECLYRENGKIKETDIKRLGLHLNAMIAGDLENFLKETQAKLSSLLTSATTLGVTILQSMATPATGINAGITTAAGASAEKRDPKLKFTNWAVPLIDLLGKPSQANLTPKIQPNITSRLQQEATQAIAALSQTLQQQANAGQKYTLAWLLQETLKAIQALENKGNASVPVNQTGEYERHTKGDTLEFVSLQADALNAPPCEGADSQSGKSISYSIGAERVQHADFYLPKIGFSFTRQYNSQMDEFDQSMVGARWMMPFSNMIQQNAKGYLFIDS…	1565	YES
KBN10P02143	5	Unknown	KBNAB1_2672	MFNNIFQILESFGFLSQHRSVYLQFSDASLNSQVFLQRIDGQHYLNQGMTAELICLSTNAHIPLKTFIGVQVAVDQVTDRGSFFRTTGIITGASQGQSDGALTLYKLAISDPTYLWHKRRNSRVFMNKSVKEISEILFQEWQGKSPLFASSLTLDLSGLKQTYDVRPFVMQLNESDYDFLTRLWRSEGISWLIDEAELTVASNMDNIQPQKLRLIDDNNQYQALTRRAIRYHRSSATEQFDSMTSLMADRSLQPTSIFVQRWQPDVLQQTDGAGSVQSKHQHSTNYDNQSLSLEEAWHFSPAWMQDLNGEDGATSASNQQLEKFNQNLSAYYDAQSKQFIAKTTVRDTQVGYWFELNEHPEIDQHESTDKEFLIIGKNYYNQNNLPKDLNQQIQTLVQQ…	1064	YES					KBNAB1_2671	MAKENTQQKEIKKQPAVELAVFNLNSVTDVADLQMVASQVQRYLQVCGNTSLEQIKSKANITTVANIFALTGSVLDLMLYATDKKTGDAAVQRGALLAANLIGLFSEPNNEAHARMALRPMFGLMAECLYRENGKIKETDIKRLGLHLNAMIAGDLENFLKETQAKLSSLLTSATTLGVTILQSMATPATGINAGITTAAGASAEKRDPKLKFTNWAVPLIDLLGKPSQANLTPKIQPNITSRLQQEATQAIAALSQTLQQQANAGQKYTLAWLLQETLKAIQALENKGNASVPVNQTGEYERHTKGDTLEFVSLQADALNAPPCEGADSQSGKSISYSIGAERVQHADFYLPKIGFSFTRQYNSQMDEFDQSMVGARWMMPFSNMIQQNAKGYLFIDS…	1565	YES
MDR-TJ	5	Unknown	ABTJ_RS12865	MFNNIFQILESFGFLSQHRSVYLQFSDASLNSQVFLQRIDGQHYLNQGMTAELICLSTNAHIPLKTFIGVQVAVDQVTDRGSFFRTTGIITGASQGQSDGALTLYKLAISDPTYLWHKRRNSRVFMNKSVKEISEILFQEWQGKSPLFASSLTLDLSGLKQTYDVRPFVMQLNESDYDFLTRLWRSEGISWLIDEAELTVASNMDNIQPQKLRLIDDNNQYQALTRRAIRYHRSSATEQFDSMTSLMADRSLQPTSIFVQRWQPDVLQQTDGAGSVQSKHQHSTNYDNQSLSLEEAWHFSPAWMQDLNGEDGATSASNQQLEKFNQNLSAYYDAQSKQFIAKTTVRDTQVGYWFELNEHPEIDQHESTDKEFLIIGKNYYNQNNLPKDLNQQIQTLVQQ…	1064	YES					ABTJ_RS12860	MAKENTQQKEIKKQPAVELAVFNLNSVTDVADLQMVASQVQRYLQVCGNTSLEQIKSKANITTVANIFALTGSVLDLMLYATDKKTGDAAVQRGALLAANLIGLFSEPNNEAHARMALRPMFGLMAECLYRENGKIKETDIKRLGLHLNAMIAGDLENFLKETQAKLSSLLTSATTLGVTILQSMATPATGINAGITTAAGASAEKRDPKLKFTNWAVPLIDLLGKPSQANLTPKIQPNITSRLQQEATQAIAALSQTLQQQANAGQKYTLAWLLQETLKAIQALENKGNASVPVNQTGEYERHTKGDTLEFVSLQADALNAPPCEGADSQSGKSISYSIGAERVQHADFYLPKIGFSFTRQYNSQMDEFDQSMVGARWMMPFSNMIQQNAKGYLFIDS…	1565	YES
MDR-ZJ06	5	Unknown	ABZJ_RS06330	MFNNIFQILESFGFLSQHRSVYLQFSDASLNSQVFLQRIDGQHYLNQGMTAELICLSTNAHIPLKTFIGVQVAVDQVTDRGSFFRTTGIITGASQGQSDGALTLYKLAISDPTYLWHKRRNSRVFMNKSVKEISEILFQEWQGKSPLFASSLTLDLSGLKQTYDVRPFVMQLNESDYDFLTRLWRSEGISWLIDEAELTVASNMDNIQPQKLRLIDDNNQYQALTRRAIRYHRSSATEQFDSMTSLMADRSLQPTSIFVQRWQPDVLQQTDGAGSVQSKHQHSTNYDNQSLSLEEAWHFSPAWMQDLNGEDGATSASNQQLEKFNQNLSAYYDAQSKQFIAKTTVRDTQVGYWFELNEHPEIDQHESTDKEFLIIGKNYYNQNNLPKDLNQQIQTLVQQ…	1064	YES					ABZJ_RS06335	MAKENTQQKEIKKQPAVELAVFNLNSVTDVADLQMVASQVQRYLQVCGNTSLEQIKSKANITTVANIFALTGSVLDLMLYATDKKTGDAAVQRGALLAANLIGLFSEPNNEAHARMALRPMFGLMAECLYRENGKIKETDIKRLGLHLNAMIAGDLENFLKETQAKLSSLLTSATTLGVTILQSMATPATGINAGITTAAGASAEKRDPKLKFTNWAVPLIDLLGKPSQANLTPKIQPNITSRLQQEATQAIAALSQTLQQQANAGQKYTLAWLLQETLKAIQALENKGNASVPVNQTGEYERHTKGDTLEFVSLQADALNAPPCEGADSQSGKSISYSIGAERVQHADFYLPKIGFSFTRQYNSQMDEFDQSMVGARWMMPFSNMIQQNAKGYLFIDS…	1565	YES
NCGM237	5	Unknown	AB237_RS13480	MFNNIFQILESFGFLSQHRSVYLQFSDASLNSQVFLQRIDGQHYLNQGMTAELICLSTNAHIPLKTFIGVQVAVDQVTDRGSFFRTTGIITGASQGQSDGALTLYKLAISDPTYLWHKRRNSRVFMNKSVKEISEILFQEWQGKSPLFASSLTLDLSGLKQTYDVRPFVMQLNESDYDFLTRLWRSEGISWLIDEAELTVASNMDNIQPQKLRLIDDNNQYQALTRRAIRYHRSSATEQFDSMTSLMADRSLQPTSIFVQRWQPDVLQQTDGAGSVQSKHQHSTNYDNQSLSLEEAWHFSPAWMQDLNGEDGATSASNQQLEKFNQNLSAYYDAQSKQFIAKTTVRDTQVGYWFELNEHPEIDQHESTDKEFLIIGKNYYNQNNLPKDLNQQIQTLVQQ…	1064	YES					AB237_RS13475	MAKENTQQKEIKKQPAVELAVFNLNSVTDVADLQMVASQVQRYLQVCGNTSLEQIKSKANITTVANIFALTGSVLDLMLYATDKKTGDAAVQRGALLAANLIGLFSEPNNEAHARMALRPMFGLMAECLYRENGKIKETDIKRLGLHLNAMIAGDLENFLKETQAKLSSLLTSATTLGVTILQSMATPATGINAGITTAAGASAEKRDPKLKFTNWAVPLIDLLGKPSQANLTPKIQPNITSRLQQEATQAIAALSQTLQQQANAGQKYTLAWLLQETLKAIQALENKGNASVPVNQTGEYERHTKGDTLEFVSLQADALNAPPCEGADSQSGKSISYSIGAERVQHADFYLPKIGFSFTRQYNSQMDEFDQSMVGARWMMPFSNMIQQNAKGYLFIDS…	1565	YES
SMC_Paed_Ab_BL01	5	Unknown	CV094_RS16265	MGMKFIYATKPLQRIDGQHYLNQGMTAELICLSTNAHIPLKTFIGVQVAVDQVTDRGSFFRTTGIITGASQGQSDGALTLYKLAISDPTYLWHKRRNSRVFMNKSVKEISEILFQEWQGKSPLFASSLTLDLSGLKQTYDVRPFVMQLNESDYDFLTRLWRSEGISWLIDEAELTVASNMDNIQPQKLRLIDDNNQYQALTRRAIRYHRSSATEQFDSMTSLMADRSLQPTSIFVQRWQPDVLQQTDGAGSVQSKHQHSTNYDNQSLSLEEAWHFSPAWMQDLNGEDGATSASNQQLEKFNQNLSAYYDAQSKQFIAKTTVRDTQVGYWFELNEHPEIDQHESTDKEFLIIGKNYYNQNNLPKDLNQQIQTLVQQSDWQASNTDERQANQLILQRRYIP…	1040	NO					CV094_RS16270	MAKENTQQKEIKKQPAVELAVFNLNSVTDVADLQMVASQVQRYLQVCGNTSLEQIKSKANITTVANIFALTGSVLDLMLYATDKKTGDAAVQRGALLAANLIGLFSEPNNEAHARMALRPMFGLMAECLYRENGKIKETDIKRLGLHLNAMIAGDLENFLKETQAKLSSLLTSATTLGVTILQSMATPATGINAGITTAAGASAEKRDPKLKFTNWAVPLIDLLGKPSQANLTPKIQPNITSRLQQEATQAIAALSQTLQQQANAGQKYTLAWLLQETLKAIQALENKGNASVPVNQTGEYERHTKGDTLEFVSLQADALNAPPCEGADSQSGKSISYSIGAERVQHADFYLPKIGFSFTRQYNSQMDEFDQSMVGARWMMPFSNMIQQNAKGYLFIDS…	1565	YES
SSA6	5	Unknown	B7L40_RS11685	MFNNIFQILESFGFLSQHRSVYLQFSDASLNSQVFLQRIDGQHYLNQGMTAELICLSTNAHIPLKTFIGVQVAVDQVTDRGSFFRTTGIITGASQGQSDGALTLYKLAISDPTYLWHKRRNSRVFMNKSVKEISEILFQEWQGKSPLFASSLTLDLSGLKQTYDVRPFVMQLNESDYDFLTRLWRSEGISWLIDEAELTVASNMDNIQPQKLRLIDDNNQYQALTRRAIRYHRSSATEQFDSMTSLMADRSLQPTSIFVQRWQPDVLQQTDGAGSVQSKHQHSTNYDNQSLSLEEAWHFSPAWMQDLNGEDGATSASNQQLEKFNQNLSAYYDAQSKQFIAKTTVRDTQVGYWFELNEHPEIDQHESTDKEFLIIGKNYYNQNNLPKDLNQQIQTLVQQ…	1064	YES					B7L40_RS11690	MAKENTQQKEIKKQPAVELAVFNLNSVTDVADLQMVASQVQRYLQVCGNTSLEQIKSKANITTVANIFALTGSVLDLMLYATDKKTGDAAVQRGALLAANLIGLFSEPNNEAHARMALRPMFGLMAECLYRENGKIKETDIKRLGLHLNAMIAGDLENFLKETQAKLSSLLTSATTLGVTILQSMATPATGINAGITTAAGASAEKRDPKLKFTNWAVPLIDLLGKPSQANLTPKIQPNITSRLQQEATQAIAALSQTLQQQANAGQKYTLAWLLQETLKAIQALENKGNASVPVNQTGEYERHTKGDTLEFVSLQADALNAPPCEGADSQSGKSISYSIGAERVQHADFYLPKIGFSFTRQYNSQMDEFDQSMVGARWMMPFSNMIQQNAKGYLFIDS…	1565	YES
TCDC-AB0715	5	Unknown	ABTW07_1283	MFNNIFQILESFGFLSQHRSVYLQFSDASLNSQVFLQRIDGQHYLNQGMTAELICLSTNAHIPLKTFIGVQVAVDQVTDRGSFFRTTGIITGASQGQSDGALTLYKLAISDPTYLWHKRRNSRVFMNKSVKEISEILFQEWQGKSPLFASSLTLDLSGLKQTYDVRPFVMQLNESDYDFLTRLWRSEGISWLIDEAELTVASNMDNIQPQKLRLIDDNNQYQALTRRAIRYHRSSATEQFDSMTSLMADRSLQPTSIFVQRWQPDVLQQTDGAGSVQSKHQHSTNYDNQSLSLEEAWHFSPAWMQDLNGEDGATSASNQQLEKFNQNLSAYYDAQSKQFIAKTTVRDTQVGYWFELNEHPEIDQHESTDKEFLIIGKNYYNQNNLPKDLNQQIQTLVQQ…	1064	YES					ABTW07_1284	MAKENTQQKEIKKQPAVELAVFNLNSVTDVADLQMVASQVQRYLQVCGNTSLEQIKSKANITTVANIFALTGSVLDLMLYATDKKTGDAAVQRGALLAANLIGLFSEPNNEAHARMALRPMFGLMAECLYRENGKIKETDIKRLGLHLNAMIAGDLENFLKETQAKLSSLLTSATTLGVTILQSMATPATGINAGITTAAGASAEKRDPKLKFTNWAVPLIDLLGKPSQANLTPKIQPNITSRLQQEATQAIAALSQTLQQQANAGQKYTLAWLLQETLKAIQALENKGNASVPVNQTGEYERHTKGDTLEFVSLQADALNAPPCEGADSQSGKSISYSIGAERVQHADFYLPKIGFSFTRQYNSQMDEFDQSMVGARWMMPFSNMIQQNAKGYLFIDS…	1565	YES
TYTH-1	5	Unknown	M3Q_RS07605	MFNNIFQILESFGFLSQHRSVYLQFSDASLNSQVFLQRIDGQHYLNQGMTAELICLSTNAHIPLKTFIGVQVAVDQVTDRGSFFRTTGIITGASQGQSDGALTLYKLAISDPTYLWHKRRNSRVFMNKSVKEISEILFQEWQGKSPLFASSLTLDLSGLKQTYDVRPFVMQLNESDYDFLTRLWRSEGISWLIDEAELTVASNMDNIQPQKLRLIDDNNQYQALTRRAIRYHRSSATEQFDSMTSLMADRSLQPTSIFVQRWQPDVLQQTDGAGSVQSKHQHSTNYDNQSLSLEEAWHFSPAWMQDLNGEDGATSASNQQLEKFNQNLSAYYDAQSKQFIAKTTVRDTQVGYWFELNEHPEIDQHESTDKEFLIIGKNYYNQNNLPKDLNQQIQTLVQQ…	1064	YES					M3Q_RS07610	MAKENTQQKEIKKQPAVELAVFNLNSVTDVADLQMVASQVQRYLQVCGNTSLEQIKSKANITTVANIFALTGSVLDLMLYATDKKTGDAAVQRGALLAANLIGLFSEPNNEAHARMALRPMFGLMAECLYRENGKIKETDIKRLGLHLNAMIAGDLENFLKETQAKLSSLLTSATTLGVTILQSMATPATGINAGITTAAGASAEKRDPKLKFTNWAVPLIDLLGKPSQANLTPKIQPNITSRLQQEATQAIAALSQTLQQQANAGQKYTLAWLLQETLKAIQALENKGNASVPVNQTGEYERHTKGDTLEFVSLQADALNAPPCEGADSQSGKSISYSIGAERVQHADFYLPKIGFSFTRQYNSQMDEFDQSMVGARWMMPFSNMIQQNAKGYLFIDS…	1565	YES
USA2	5	Unknown	B7L39_RS01830	MFNNIFQILESFGFLSQHRSVYLQFSDASLNSQVFLQRIDGQHYLNQGMTAELICLSTNAHIPLKTFIGVQVAVDQVTDRGSFFRTTGIITGASQGQSDGALTLYKLAISDPTYLWHKRRNSRVFMNKSVKEISEILFQEWQGKSPLFASSLTLDLSGLKQTYDVRPFVMQLNESDYDFLTRLWRSEGISWLIDEAELTVASNMDNIQPQKLRLIDDNNQYQALTRRAIRYHRSSATEQFDSMTSLMADRSLQPTSIFVQRWQPDVLQQTDGAGSVQSKHQHSTNYDNQSLSLEEAWHFSPAWMQDLNGEDGATSASNQQLEKFNQNLSAYYDAQSKQFIAKTTVRDTQVGYWFELNEHPEIDQHESTDKEFLIIGKNYYNQNNLPKDLNQQIQTLVQQ…	1064	YES					B7L39_RS01835	MAKENTQQKEIKKQPAVELAVFNLNSVTDVADLQMVASQVQRYLQVCGNTSLEQIKSKANITTVANIFALTGSVLDLMLYATDKKTGDAAVQRGALLAANLIGLFSEPNNEAHARMALRPMFGLMAECLYRENGKIKETDIKRLGLHLNAMIAGDLENFLKETQAKLSSLLTSATTLGVTILQSMATPATGINAGITTAAGASAEKRDPKLKFTNWAVPLIDLLGKPSQANLTPKIQPNITSRLQQEATQAIAALSQTLQQQANAGQKYTLAWLLQETLKAIQALENKGNASVPVNQTGEYERHTKGDTLEFVSLQADALNAPPCEGADSQSGKSISYSIGAERVQHADFYLPKIGFSFTRQYNSQMDEFDQSMVGARWMMPFSNMIQQNAKGYLFIDS…	1565	YES
WCHAB005133	5	Unknown	C5B74_RS13085	MFNNIFQILESFGFLSQHRSVYLQFSDASLNSQVFLQRIDGQHYLNQGMTAELICLSTNAHIPLKTFIGVQVAVDQVTDRGSFFRTTGIITGASQGQSDGALTLYKLAISDPTYLWHKRRNSRVFMNKSVKEISEILFQEWQGKSPLFASSLTLDLSGLKQTYDVRPFVMQLNESDYDFLTRLWRSEGISWLIDEAELTVASNMDNIQPQKLRLIDDNNQYQALTRRAIRYHRSSATEQFDSMTSLMADRSLQPTSIFVQRWQPDVLQQTDGAGSVQSKHQHSTNYDNQSLSLEEAWHFSPAWMQDLNGEDGATSASNQQLEKFNQNLSAYYDAQSKQFIAKTTVRDTQVGYWFELNEHPEIDQHESTDKEFLIIGKNYYNQNNLPKDLNQQIQTLVQQ…	1064	YES					C5B74_RS13080	MAKENTQQKEIKKQPAVELAVFNLNSVTDVADLQMVASQVQRYLQVCGNTSLEQIKSKANITTVANIFALTGSVLDLMLYATDKKTGDAAVQRGALLAANLIGLFSEPNNEAHARMALRPMFGLMAECLYRENGKIKETDIKRLGLHLNAMIAGDLENFLKETQAKLSSLLTSATTLGVTILQSMATPATGINAGITTAAGASAEKRDPKLKFTNWAVPLIDLLGKPSQANLTPKIQPNITSRLQQEATQAIAALSQTLQQQANAGQKYTLAWLLQETLKAIQALENKGNASVPVNQTGEYERHTKGDTLEFVSLQADALNAPPCEGADSQSGKSISYSIGAERVQHADFYLPKIGFSFTRQYNSQMDEFDQSMVGARWMMPFSNMIQQNAKGYLFIDS…	1565	YES
XDR-BJ83	5	Unknown	BS615_RS12565	MFNNIFQILESFGFLSQHRSVYLQFSDASLNSQVFLQRIDGQHYLNQGMTAELICLSTNAHIPLKTFIGVQVAVDQVTDRGSFFRTTGIITGASQGQSDGALTLYKLAISDPTYLWHKRRNSRVFMNKSVKEISEILFQEWQGKSPLFASSLTLDLSGLKQTYDVRPFVMQLNESDYDFLTRLWRSEGISWLIDEAELTVASNMDNIQPQKLRLIDDNNQYQALTRRAIRYHRSSATEQFDSMTSLMADRSLQPTSIFVQRWQPDVLQQTDGAGSVQSKHQHSTNYDNQSLSLEEAWHFSPAWMQDLNGEDGATSASNQQLEKFNQNLSAYYDAQSKQFIAKTTVRDTQVGYWFELNEHPEIDQHESTDKEFLIIGKNYYNQNNLPKDLNQQIQTLVQQ…	1064	YES					BS615_RS12560	MAKENTQQKEIKKQPAVELAVFNLNSVTDVADLQMVASQVQRYLQVCGNTSLEQIKSKANITTVANIFALTGSVLDLMLYATDKKTGDAAVQRGALLAANLIGLFSEPNNEAHARMALRPMFGLMAECLYRENGKIKETDIKRLGLHLNAMIAGDLENFLKETQAKLSSLLTSATTLGVTILQSMATPATGINAGITTAAGASAEKRDPKLKFTNWAVPLIDLLGKPSQANLTPKIQPNITSRLQQEATQAIAALSQTLQQQANAGQKYTLAWLLQETLKAIQALENKGNASVPVNQTGEYERHTKGDTLEFVSLQADALNAPPCEGADSQSGKSISYSIGAERVQHADFYLPKIGFSFTRQYNSQMDEFDQSMVGARWMMPFSNMIQQNAKGYLFIDS…	1565	YES
XH386	5	Unknown	TE32_RS13120	MFNNIFQILESFGFLSQHRSVYLQFSDASLNSQVFLQRIDGQHYLNQGMTAELICLSTNAHIPLKTFIGVQVAVDQVTDRGSFFRTTGIITGASQGQSDGALTLYKLAISDPTYLWHKRRNSRVFMNKSVKEISEILFQEWQGKSPLFASSLTLDLSGLKQTYDVRPFVMQLNESDYDFLTRLWRSEGISWLIDEAELTVASNMDNIQPQKLRLIDDNNQYQALTRRAIRYHRSSATEQFDSMTSLMADRSLQPTSIFVQRWQPDVLQQTDGAGSVQSKHQHSTNYDNQSLSLEEAWHFSPAWMQDLNGEDGATSASNQQLEKFNQNLSAYYDAQSKQFIAKTTVRDTQVGYWFELNEHPEIDQHESTDKEFLIIGKNYYNQNNLPKDLNQQIQTLVQQ…	1064	YES					TE32_RS13115	MAKENTQQKEIKKQPAVELAVFNLNSVTDVADLQMVASQVQRYLQVCGNTSLEQIKSKANITTVANIFALTGSVLDLMLYATDKKTGDAAVQRGALLAANLIGLFSEPNNEAHARMALRPMFGLMAECLYRENGKIKETDIKRLGLHLNAMIAGDLENFLKETQAKLSSLLTSATTLGVTILQSMATPATGINAGITTAAGASAEKRDPKLKFTNWAVPLIDLLGKPSQANLTPKIQPNITSRLQQEATQAIAALSQTLQQQANAGQKYTLAWLLQETLKAIQALENKGNASVPVNQTGEYERHTKGDTLEFVSLQADALNAPPCEGADSQSGKSISYSIGAERVQHADFYLPKIGFSFTRQYNSQMDEFDQSMVGARWMMPFSNMIQQNAKGYLFIDS…	1565	YES
XH856	5	Unknown	AYR70_12455	MFNNIFQILESFGFLSQHRSVYLQFSDASLNSQVFLQRIDGQHYLNQGMTAELICLSTNAHIPLKTFIGVQVAVDQVTDRGSFFRTTGIITGASQGQSDGALTLYKLAISDPTYLWHKRRNSRVFMNKSVKEISEILFQEWQGKSPLFASSLTLDLSGLKQTYDVRPFVMQLNESDYDFLTRLWRSEGISWLIDEAELTVASNMDNIQPQKLRLIDDNNQYQALTRRAIRYHRSSATEQFDSMTSLMADRSLQPTSIFVQRWQPDVLQQTDGAGSVQSKHQHSTNYDNQSLSLEEAWHFSPAWMQDLNGEDGATSASNQQLEKFNQNLSAYYDAQSKQFIAKTTVRDTQVGYWFELNEHPEIDQHESTDKEFLIIGKNYYNQNNLPKDLNQQIQTLVQQ…	1064	YES					AYR70_12450	MAKENTQQKEIKKQPAVELAVFNLNSVTDVADLQMVASQVQRYLQVCGNTSLEQIKSKANITTVANIFALTGSVLDLMLYATDKKTGDAAVQRGALLAANLIGLFSEPNNEAHARMALRPMFGLMAECLYRENGKIKETDIKRLGLHLNAMIAGDLENFLKETQAKLSSLLTSATTLGVTILQSMATPATGINAGITTAAGASAEKRDPKLKFTNWAVPLIDLLGKPSQANLTPKIQPNITSRLQQEATQAIAALSQTLQQQANAGQKYTLAWLLQETLKAIQALENKGNASVPVNQTGEYERHTKGDTLEFVSLQADALNAPPCEGADSQSGKSISYSIGAERVQHADFYLPKIGFSFTRQYNSQMDEFDQSMVGARWMMPFSNMIQQNAKGYLFIDS…	1565	YES
XH859	5	Unknown	AYR68_RS05550	MFNNIFQILESFGFLSQHRSVYLQFSDASLNSQVFLQRIDGQHYLNQGMTAELICLSTNAHIPLKTFIGVQVAVDQVTDRGSFFRTTGIITGASQGQSDGALTLYKLAISDPTYLWHKRRNSRVFMNKSVKEISEILFQEWQGKSPLFASSLTLDLSGLKQTYDVRPFVMQLNESDYDFLTRLWRSEGISWLIDEAELTVASNMDNIQPQKLRLIDDNNQYQALTRRAIRYHRSSATEQFDSMTSLMADRSLQPTSIFVQRWQPDVLQQTDGAGSVQSKHQHSTNYDNQSLSLEEAWHFSPAWMQDLNGEDGATSASNQQLEKFNQNLSAYYDAQSKQFIAKTTVRDTQVGYWFELNEHPEIDQHESTDKEFLIIGKNYYNQNNLPKDLNQQIQTLVQQ…	1064	YES					AYR68_RS05555	MAKENTQQKEIKKQPAVELAVFNLNSVTDVADLQMVASQVQRYLQVCGNTSLEQIKSKANITTVANIFALTGSVLDLMLYATDKKTGDAAVQRGALLAANLIGLFSEPNNEAHARMALRPMFGLMAECLYRENGKIKETDIKRLGLHLNAMIAGDLENFLKETQAKLSSLLTSATTLGVTILQSMATPATGINAGITTAAGASAEKRDPKLKFTNWAVPLIDLLGKPSQANLTPKIQPNITSRLQQEATQAIAALSQTLQQQANAGQKYTLAWLLQETLKAIQALENKGNASVPVNQTGEYERHTKGDTLEFVSLQADALNAPPCEGADSQSGKSISYSIGAERVQHADFYLPKIGFSFTRQYNSQMDEFDQSMVGARWMMPFSNMIQQNAKGYLFIDS…	1399	NO
YU-R612	5	Unknown	AXA63_04730	MFNNIFQILESFGFLSQHRSVYLQFSDASLNSQVFLQRIDGQHYLNQGMTAELICLSTNAHIPLKTFIGVQVAVDQVTDRGSFFRTTGIITGASQGQSDGALTLYKLAISDPTYLWHKRRNSRVFMNKSVKEISEILFQEWQGKSPLFASSLTLDLSGLKQTYDVRPFVMQLNESDYDFLTRLWRSEGISWLIDEAELTVASNMDNIQPQKLRLIDDNNQYQALTRRAIRYHRSSATEQFDSMTSLMADRSLQPTSIFVQRWQPDVLQQTDGAGSVQSKHQHSTNYDNQSLSLEEAWHFSPAWMQDLNGEDGATSASNQQLEKFNQNLSAYYDAQSKQFIAKTTVRDTQVGYWFELNEHPEIDQHESTDKEFLIIGKNYYNQNNLPKDLNQQIQTLVQQ…	1064	YES					AXA63_04735	MAKENTQQKEIKKQPAVELAVFNLNSVTDVADLQMVASQVQRYLQVCGNTSLEQIKSKANITTVANIFALTGSVLDLMLYATDKKTGDAAVQRGALLAANLIGLFSEPNNEAHARMALRPMFGLMAECLYRENGKIKETDIKRLGLHLNAMIAGDLENFLKETQAKLSSLLTSATTLGVTILQSMATPATGINAGITTAAGASAEKRDPKLKFTNWAVPLIDLLGKPSQANLTPKIQPNITSRLQQEATQAIAALSQTLQQQANAGQKYTLAWLLQETLKAIQALENKGNASVPVNQTGEYERHTKGDTLEFVSLQADALNAPPCEGADSQSGKSISYSIGAERVQHADFYLPKIGFSFTRQYNSQMDEFDQSMVGARWMMPFSNMIQQNAKGYLFIDS…	1565	YES
15A34	6	Nuclease	B7L42_RS11575	MLNSIHQVLDSLGISPQKRAIHVQFTSPILNDQVFLQRIDGVHALNDGLKAELLCLSTNATIQLKSFIGVQAAVDIVTERGELTRVTGIITHAQQGQSDGSLTLYKLTLEDPTALWKYRRNSRVFMNKSVVEIWEILFKEWQTKNPLFAASLSLDLSGLTQTYDVRPFVMQHNESDWNFLTRLLRSENISWLIDEAQHIVPSTDTSIQAQKLRLIDANSQYQPLDRKTIRYHRSSAVEQYDSMTRLTAERSLQPNVMHIQRWQAEILDQEEGIGSVQSKHQHSEHYDNATLGLEQAWNYSPAWIGDLKGEDGVTKSGNQQVERLNQNLHNYYEAQAKRFIAQTTVRDAYVGYYFELNEHPEIDQHESSDKSFLIVSKNFFNQNNLPKDLNDQINGLLAQ…	1058	YES					B7L42_RS11570	MSGKTEVVKPLTEVAIKDVSHSKQKIDSWLQSHTHQIVTLDLVASVMGTVPIIGNVMAAIDVVSDICYIYDKGFQNADIMDWTTMGIDLIGVAPIPGTTAIRTSARPALFLVRQEVKRVGKAALGEAVIVVISNHLNDQVAGDIEKFCKTGLNKLNSILATCGATVQNATTQINGGIVRVVTKGQIFTNAGSNASRAQQQAAGVIKGIKSGDLTRAGKNLVYMTENWGKALIKTGANSNAKVASSLVPAHLKQPILNVGATINKIGITANTKIKGLGNTAQPQTIGWLFDVLRMSASKFRKKKSAQVKPTQTTQVKHDKKNNKLEKSNDEHAATHNANACKNCKGGTTHSITFALGTEFLNHIDAQIHPLLIEQFSRTYVSNLYQYDQSIFGARWITPF…	1635	YES	>B7L42_RS11565	MNFNDLLKKIDECNEIIYGERFLINQDNSVNDDLFKSYLSCIPENDFNIDLGGNINDFLGKDSLENIQYMFEDIFDGESTTVFLTQHDVNVVYINHNSGEIGACISGDELHIIAKNLFDFFSQINVIQNLIIDLYDSNPRGENGGYKTGFLEELKKTLIKENVVLDVDYFLEFFYG	176	YES
15A5	6	Nuclease	B6S64_RS05925	MLNSIHQVLDSLGISPQKRAIHVQFTSPILNDQVFLQRIDGVHALNDGLKAELLCLSTNATIQLKSFIGVQAAVDIVTERGELTRVTGIITHAQQGQSDGSLTLYKLTLEDPTALWKYRRNSRVFMNKSVVEIWEILFKEWQTKNPLFAASLSLDLSGLTQTYDVRPFVMQHNESDWNFLTRLLRSENISWLIDEAQHIVPSTDTSIQAQKLRLIDANSQYQPLDRKTIRYHRSSAVEQYDSMTRLTAERSLQPNVMHIQRWQAEILDQEEGIGSVQSKHQHSEHYDNATLGLEQAWNYSPAWIGDLKGEDGVTKSGNQQVERLNQNLHNYYEAQAKRFIAQTTVRDAYVGYYFELNEHPEIDQHESSDKSFLIVSKNFFNQNNLPKDLNDQINGLLAQ…	1058	YES					B6S64_RS05920	MSGKTEVVKPLTEVAIKDVSHSKQKIDSWLQSHTHQIVTLDLVASVMGTVPIIGNVMAAIDVVSDICYIYDKGFQNADIMDWTTMGIDLIGVAPIPGTTAIRTSARPALFLVRQEVKRVGKAALGEAVIVVISNHLNDQVAGDIEKFCKTGLNKLNSILATCGATVQNATTQINGGIVRVVTKGQIFTNAGSNASRAQQQAAGVIKGIKSGDLTRAGKNLVYMTENWGKALIKTGANSNAKVASSLVPAHLKQPILNVGATINKIGITANTKIKGLGNTAQPQTIGWLFDVLRMSASKFRKKKSAQVKPTQTTQVKHDKKNNKLEKSNDEHAATHNANACKNCKGGTTHSITFALGTEFLNHIDAQIHPLLIEQFSRTYVSNLYQYDQSIFGARWITPF…	1635	YES	>B6S64_RS05915	MNFNDLLKKIDECNEIIYGERFLINQDNSVNDDLFKSYLSCIPENDFNIDLGGNINDFLGKDSLENIQYMFEDIFDGESTTVFLTQHDVNVVYINHNSGEIGACISGDELHIIAKNLFDFFSQINVIQNLIIDLYDSNPRGENGGYKTGFLEELKKTLIKENVVLDVDYFLEFFYG	176	YES
1656-2	6	Nuclease	ABK1_RS08835	MLNSIHQVLDTLGISPQKRAIHVQFTSPILNDQVFLQRIDGVHALNDGLKAELLCLSTNATIQLKSFIGVQAAVDIVTERGELTRVTGIITHAQQGQSDGSLTLYKLTLEDPTALWKYRRNSRVFMNKSVVEIWEILFKEWQTKNPLFAASLSLDLSGLTQTYDVRPFVMQHNESDWNFLTRLLRSENISWLIDEAQHIVPSTDTSIQAQKLRLIDANSQYQPLDRKTIRYHRSSAVEQYDSMTRLTAERSLQPNVMHIQRWQAEILDQEEGIGSVQSKHQHSEHYDNATLGLEQAWNYSPAWIGDLKGEDGVTKSGNQQVERLNQNLHNYYEAQAKRFIAQTTVRDAYVGYYFELNEHPEIDQHESSDKSFLIVSKNFFNQNNLPKDLNDQINGLLAQ…	1058	YES					ABK1_RS08840	MSGKTEVVKPLTEVAIKDVSHSKQKIDSWLQSHTHQIVTLDLVASVMGTVPIIGNVMAAIDVVSDICYIYDKGFQNADIMDWTTMGIDLIGVAPIPGTTAIRTSARPALFLVRQEVKRVGKAALGEAVIVVISNHLNDQVAGDIEKFCKTGLNKLNSILATCGATVQNATTQINGGIVRVVTKGQIFTNAGSNASRAQQQAAGVIKGIKSGDLTRAGKNLVYMTENWGKALIKTGANSNAKVASSLVPAHLKQPILNVGATINKIGITANTKIKGLGNTAQPQTIGWLFDVLRMSASKFRKKKSAQVKPTQTTQVKHDKKNNKLEKSNDEHAATHNANACKNCKGGTTHSITFALGTEFLNHIDAQIHPLLIEQFSRTYVSNLYQYDQSIFGARWITPF…	1635	YES	>ABK1_RS08845	MNFNDLLKKIDECNEIIYGERFLINQDNSVNDDLFKSYLSCIPENDFNIDLGGNINDFLGKDSLENIQYMFEDIFDGESTTVFLTQHDVNVVYINHNSGEIGACISGDELHIIAKNLFDFFSQINVIQNLIIDLYDSNPRGENGGYKTGFLEELKKTLIKENVVLDVDYFLEFFYG	176	YES
3027STDY5784958	6	Nuclease	BAL062_02418	MLNSIHQVLDSLGISPQKRAIHVQFTSPILNDQVFLQRIDGVHALNDGLKAELLCLSTNATIQLKSFIGVQAAVDIVTERGELTRVTGIITHAQQGQSDGSLTLYKLTLEDPTALWKYRRNSRVFMNKSVVEIWEILFKEWQTKNPLFAASLSLDLSGLTQTYDVRPFVMQHNESDWNFLTRLLRSENISWLIDEAQHIVPSTDTSIQAQKLRLIDANSQYQPLDRKTIRYHRSSAVEQYDSMTRLTAERSLQPNVMHIQRWQAEILDQEEGIGSVQSKHQHSEHYDNATLGLEQAWNYSPAWIGDLKGEDGVTKSGNQQVERLNQNLHNYYEAQAKRFIAQTTVRDAYVGYYFELNEHPEIDQHESSDKSFLIVSKNFFNQNNLPKDLNDQINGLLAQ…	1058	YES					BAL062_02417	MSGKTEVVKPLTEVAIKDVSHSKQKIDSWLQSHTHQIVTLDLVASVMGTVPIIGNVMAAIDVVSDICYIYDKGFQNADIMDWTTMGIDLIGVAPIPGTTAIRTSARPALFLVRQEVKRVGKAALGEAVIVVISNHLNDQVAGDIEKFCKTGLNKLNSILATCGATVQNATTQINGGIVRVVTKGQIFTNAGSNASRAQQQAAGVIKGIKSGDLTRAGKNLVYMTENWGKALIKTGANSNAKVASSLVPAHLKQPILNVGATINKIGITANTKIKGLGNTAQPQTIGWLFDVLRMSASKFRKKKSAQVKPTQTTQVKHDKKNNKLEKSNDEHAATHNANACKNCKGGTTHSITFALGTEFLNHIDAQIHPLLIEQFSRTYVSNLYQYDQSIFGARWITPF…	1635	YES	>BAL062_02416	MNFNDLLKKIDECNEIIYGERFLINQDNSVNDDLFKSYLSCIPENDFNIDLGGNINDFLGKDSLENIQYMFEDIFDGESTTVFLTQHDVNVVYINHNSGEIGACISGDELHIIAKNLFDFFSQINVIQNLIIDLYDSNPRGENGGYKTGFLEELKKTLIKENVVLDVDYFLEFFYG	176	YES
AB07	6	Nuclease	U476_RS06830	MLNSIHQVLDSLGISPQKRAIHVQFTSPILNDQVFLQRIDGVHALNDGLKAELLCLSTNATIQLKSFIGVQAAVDIVTERGELTRVTGIITHAQQGQSDGSLTLYKLTLEDPTALWKYRRNSRVFMNKSVVEIWEILFKEWQTKNPLFAASLSLDLSGLTQTYDVRPFVMQHNESDWNFLTRLLRSENISWLIDEAQHIVPSTDTSIQAQKLRLIDANSQYQPLDRKTIRYHRSSAVEQYDSMTRLTAERSLQPNVMHIQRWQAEILDQEEGIGSVQSKHQHSEHYDNATLGLEQAWNYSPAWIGDLKGEDGVTKSGNQQVERLNQNLHNYYEAQAKRFIAQTTVRDAYVGYYFELNEHPEIDQHESSDKSFLIVSKNFFNQNNLPKDLNDQINGLLAQ…	1058	YES					U476_RS06835	MSGKTEVVKPLTEVAIKDVSHSKQKIDSWLQSHTHQIVTLDLVASVMGTVPIIGNVMAAIDVVSDICYIYDKGFQNADIMDWTTMGIDLIGVAPIPGTTAIRTSARPALFLVRQEVKRVGKAALGEAVIVVISNHLNDQVAGDIEKFCKTGLNKLNSILATCGATVQNATTQINGGIVRVVTKGQIFTNAGSNASRAQQQAAGVIKGIKSGDLTRAGKNLVYMTENWGKALIKTGANSNAKVASSLVPAHLKQPILNVGATINKIGITANTKIKGLGNTAQPQTIGWLFDVLRMSASKFRKKKSAQVKPTQTTQVKHDKKNNKLEKSNDEHAATHNANACKNCKGGTTHSITFALGTEFLNHIDAQIHPLLIEQFSRTYVSNLYQYDQSIFGARWITPF…	1635	YES	>U476_RS06840	MNFNDLLKKIDECNEIIYGERFLINQDNSVNDDLFKSYLSCIPENDFNIDLGGNINDFLGKDSLENIQYMFEDIFDGESTTVFLTQHDVNVVYINHNSGEIGACISGDELHIIAKNLFDFFSQINVIQNLIIDLYDSNPRGENGGYKTGFLEELKKTLIKENVVLDVDYFLEFFYG	176	YES
AB34299	6	Nuclease	AXK18_01570	MLNSIHQVLDSLGISPQKRAIHVQFTSPILNDQVFLQRIDGVHALNDGLKAELLCLSTNATIQLKSFIGVQAAVDIVTERGELTRVTGIITHAQQGQSDGSLTLYKLTLEDPTALWKYRRNSRVFMNKSVVEIWEILFKEWQTKNPLFAASLSLDLSGLTQTYDVRPFVMQHNESDWNFLTRLLRSENISWLIDEAQHIVPSTDTSIQAQKLRLIDANSQYQPLDRKTIRYHRSSAVEQYDSMTRLTAERSLQPNVMHIQRWQAEILDQEEGIGSVQSKHQHSEHYDNATLGLEQAWNYSPAWIGDLKGEDGVTKSGNQQVERLNQNLHNYYEAQAKRFIAQTTVRDAYVGYYFELNEHPEIDQHESSDKSFLIVSKNFFNQNNLPKDLNDQINGLLAQ…	1058	YES					AXK18_01565	MSGKTEVVKPLTEVAIKDVSHSKQKIDSWLQSHTHQIVTLDLVASVMGTVPIIGNVMAAIDVVSDICYIYDKGFQNADIMDWTTMGIDLIGVAPIPGTTAIRTSARPALFLVRQEVKRVGKAALGEAVIVVISNHLNDQVAGDIEKFCKTGLNKLNSILATCGATVQNATTQINGGIVRVVTKGQIFTNAGSNASRAQQQAAGVIKGIKSGDLTRAGKNLVYMTENWGKALIKTGANSNAKVASSLVPAHLKQPILNVGATINKIGITANTKIKGLGNTAQPQTIGWLFDVLRMSASKFRKKKSAQVKPTQTTQVKHDKKNNKLEKSNDEHAATHNANACKNCKGGTTHSITFALGTEFLNHIDAQIHPLLIEQFSRTYVSNLYQYDQSIFGARWITPF…	1635	YES	>AXK18_01560	MNFNDLLKKIDECNEIIYGERFLINQDNSVNDDLFKSYLSCIPENDFNIDLGGNINDFLGKDSLENIQYMFEDIFDGESTTVFLTQHDVNVVYINHNSGEIGACISGDELHIIAKNLFDFFSQINVIQNLIIDLYDSNPRGENGGYKTGFLEELKKTLIKENVVLDVDYFLEFFYG	176	YES
Ab4568	6	Nuclease	CTZ19_RS12140	MLNSIHQVLDSLGISPQKRAIHVQFTSPILNDQVFLQRIDGVHALNDGLKAELLCLSTNATIQLKSFIGVQAAVDIVTERGELTRVTGIITHAQQGQSDGSLTLYKLTLEDPTALWKYRRNSRVFMNKSVVEIWEILFKEWQTKNPLFAASLSLDLSGLTQTYDVRPFVMQHNESDWNFLTRLLRSENISWLIDEAQHIVPSTDTSIQAQKLRLIDANSQYQPLDRKTIRYHRSSAVEQYDSMTRLTAERSLQPNVMHIQRWQAEILDQEEGIGSVQSKHQHSEHYDNATLGLEQAWNYSPAWIGDLKGEDGVTKSGNQQVERLNQNLHNYYEAQAKRFIAQTTVRDAYVGYYFELNEHPEIDQHESSDKSFLIVSKNFFNQNNLPKDLNDQINGLLAQ…	1058	YES					CTZ19_RS12135	MSGKTEVVKPLTEVAIKDVSHSKQKIDSWLQSHTHQIVTLDLVASVMGTVPIIGNVMAAIDVVSDICYIYDKGFQNADIMDWTTMGIDLIGVAPIPGTTAIRTSARPALFLVRQEVKRVGKAALGEAVIVVISNHLNDQVAGDIEKFCKTGLNKLNSILATCGATVQNATTQINGGIVRVVTKGQIFTNAGSNASRAQQQAAGVIKGIKSGDLTRAGKNLVYMTENWGKALIKTGANSNAKVASSLVPAHLKQPILNVGATINKIGITANTKIKGLGNTAQPQTIGWLFDVLRMSASKFRKKKSAQVKPTQTTQVKHDKKNNKLEKSNDEHAATHNANACKNCKGGTTHSITFALGTEFLNHIDAQIHPLLIEQFSRTYVSNLYQYDQSIFGARWITPF…	1635	YES	>CTZ19_RS12130	MNFNDLLKKIDECNEIIYGERFLINQDNSVNDDLFKSYLSCIPENDFNIDLGGNINDFLGKDSLENIQYMFEDIFDGESTTVFLTQHDVNVVYINHNSGEIGACISGDELHIIAKNLFDFFSQINVIQNLIIDLYDSNPRGENGGYKTGFLEELKKTLIKENVVLDVDYFLEFFYG	176	YES
Ab4653	6	Nuclease	CTZ18_RS12230	MLNSIHQVLDSLGISPQKRAIHVQFTSPILNDQVFLQRIDGVHALNDGLKAELLCLSTNATIQLKSFIGVQAAVDIVTERGELTRVTGIITHAQQGQSDGSLTLYKLTLEDPTALWKYRRNSRVFMNKSVVEIWEILFKEWQTKNPLFAASLSLDLSGLTQTYDVRPFVMQHNESDWNFLTRLLRSENISWLIDEAQHIVPSTDTSIQAQKLRLIDANSQYQPLDRKTIRYHRSSAVEQYDSMTRLTAERSLQPNVMHIQRWQAEILDQEEGIGSVQSKHQHSEHYDNATLGLEQAWNYSPAWIGDLKGEDGVTKSGNQQVERLNQNLHNYYEAQAKRFIAQTTVRDAYVGYYFELNEHPEIDQHESSDKSFLIVSKNFFNQNNLPKDLNDQINGLLAQ…	1058	YES					CTZ18_RS12225	MSGKTEVVKPLTEVAIKDVSHSKQKIDSWLQSHTHQIVTLDLVASVMGTVPIIGNVMAAIDVVSDICYIYDKGFQNADIMDWTTMGIDLIGVAPIPGTTAIRTSARPALFLVRQEVKRVGKAALGEAVIVVISNHLNDQVAGDIEKFCKTGLNKLNSILATCGATVQNATTQINGGIVRVVTKGQIFTNAGSNASRAQQQAAGVIKGIKSGDLTRAGKNLVYMTENWGKALIKTGANSNAKVASSLVPAHLKQPILNVGATINKIGITANTKIKGLGNTAQPQTIGWLFDVLRMSASKFRKKKSAQVKPTQTTQVKHDKKNNKLEKSNDEHAATHNANACKNCKGGTTHSITFALGTEFLNHIDAQIHPLLIEQFSRTYVSNLYQYDQSIFGARWITPF…	1635	YES	>CTZ18_RS12220	MNFNDLLKKIDECNEIIYGERFLINQDNSVNDDLFKSYLSCIPENDFNIDLGGNINDFLGKDSLENIQYMFEDIFDGESTTVFLTQHDVNVVYINHNSGEIGACISGDELHIIAKNLFDFFSQINVIQNLIIDLYDSNPRGENGGYKTGFLEELKKTLIKENVVLDVDYFLEFFYG	176	YES
Ab4977	6	Nuclease	CTZ20_RS11910	MLNSIHQVLDSLGISPQKRAIHVQFTSPILNDQVFLQRIDGVHALNDGLKAELLCLSTNATIQLKSFIGVQAAVDIVTERGELTRVTGIITHAQQGQSDGSLTLYKLTLEDPTALWKYRRNSRVFMNKSVVEIWEILFKEWQTKNPLFAASLSLDLSGLTQTYDVRPFVMQHNESDWNFLTRLLRSENISWLIDEAQHIVPSTDTSIQAQKLRLIDANSQYQPLDRKTIRYHRSSAVEQYDSMTRLTAERSLQPNVMHIQRWQAEILDQEEGIGSVQSKHQHSEHYDNATLGLEQAWNYSPAWIGDLKGEDGVTKSGNQQVERLNQNLHNYYEAQAKRFIAQTTVRDAYVGYYFELNEHPEIDQHESSDKSFLIVSKNFFNQNNLPKDLNDQINGLLAQ…	1058	YES					CTZ20_RS11905	MSGKTEVVKPLTEVAIKDVSHSKQKIDSWLQSHTHQIVTLDLVASVMGTVPIIGNVMAAIDVVSDICYIYDKGFQNADIMDWTTMGIDLIGVAPIPGTTAIRTSARPALFLVRQEVKRVGKAALGEAVIVVISNHLNDQVAGDIEKFCKTGLNKLNSILATCGATVQNATTQINGGIVRVVTKGQIFTNAGSNASRAQQQAAGVIKGIKSGDLTRAGKNLVYMTENWGKALIKTGANSNAKVASSLVPAHLKQPILNVGATINKIGITANTKIKGLGNTAQPQTIGWLFDVLRMSASKFRKKKSAQVKPTQTTQVKHDKKNNKLEKSNDEHAATHNANACKNCKGGTTHSITFALGTEFLNHIDAQIHPLLIEQFSRTYVSNLYQYDQSIFGARWITPF…	1635	YES	>CTZ20_RS11900	MNFNDLLKKIDECNEIIYGERFLINQDNSVNDDLFKSYLSCIPENDFNIDLGGNINDFLGKDSLENIQYMFEDIFDGESTTVFLTQHDVNVVYINHNSGEIGACISGDELHIIAKNLFDFFSQINVIQNLIIDLYDSNPRGENGGYKTGFLEELKKTLIKENVVLDVDYFLEFFYG	176	YES
AbPK1	6	Nuclease	CTI08_RS14415	MLNSIHQVLDSLGISPQKRAIHVQFTSPILNDQVFLQRIDGVHALNDGLKAELLCLSTNATIQLKSFIGVQAAVDIVTERGELTRVTGIITHAQQGQSDGSLTLYKLTLEDPTALWKYRRNSRVFMNKSVVEIWEILFKEWQTKNPLFAASLSLDLSGLTQTYDVRPFVMQHNESDWNFLTRLLRSENISWLIDEAQHIVPSTDTSIQAQKLRLIDANSQYQPLDRKTIRYHRSSAVEQYDSMTRLTAERSLQPNVMHIQRWQAEILDQEEGIGSVQSKHQHSEHYDNATLGLEQAWNYSPAWIGDLKGEDGVTKSGNQQVERLNQNLHNYYEAQAKRFIAQTTVRDAYVGYYFELNEHPEIDQHESSDKSFLIVSKNFFNQNNLPKDLNDQINGLLAQ…	1058	YES					CTI08_RS14410	MSGKTEVVKPLTEVAIKDVSHSKQKIDSWLQSHTHQIVTLDLVASVMGTVPIIGNVMAAIDVVSDICYIYDKGFQNADIMDWTTMGIDLIGVAPIPGTTAIRTSARPALFLVRQEVKRVGKAALGEAVIVVISNHLNDQVAGDIEKFCKTGLNKLNSILATCGATVQNATTQINGGIVRVVTKGQIFTNAGSNASRAQQQAAGVIKGIKSGDLTRAGKNLVYMTENWGKALIKTGANSNAKVASSLVPAHLKQPILNVGATINKIGITANTKIKGLGNTAQPQTIGWLFDVLRMSASKFRKKKSAQVKPTQTTQVKHDKKNNKLEKSNDEHAATHNANACKNCKGGTTHSITFALGTEFLNHIDAQIHPLLIEQFSRTYVSNLYQYDQSIFGARWITPF…	1635	YES	>CTI08_RS14405	MNFNDLLKKIDECNEIIYGERFLINQDNSVNDDLFKSYLSCIPENDFNIDLGGNINDFLGKDSLENIQYMFEDIFDGESTTVFLTQHDVNVVYINHNSGEIGACISGDELHIIAKNLFDFFSQINVIQNLIIDLYDSNPRGENGGYKTGFLEELKKTLIKENVVLDVDYFLEFFYG	176	YES
AC29	6	Nuclease	BL01_13435	MLNSIHQVLDSLGISPQKRAIHVQFTSPILNDQVFLQRIDGVHALNDGLKAELLCLSTNATIQLKSFIGVQAAVDIVTERGELTRVTGIITHAQQGQSDGSLTLYKLTLEDPTALWKYRRNSRVFMNKSVVEIWEILFKEWQTKNPLFAASLSLDLSGLTQTYDVRPFVMQHNESDWNFLTRLLRSENISWLIDEAQHIVPSTDTSIQAQKLRLIDANSQYQPLDRKTIRYHRSSAVEQYDSMTRLTAERSLQPNVMHIQRWQAEILDQEEGIGSVQSKHQHSEHYDNATLGLEQAWNYSPAWIGDLKGEDGVTKSGNQQVERLNQNLHNYYEAQAKRFIAQTTVRDAYVGYYFELNEHPEIDQHESSDKSFLIVSKNFFNQNNLPKDLNDQINGLLAQ…	1058	YES					BL01_13430	MSGKTEVVKPLTEVAIKDVSHSKQKIDSWLQSHTHQIVTLDLVASVMGTVPIIGNVMAAIDVVSDICYIYDKGFQNADIMDWTTMGIDLIGVAPIPGTTAIRTSARPALFLVRQEVKRVGKAALGEAVIVVISNHLNDQVAGDIEKFCKTGLNKLNSILATCGATVQNATTQINGGIVRVVTKGQIFTNAGSNASRAQQQAAGVIKGIKSGDLTRAGKNLVYMTENWGKALIKTGANSNAKVASSLVPAHLKQPILNVGATINKIGITANTKIKGLGNTAQPQTIGWLFDVLRMSASKFRKKKSAQVKPTQTTQVKHDKKNNKLEKSNDEHAATHNANACKNCKGGTTHSITFALGTEFLNHIDAQIHPLLIEQFSRTYVSNLYQYDQSIFGARWITPF…	1635	YES	>BL01_13425	MNFNDLLKKIDECNEIIYGERFLINQDNSVNDDLFKSYLSCIPENDFNIDLGGNINDFLGKDSLENIQYMFEDIFDGESTTVFLTQHDVNVVYINHNSGEIGACISGDELHIIAKNLFDFFSQINVIQNLIIDLYDSNPRGENGGYKTGFLEELKKTLIKENVVLDVDYFLEFFYG	176	YES
AC30	6	Nuclease	B856_02770	MLNSIHQVLDSLGISPQKRAIHVQFTSPILNDQVFLQRIDGVHALNDGLKAELLCLSTNATIQLKSFIGVQAAVDIVTERGELTRVTGIITHAQQGQSDGSLTLYKLTLEDPTALWKYRRNSRVFMNKSVVEIWEILFKEWQTKNPLFAASLSLDLSGLTQTYDVRPFVMQHNESDWNFLTRLLRSENISWLIDEAQHIVPSTDTSIQAQKLRLIDANSQYQPLDRKTIRYHRSSAVEQYDSMTRLTAERSLQPNVMHIQRWQAEILDQEEGIGSVQSKHQHSEHYDNATLGLEQAWNYSPAWIGDLKGEDGVTKSGNQQVERLNQNLHNYYEAQAKRFIAQTTVRDAYVGYYFELNEHPEIDQHESSDKSFLIVSKNFFNQNNLPKDLNDQINGLLAQ…	1058	YES					B856_02765	MSGKTEVVKPLTEVAIKDVSHSKQKIDSWLQSHTHQIVTLDLVASVMGTVPIIGNVMAAIDVVSDICYIYDKGFQNADIMDWTTMGIDLIGVAPIPGTTAIRTSARPALFLVRQEVKRVGKAALGEAVIVVISNHLNDQVAGDIEKFCKTGLNKLNSILATCGATVQNATTQINGGIVRVVTKGQIFTNAGSNASRAQQQAAGVIKGIKSGDLTRAGKNLVYMTENWGKALIKTGANSNAKVASSLVPAHLKQPILNVGATINKIGITANTKIKGLGNTAQPQTIGWLFDVLRMSASKFRKKKSAQVKPTQTTQVKHDKKNNKLEKSNDEHAATHNANACKNCKGGTTHSITFALGTEFLNHIDAQIHPLLIEQFSRTYVSNLYQYDQSIFGARWITPF…	1635	YES	>B856_02760	MNFNDLLKKIDECNEIIYGERFLINQDNSVNDDLFKSYLSCIPENDFNIDLGGNINDFLGKDSLENIQYMFEDIFDGESTTVFLTQHDVNVVYINHNSGEIGACISGDELHIIAKNLFDFFSQINVIQNLIIDLYDSNPRGENGGYKTGFLEELKKTLIKENVVLDVDYFLEFFYG	176	YES
ACICU	6	Nuclease	ACICU_01261	MLNSIHQVLDSLGISPQKRAIHVQFTSPILNDQVFLQRIDGVHALNDGLKAELLCLSTNATIQLKSFIGVQAAVDIVTERGELTRVTGIITHAQQGQSDGSLTLYKLTLEDPTALWKYRRNSRVFMNKSVVEIWEILFKEWQTKNPLFAASLSLDLSGLTQTYDVRPFVMQHNESDWNFLTRLLRSENISWLIDEAQHIVPSTDTSIQAQKLRLIDANSQYQPLDRKTIRYHRSSAVEQYDSMTRLTAERSLQPNVMHIQRWQAEILDQEEGIGSVQSKHQHSEHYDNATLGLEQAWNYSPAWIGDLKGEDGVTKSGNQQVERLNQNLHNYYEAQAKRFIAQTTVRDAYVGYYFELNEHPEIDQHESSDKSFLIVSKNFFNQNNLPKDLNDQINGLLAQ…	1058	YES					ACICU_01262	MSGKTEVVKPLTEVAIKDVSHSKQKIDSWLQSHTHQIVTLDLVASVMGTVPIIGNVMAAIDVVSDICYIYDKGFQNADIMDWTTMGIDLIGVAPIPGTTAIRTSARPALFLVRQEVKRVGKAALGEAVIVVISNHLNDQVAGDIEKFCKTGLNKLNSILATCGATVQNATTQINGGIVRVVTKGQIFTNAGSNASRAQQQAAGVIKGIKSGDLTRAGKNLVYMTENWGKALIKTGANSNAKVASSLVPAHLKQPILNVGATINKIGITANTKIKGLGNTAQPQTIGWLFDVLRMSASKFRKKKSAQVKPTQTTQVKHDKKNNKLEKSNDEHAATHNANACKNCKGGTTHSITFALGTEFLNHIDAQIHPLLIEQFSRTYVSNLYQYDQSIFGARWITPF…	1635	YES	>ACICU_01263	MNFNDLLKKIDECNEIIYGERFLINQDNSVNDDLFKSYLSCIPENDFNIDLGGNINDFLGKDSLENIQYMFEDIFDGESTTVFLTQHDVNVVYINHNSGEIGACISGDELHIIAKNLFDFFSQINVIQNLIIDLYDSNPRGENGGYKTGFLEELKKTLIKENVVLDVDYFLEFFYG	176	YES
AF-673	6	Nuclease	BS065_RS12090	MLNSIHQVLDSLGISPQKRAIHVQFTSPILNDQVFLQRIDGVHALNDGLKAELLCLSTNATIQLKSFIGVQAAVDIVTERGELTRVTGIITHAQQGQSDGSLTLYKLTLEDPTALWKYRRNSRVFMNKSVVEIWEILFKEWQTKNPLFAASLSLDLSGLTQTYDVRPFVMQHNESDWNFLTRLLRSENISWLIDEAQHIVPSTDTSIQAQKLRLIDANSQYQPLDRKTIRYHRSSAVEQYDSMTRLTAERSLQPNVMHIQRWQAEILDQEEGIGSVQSKHQHSEHYDNATLGLEQAWNYSPAWIGDLKGEDGVTKSGNQQVERLNQNLHNYYEAQAKRFIAQTTVRDAYVGYYFELNEHPEIDQHESSDKSFLIVSKNFFNQNNLPKDLNDQINGLLAQ…	1055	YES					BS065_RS12085	MSGKTEVVKPLTEVAIKDVSHSKQKIDSWLQSHTHQIVTLDLVASVMGTVPIIGNVMAAIDVVSDICYIYDKGFQNADIMDWTTMGIDLIGVAPIPGTTAIRTSARPALFLVRQEVKRVGKAALGEAVIVVISNHLNDQVAGDIEKFCKTGLNKLNSILATCGATVQNATTQINGGIVRVVTKGQIFTNAGSNASRAQQQAAGVIKGIKSGDLTRAGKNLVYMTENWGKALIKTGANSNAKVASSLVPAHLKQPILNVGATINKIGITANTKIKGLGNTAQPQTIGWLFDVLRMSASKFRKKKSAQVKPTQTTQVKHDKKNNKLEKSNDEHAATHNANACKNCKGGTTHSITFALGTEFLNHIDAQIHPLLIEQFSRTYVSNLYQYDQSIFGARWITPF…	1635	YES	>BS065_RS12080	MNFNDLLKKIDECNEIIYGERFLINQDNSVNDDLFKSYLSCIPENDFNIDLGGNINDFLGKDSLENIQYMFEDIFDGESTTVFLTQHDVNVVYINHNSGEIGACISGDELHIIAKNLFDFFSQINVIQNLIIDLYDSNPRGENGGYKTGFLEELKKTLIKENVVLDVDYFLEFFYG	176	YES
AR_0056	6	Nuclease	C7R87_RS05320	MLNSIHQVLDSLGISPQKRAIHVQFTSPILNDQVFLQRIDGVHALNDGLKAELLCLSTNATIQLKSFIGVQAAVDIVTERGELTRVTGIITHAQQGQSDGSLTLYKLTLEDPTALWKYRRNSRVFMNKSVVEIWEILFKEWQTKNPLFAASLSLDLSGLTQTYDVRPFVMQHNESDWNFLTRLLRSENISWLIDEAQHIVPSTDTSIQAQKLRLIDANSQYQPLDRKTIRYHRSSAVEQYDSMTRLTAERSLQPNVMHIQRWQAEILDQEEGIGSVQSKHQHSEHYDNATLGLEQAWNYSPAWIGDLKGEDGVTKSGNQQVERLNQNLHNYYEAQAKRFIAQTTVRDAYVGYYFELNEHPEIDQHESSDKSFLIVSKNFFNQNNLPKDLNDQINGLLAQ…	1058	YES					C7R87_RS05325	MSGKTEVVKPLTEVAIKDVSHSKQKIDSWLQSHTHQIVTLDLVASVMGTVPIIGNVMAAIDVVSDICYIYDKGFQNADIMDWTTMGIDLIGVAPIPGTTAIRTSARPALFLVRQEVKRVGKAALGEAVIVVISNHLNDQVAGDIEKFCKTGLNKLNSILATCGATVQNATTQINGGIVRVVTKGQIFTNAGSNASRAQQQAAGVIKGIKSGDLTRAGKNLVYMTENWGKALIKTGANSNAKVASSLVPAHLKQPILNVGATINKIGITANTKIKGLGNTAQPQTIGWLFDVLRMSASKFRKKKSAQVKPTQTTQVKHDKKNNKLEKSNDEHAATHNANACKNCKGGTTHSITFALGTEFLNHIDAQIHPLLIEQFSRTYVSNLYQYDQSIFGARWITPF…	1635	YES	>C7R87_RS05330	MNFNDLLKKIDECNEIIYGERFLINQDNSVNDDLFKSYLSCIPENDFNIDLGGNINDFLGKDSLENIQYMFEDIFDGESTTVFLTQHDVNVVYINHNSGEIGACISGDELHIIAKNLFDFFSQINVIQNLIIDLYDSNPRGENGGYKTGFLEELKKTLIKENVVLDVDYFLEFFYG	176	YES
AR_0102	6	Nuclease	AM481_RS16340	MLNSIHQVLDSLGISPQKRAIHVQFTSPILNDQVFLQRIDGVHALNDGLKAELLCLSTNATIQLKSFIGVQAAVDIVTERGELTRVTGIITHAQQGQSDGSLTLYKLTLEDPTALWKYRRNSRVFMNKSVVEIWEILFKEWQTKNPLFAASLSLDLSGLTQTYDVRPFVMQHNESDWNFLTRLLRSENISWLIDEAQHIVPSTDTSIQAQKLRLIDANSQYQPLDRKTIRYHRSSAVEQYDSMTRLTAERSLQPNVMHIQRWQAEILDQEEGIGSVQSKHQHSEHYDNATLGLEQAWNYSPAWIGDLKGEDGVTKSGNQQVERLNQNLHNYYEAQAKRFIAQTTVRDAYVGYYFELNEHPEIDQHESSDKSFLIVSKNFFNQNNLPKDLNDQINGLLAQ…	1058	YES					AM481_RS16335	MSGKTEVVKPLTEVAIKDVSHSKQKIDSWLQSHTHQIVTLDLVASVMGTVPIIGNVMAAIDVVSDICYIYDKGFQNADIMDWTTMGIDLIGVAPIPGTTAIRTSARPALFLVRQEVKRVGKAALGEAVIVVISNHLNDQVAGDIEKFCKTGLNKLNSILATCGATVQNATTQINGGIVRVVTKGQIFTNAGSNASRAQQQAAGVIKGIKSGDLTRAGKNLVYMTENWGKALIKTGANSNAKVASSLVPAHLKQPILNVGATINKIGITANTKIKGLGNTAQPQTIGWLFDVLRMSASKFRKKKSAQVKPTQTTQVKHDKKNNKLEKSNDEHAATHNANACKNCKGGTTHSITFALGTEFLNHIDAQIHPLLIEQFSRTYVSNLYQYDQSIFGARWITPF…	908	NO
AYP-A2	6	Nuclease	AYP_RS06905	MLNSIHQVLDSLGISPQKRAIHVQFTSPILNDQVFLQRIDGVHALNDGLKAELLCLSTNATIQLKSFIGVQAAVDIVTERGELTRVTGIITHAQQGQSDGSLTLYKLTLEDPTALWKYRRNSRVFMNKSVVEIWEILFKEWQTKNPLFAASLSLDLSGLTQTYDVRPFVMQHNESDWNFLTRLLRSENISWLIDEAQHIVPSTDTSIQAQKLRLIDANSQYQPLDRKTIRYHRSSAVEQYDSMTRLTAERSLQPNVMHIQRWQAEILDQEEGIGSVQSKHQHSEHYDNATLGLEQAWNYSPAWIGDLKGEDGVTKSGNQQVERLNQNLHNYYEAQAKRFIAQTTVRDAYVGYYFELNEHPEIDQHESSDKSFLIVSKNFFNQNNLPKDLNDQINGLLAQ…	1058	YES					AYP_RS06910	MSGKTEVVKPLTEVAIKDVSHSKQKIDSWLQSHTHQIVTLDLVASVMGTVPIIGNVMAAIDVVSDICYIYDKGFQNADIMDWTTMGIDLIGVAPIPGTTAIRTSARPALFLVRQEVKRVGKAALGEAVIVVISNHLNDQVAGDIEKFCKTGLNKLNSILATCGATVQNATTQINGGIVRVVTKGQIFTNAGSNASRAQQQAAGVIKGIKSGDLTRAGKNLVYMTENWGKALIKTGANSNAKVASSLVPAHLKQPILNVGATINKIGITANTKIKGLGNTAQPQTIGWLFDVLRMSASKFRKKKSAQVKPTQTTQVKHDKKNNKLEKSNDEHAATHNANACKNCKGGTTHSITFALGTEFLNHIDAQIHPLLIEQFSRTYVSNLYQYDQSIFGARWITPF…	1635	YES	>AYP_RS06915	MNFNDLLKKIDECNEIIYGERFLINQDNSVNDDLFKSYLSCIPENDFNIDLGGNINDFLGKDSLENIQYMFEDIFDGESTTVFLTQHDVNVVYINHNSGEIGACISGDELHIIAKNLFDFFSQINVIQNLIIDLYDSNPRGENGGYKTGFLEELKKTLIKENVVLDVDYFLEFFYG	176	YES
BJAB07104	6	Nuclease	BJAB07104_RS07260	MLNSIHQVLDSLGISPQKRAIHVQFTSPILNDQVFLQRIDGVHALNDGLKAELLCLSTNATIQLKSFIGVQAAVDIVTERGELTRVTGIITHAQQGQSDGSLTLYKLTLEDPTALWKYRRNSRVFMNKSVVEIWEILFKEWQTKNPLFAASLSLDLSGLTQTYDVRPFVMQHNESDWNFLTRLLRSENISWLIDEAQHIVPSTDTSIQAQKLRLIDANSQYQPLDRKTIRYHRSSAVEQYDSMTRLTAERSLQPNVMHIQRWQAEILDQEEGIGSVQSKHQHSEHYDNATLGLEQAWNYSPAWIGDLKGEDGVTKSGNQQVERLNQNLHNYYEAQAKRFIAQTTVRDAYVGYYFELNEHPEIDQHESSDKSFLIVSKNFFNQNNLPKDLNDQINGLLAQ…	1058	YES					BJAB07104_RS07265	MSGKTEVVKPLTEVAIKDVSHSKQKIDSWLQSHTHQIVTLDLVASVMGTVPIIGNVMAAIDVVSDICYIYDKGFQNADIMDWTTMGIDLIGVAPIPGTTAIRTSARPALFLVRQEVKRVGKAALGEAVIVVISNHLNDQVAGDIEKFCKTGLNKLNSILATCGATVQNATTQINGGIVRVVTKGQIFTNAGSNASRAQQQAAGVIKGIKSGDLTRAGKNLVYMTENWGKALIKTGANSNAKVASSLVPAHLKQPILNVGATINKIGITANTKIKGLGNTAQPQTIGWLFDVLRMSASKFRKKKSAQVKPTQTTQVKHDKKNNKLEKSNDEHAATHNANACKNCKGGTTHSITFALGTEFLNHIDAQIHPLLIEQFSRTYVSNLYQYDQSIFGARWITPF…	1635	YES	>BJAB07104_RS07270	MNFNDLLKKIDECNEIIYGERFLINQDNSVNDDLFKSYLSCIPENDFNIDLGGNINDFLGKDSLENIQYMFEDIFDGESTTVFLTQHDVNVVYINHNSGEIGACISGDELHIIAKNLFDFFSQINVIQNLIIDLYDSNPRGENGGYKTGFLEELKKTLIKENVVLDVDYFLEFFYG	176	YES
BJAB0868	6	Nuclease	BJAB0868_RS06915	MLNSIHQVLDSLGISPQKRAIHVQFTSPILNDQVFLQRIDGVHALNDGLKAELLCLSTNATIQLKSFIGVQAAVDIVTERGELTRVTGIITHAQQGQSDGSLTLYKLTLEDPTALWKYRRNSRVFMNKSVVEIWEILFKEWQTKNPLFAASLSLDLSGLTQTYDVRPFVMQHNESDWNFLTRLLRSENISWLIDEAQHIVPSTDTSIQAQKLRLIDANSQYQPLDRKTIRYHRSSAVEQYDSMTRLTAERSLQPNVMHIQRWQAEILDQEEGIGSVQSKHQHSEHYDNATLGLEQAWNYSPAWIGDLKGEDGVTKSGNQQVERLNQNLHNYYEAQAKRFIAQTTVRDAYVGYYFELNEHPEIDQHESSDKSFLIVSKNFFNQNNLPKDLNDQINGLLAQ…	1058	YES					BJAB0868_RS06920	MSGKTEVVKPLTEVAIKDVSHSKQKIDSWLQSHTHQIVTLDLVASVMGTVPIIGNVMAAIDVVSDICYIYDKGFQNADIMDWTTMGIDLIGVAPIPGTTAIRTSARPALFLVRQEVKRVGKAALGEAVIVVISNHLNDQVAGDIEKFCKTGLNKLNSILATCGATVQNATTQINGGIVRVVTKGQIFTNAGSNASRAQQQAAGVIKGIKSGDLTRAGKNLVYMTENWGKALIKTGANSNAKVASSLVPAHLKQPILNVGATINKIGITANTKIKGLGNTAQPQTIGWLFDVLRMSASKFRKKKSAQVKPTQTTQVKHDKKNNKLEKSNDEHAATHNANACKNCKGGTTHSITFALGTEFLNHIDAQIHPLLIEQFSRTYVSNLYQYDQSIFGARWITPF…	1635	YES	>BJAB0868_RS06925	MNFNDLLKKIDECNEIIYGERFLINQDNSVNDDLFKSYLSCIPENDFNIDLGGNINDFLGKDSLENIQYMFEDIFDGESTTVFLTQHDVNVVYINHNSGEIGACISGDELHIIAKNLFDFFSQINVIQNLIIDLYDSNPRGENGGYKTGFLEELKKTLIKENVVLDVDYFLEFFYG	176	YES
CBA7	6	Nuclease	B7L36_RS09915	MLNSIHQVLDSLGISPQKRAIHVQFTSPILNDQVFLQRIDGVHALNDGLKAELLCLSTNATIQLKSFIGVQAAVDIVTERGELTRVTGIITHAQQGQSDGSLTLYKLTLEDPTALWKYRRNSRVFMNKSVVEIWEILFKEWQTKNPLFAASLSLDLSGLTQTYDVRPFVMQHNESDWNFLTRLLRSENISWLIDEAQHIVPSTDTSIQAQKLRLIDANSQYQPLDRKTIRYHRSSAVEQYDSMTRLTAERSLQPNVMHIQRWQAEILDQEEGIGSVQSKHQHSEHYDNATLGLEQAWNYSPAWIGDLKGEDGVTKSGNQQVERLNQNLHNYYEAQAKRFIAQTTVRDAYVGYYFELNEHPEIDQHESSDKSFLIVSKNFFNQNNLPKDLNDQINGLLAQ…	1058	YES					B7L36_RS09920	MSGKTEVVKPLTEVAIKDVSHSKQKIDSWLQSHTHQIVTLDLVASVMGTVPIIGNVMAAIDVVSDICYIYDKGFQNADIMDWTTMGIDLIGVAPIPGTTAIRTSARPALFLVRQEVKRVGKAALGEAVIVVISNHLNDQVAGDIEKFCKTGLNKLNSILATCGATVQNATTQINGGIVRVVTKGQIFTNAGSNASRAQQQAAGVIKGIKSGDLTRAGKNLVYMTENWGKALIKTGANSNAKVASSLVPAHLKQPILNVGATINKIGITANTKIKGLGNTAQPQTIGWLFDVLRMSASKFRKKKSAQVKPTQTTQVKHDKKNNKLEKSNDEHAATHNANACKNCKGGTTHSITFALGTEFLNHIDAQIHPLLIEQFSRTYVSNLYQYDQSIFGARWITPF…	1635	YES	>B7L36_RS09925	MNFNDLLKKIDECNEIIYGERFLINQDNSVNDDLFKSYLSCIPENDFNIDLGGNINDFLGKDSLENIQYMFEDIFDGESTTVFLTQHDVNVVYINHNSGEIGACISGDELHIIAKNLFDFFSQINVIQNLIIDLYDSNPRGENGGYKTGFLEELKKTLIKENVVLDVDYFLEFFYG	176	YES
CMC-CR-MDR-Ab4	6	Nuclease	AOT16_RS12010	MLNSIHQVLDSLGISPQKRAIHVQFTSPILNDQVFLQRIDGVHALNDGLKAELLCLSTNATIQLKSFIGVQAAVDIVTERGELTRVTGIITHAQQGQSDGSLTLYKLTLEDPTALWKYRRNSRVFMNKSVVEIWEILFKEWQTKNPLFAASLSLDLSGLTQTYDVRPFVMQHNESDWNFLTRLLRSENISWLIDEAQHIVPSTDTSIQAQKLRLIDANSQYQPLDRKTIRYHRSSAVEQYDSMTRLTAERSLQPNVMHIQRWQAEILDQEEGIGSVQSKHQHSEHYDNATLGLEQAWNYSPAWIGDLKGEDGVTKSGNQQVERLNQNLHNYYEAQAKRFIAQTTVRDAYVGYYFELNEHPEIDQHESSDKSFLIVSKNFFNQNNLPKDLNDQINGLLAQ…	1055	YES					AOT16_RS12005	MSGKTEVVKPLTEVAIKDVSHSKQKIDSWLQSHTHQIVTLDLVASVMGTVPIIGNVMAAIDVVSDICYIYDKGFQNADIMDWTTMGIDLIGVAPIPGTTAIRTSARPALFLVRQEVKRVGKAALGEAVIVVISNHLNDQVAGDIEKFCKTGLNKLNSILATCGATVQNATTQINGGIVRVVTKGQIFTNAGSNASRAQQQAAGVIKGIKSGDLTRAGKNLVYMTENWGKALIKTGANSNAKVASSLVPAHLKQPILNVGATINKIGITANTKIKGLGNTAQPQTIGWLFDVLRMSASKFRKKKSAQVKPTQTTQVKHDKKNNKLEKSNDEHAATHNANACKNCKGGTTHSITFALGTEFLNHIDAQIHPLLIEQFSRTYVSNLYQYDQSIFGARWITPF…	1635	YES	>AOT16_RS12000	MNFNDLLKKIDECNEIIYGERFLINQDNSVNDDLFKSYLSCIPENDFNIDLGGNINDFLGKDSLENIQYMFEDIFDGESTTVFLTQHDVNVVYINHNSGEIGACISGDELHIIAKNLFDFFSQINVIQNLIIDLYDSNPRGENGGYKTGFLEELKKTLIKENVVLDVDYFLEFFYG	176	YES
CMC-CR-MDR-Ab66	6	Nuclease	AOT18_RS12005	MLNSIHQVLDSLGISPQKRAIHVQFTSPILNDQVFLQRIDGVHALNDGLKAELLCLSTNATIQLKSFIGVQAAVDIVTERGELTRVTGIITHAQQGQSDGSLTLYKLTLEDPTALWKYRRNSRVFMNKSVVEIWEILFKEWQTKNPLFAASLSLDLSGLTQTYDVRPFVMQHNESDWNFLTRLLRSENISWLIDEAQHIVPSTDTSIQAQKLRLIDANSQYQPLDRKTIRYHRSSAVEQYDSMTRLTAERSLQPNVMHIQRWQAEILDQEEGIGSVQSKHQHSEHYDNATLGLEQAWNYSPAWIGDLKGEDGVTKSGNQQVERLNQNLHNYYEAQAKRFIAQTTVRDAYVGYYFELNEHPEIDQHESSDKSFLIVSKNFFNQNNLPKDLNDQINGLLAQ…	1055	YES					AOT18_RS12000	MSGKTEVVKPLTEVAIKDVSHSKQKIDSWLQSHTHQIVTLDLVASVMGTVPIIGNVMAAIDVVSDICYIYDKGFQNADIMDWTTMGIDLIGVAPIPGTTAIRTSARPALFLVRQEVKRVGKAALGEAVIVVISNHLNDQVAGDIEKFCKTGLNKLNSILATCGATVQNATTQINGGIVRVVTKGQIFTNAGSNASRAQQQAAGVIKGIKSGDLTRAGKNLVYMTENWGKALIKTGANSNAKVASSLVPAHLKQPILNVGATINKIGITANTKIKGLGNTAQPQTIGWLFDVLRMSASKFRKKKSAQVKPTQTTQVKHDKKNNKLEKSNDEHAATHNANACKNCKGGTTHSITFALGTEFLNHIDAQIHPLLIEQFSRTYVSNLYQYDQSIFGARWITPF…	1635	YES	>AOT18_RS11995	MNFNDLLKKIDECNEIIYGERFLINQDNSVNDDLFKSYLSCIPENDFNIDLGGNINDFLGKDSLENIQYMFEDIFDGESTTVFLTQHDVNVVYINHNSGEIGACISGDELHIIAKNLFDFFSQINVIQNLIIDLYDSNPRGENGGYKTGFLEELKKTLIKENVVLDVDYFLEFFYG	176	YES
CMC-MDR-Ab59	6	Nuclease	AOT17_RS12000	MLNSIHQVLDSLGISPQKRAIHVQFTSPILNDQVFLQRIDGVHALNDGLKAELLCLSTNATIQLKSFIGVQAAVDIVTERGELTRVTGIITHAQQGQSDGSLTLYKLTLEDPTALWKYRRNSRVFMNKSVVEIWEILFKEWQTKNPLFAASLSLDLSGLTQTYDVRPFVMQHNESDWNFLTRLLRSENISWLIDEAQHIVPSTDTSIQAQKLRLIDANSQYQPLDRKTIRYHRSSAVEQYDSMTRLTAERSLQPNVMHIQRWQAEILDQEEGIGSVQSKHQHSEHYDNATLGLEQAWNYSPAWIGDLKGEDGVTKSGNQQVERLNQNLHNYYEAQAKRFIAQTTVRDAYVGYYFELNEHPEIDQHESSDKSFLIVSKNFFNQNNLPKDLNDQINGLLAQ…	1055	YES					AOT17_RS11995	MSGKTEVVKPLTEVAIKDVSHSKQKIDSWLQSHTHQIVTLDLVASVMGTVPIIGNVMAAIDVVSDICYIYDKGFQNADIMDWTTMGIDLIGVAPIPGTTAIRTSARPALFLVRQEVKRVGKAALGEAVIVVISNHLNDQVAGDIEKFCKTGLNKLNSILATCGATVQNATTQINGGIVRVVTKGQIFTNAGSNASRAQQQAAGVIKGIKSGDLTRAGKNLVYMTENWGKALIKTGANSNAKVASSLVPAHLKQPILNVGATINKIGITANTKIKGLGNTAQPQTIGWLFDVLRMSASKFRKKKSAQVKPTQTTQVKHDKKNNKLEKSNDEHAATHNANACKNCKGGTTHSITFALGTEFLNHIDAQIHPLLIEQFSRTYVSNLYQYDQSIFGARWITPF…	1635	YES	>AOT17_RS11990	MNFNDLLKKIDECNEIIYGERFLINQDNSVNDDLFKSYLSCIPENDFNIDLGGNINDFLGKDSLENIQYMFEDIFDGESTTVFLTQHDVNVVYINHNSGEIGACISGDELHIIAKNLFDFFSQINVIQNLIIDLYDSNPRGENGGYKTGFLEELKKTLIKENVVLDVDYFLEFFYG	176	YES
DU202	6	Nuclease	DU202_RS07285	MLNSIHQVLDTLGISPQKRAIHVQFTSPILNDQVFLQRIDGVHALNDGLKAELLCLSTNATIQLKSFIGVQAAVDIVTERGELTRVTGIITHAQQGQSDGSLTLYKLTLEDPTALWKYRRNSRVFMNKSVVEIWEILFKEWQTKNPLFAASLSLDLSGLTQTYDVRPFVMQHNESDWNFLTRLLRSENISWLIDEAQHIVPSTDTSIQAQKLRLIDANSQYQPLDRKTIRYHRSSAVEQYDSMTRLTAERSLQPNVMHIQRWQAEILDQEEGIGSVQSKHQHSEHYDNATLGLEQAWNYSPAWIGDLKGEDGVTKSGNQQVERLNQNLHNYYEAQAKRFIAQTTVRDAYVGYYFELNEHPEIDQHESSDKSFLIVSKNFFNQNNLPKDLNDQINGLLAQ…	1013	NO					DU202_RS07290	MSGKTEVVKPLTEVAIKDVSHSKQKIDSWLQSHTHQIVTLDLVASVMGTVPIIGNVMAAIDVVSDICYIYDKGFQNADIMDWTTMGIDLIGVAPIPGTTAIRTSARPALFLVRQEVKRVGKAALGEAVIVVISNHLNDQVAGDIEKFCKTGLNKLNSILATCGATVQNATTQINGGIVRVVTKGQIFTNAGSNASRAQQQAAGVIKGIKSGDLTRAGKNLVYMTENWGKALIKTGANSNAKVASSLVPAHLKQPILNVGATINKIGITANTKIKGLGNTAQPQTIGWLFDVLRMSASKFRKKKSAQVKPTQTTQVKHDKKNNKLEKSNDEHAATHNANACKNCKGGTTHSITFALGTEFLNHIDAQIHPLLIEQFSRTYVSNLYQYDQSIFGARWITPF…	1635	YES	>DU202_RS07295	MNFNDLLKKIDECNEIIYGERFLINQDNSVNDDLFKSYLSCIPENDFNIDLGGNINDFLGKDSLENIQYMFEDIFDGESTTVFLTQHDVNVVYINHNSGEIGACISGDELHIIAKNLFDFFSQINVIQNLIIDLYDSNPRGENGGYKTGFLEELKKTLIKENVVLDVDYFLEFFYG	176	YES
HRAB-85	6	Nuclease	BKJ37_RS12210	MLNSIHQVLDSLGISPQKRAIHVQFTSPILNDQVFLQRIDGVHALNDGLKAELLCLSTNATIQLKSFIGVQAAVDIVTERGELTRVTGIITHAQQGQSDGSLTLYKLTLEDPTALWKYRRNSRVFMNKSVVEIWEILFKEWQTKNPLFAASLSLDLSGLTQTYDVRPFVMQHNESDWNFLTRLLRSENISWLIDEAQHIVPSTDTSIQAQKLRLIDANSQYQPLDRKTIRYHRSSAVEQYDSMTRLTAERSLQPNVMHIQRWQAEILDQEEGIGSVQSKHQHSEHYDNATLGLEQAWNYSPAWIGDLKGEDGVTKSGNQQVERLNQNLHNYYEAQAKRFIAQTTVRDAYVGYYFELNEHPEIDQHESSDKSFLIVSKNFFNQNNLPKDLNDQINGLLAQ…	1058	YES					BKJ37_RS12205	MSGKTEVVKPLTEVAIKDVSHSKQKIDSWLQSHTHQIVTLDLVASVMGTVPIIGNVMAAIDVVSDICYIYDKGFQNADIMDWTTMGIDLIGVAPIPGTTAIRTSARPALFLVRQEVKRVGKAALGEAVIVVISNHLNDQVAGDIEKFCKTGLNKLNSILATCGATVQNATTQINGGIVRVVTKGQIFTNAGSNASRAQQQAAGVIKGIKSGDLTRAGKNLVYMTENWGKALIKTGANSNAKVASSLVPAHLKQPILNVGATINKIGITANTKIKGLGNTAQPQTIGWLFDVLRMSASKFRKKKSAQVKPTQTTQVKHDKKNNKLEKSNDEHAATHNANACKNCKGGTTHSITFALGTEFLNHIDAQIHPLLIEQFSRTYVSNLYQYDQSIFGARWITPF…	1635	YES	>BKJ37_RS12200	MNFNDLLKKIDECNEIIYGERFLINQDNSVNDDLFKSYLSCIPENDFNIDLGGNINDFLGKDSLENIQYMFEDIFDGESTTVFLTQHDVNVVYINHNSGEIGACISGDELHIIAKNLFDFFSQINVIQNLIIDLYDSNPRGENGGYKTGFLEELKKTLIKENVVLDVDYFLEFFYG	176	YES
JBA13	6	Nuclease	B7L31_RS10310	MLNSIHQVLDSLGISPQKRAIHVQFTSPILNDQVFLQRIDGVHALNDGLKAELLCLSTNATIQLKSFIGVQAAVDIVTERGELTRVTGIITHAQQGQSDGSLTLYKLTLEDPTALWKYRRNSRVFMNKSVVEIWEILFKEWQTKNPLFAASLSLDLSGLTQTYDVRPFVMQHNESDWNFLTRLLRSENISWLIDEAQHIVPSTDTSIQAQKLRLIDANSQYQPLDRKTIRYHRSSAVEQYDSMTRLTAERSLQPNVMHIQRWQAEILDQEEGIGSVQSKHQHSEHYDNATLGLEQAWNYSPAWIGDLKGEDGVTKSGNQQVERLNQNLHNYYEAQAKRFIAQTTVRDAYVGYYFELNEHPEIDQHESSDKSFLIVSKNFFNQNNLPKDLNDQINGLLAQ…	1058	YES					B7L31_RS10305	MSGKTEVVKPLTEVAIKDVSHSKQKIDSWLQSHTHQIVTLDLVASVMGTVPIIGNVMAAIDVVSDICYIYDKGFQNADIMDWTTMGIDLIGVAPIPGTTAIRTSARPALFLVRQEVKRVGKAALGEAVIVVISNHLNDQVAGDIEKFCKTGLNKLNSILATCGATVQNATTQINGGIVRVVTKGQIFTNAGSNASRAQQQAAGVIKGIKSGDLTRAGKNLVYMTENWGKALIKTGANSNAKVASSLVPAHLKQPILNVGATINKIGITANTKIKGLGNTAQPQTIGWLFDVLRMSASKFRKKKSAQVKPTQTTQVKHDKKNNKLEKSNDEHAATHNANACKNCKGGTTHSITFALGTEFLNHIDAQIHPLLIEQFSRTYVSNLYQYDQSIFGARWITPF…	1635	YES	>B7L31_RS10300	MNFNDLLKKIDECNEIIYGERFLINQDNSVNDDLFKSYLSCIPENDFNIDLGGNINDFLGKDSLENIQYMFEDIFDGESTTVFLTQHDVNVVYINHNSGEIGACISGDELHIIAKNLFDFFSQINVIQNLIIDLYDSNPRGENGGYKTGFLEELKKTLIKENVVLDVDYFLEFFYG	176	YES
KAB01	6	Nuclease	KAB01_RS07010	MLNSIHQVLDSLGISPQKRAIHVQFTSPILNDQVFLQRIDGVHALNDGLKAELLCLSTNATIQLKSFIGVQAAVDIVTERGELTRVTGIITHAQQGQSDGSLTLYKLTLEDPTALWKYRRNSRVFMNKSVVEIWEILFKEWQTKNPLFAASLSLDLSGLTQTYDVRPFVMQHNESDWNFLTRLLRSENISWLIDEAQHIVPSTDTSIQAQKLRLIDANSQYQPLDRKTIRYHRSSAVEQYDSMTRLTAERSLQPNVMHIQRWQAEILDQEEGIGSVQSKHQHSEHYDNATLGLEQAWNYSPAWIGDLKGEDGVTKSGNQQVERLNQNLHNYYEAQAKRFIAQTTVRDAYVGYYFELNEHPEIDQHESSDKSFLIVSKNFFNQNNLPKDLNDQINGLLAQ…	1058	YES					KAB01_RS07015	MSGKTEVVKPLTEVAIKDVSHSKQKIDSWLQSHTHQIVTLDLVASVMGTVPIIGNVMAAIDVVSDICYIYDKGFQNADIMDWTTMGIDLIGVAPIPGTTAIRTSARPALFLVRQEVKRVGKAALGEAVIVVISNHLNDQVAGDIEKFCKTGLNKLNSILATCGATVQNATTQINGGIVRVVTKGQIFTNAGSNASRAQQQAAGVIKGIKSGDLTRAGKNLVYMTENWGKALIKTGANSNAKVASSLVPAHLKQPILNVGATINKIGITANTKIKGLGNTAQPQTIGWLFDVLRMSASKFRKKKSAQVKPTQTTQVKHDKKNNKLEKSNDEHAATHNANACKNCKGGTTHSITFALGTEFLNHIDAQIHPLLIEQFSRTYVSNLYQYDQSIFGARWITPF…	1635	YES	>KAB01_RS07020	MNFNDLLKKIDECNEIIYGERFLINQDNSVNDDLFKSYLSCIPENDFNIDLGGNINDFLGKDSLENIQYMFEDIFDGESTTVFLTQHDVNVVYINHNSGEIGACISGDELHIIAKNLFDFFSQINVIQNLIIDLYDSNPRGENGGYKTGFLEELKKTLIKENVVLDVDYFLEFFYG	176	YES
KAB02	6	Nuclease	KAB02_RS06885	MLNSIHQVLDSLGISPQKRAIHVQFTSPILNDQVFLQRIDGVHALNDGLKAELLCLSTNATIQLKSFIGVQAAVDIVTERGELTRVTGIITHAQQGQSDGSLTLYKLTLEDPTALWKYRRNSRVFMNKSVVEIWEILFKEWQTKNPLFAASLSLDLSGLTQTYDVRPFVMQHNESDWNFLTRLLRSENISWLIDEAQHIVPSTDTSIQAQKLRLIDANSQYQPLDRKTIRYHRSSAVEQYDSMTRLTAERSLQPNVMHIQRWQAEILDQEEGIGSVQSKHQHSEHYDNATLGLEQAWNYSPAWIGDLKGEDGVTKSGNQQVERLNQNLHNYYEAQAKRFIAQTTVRDAYVGYYFELNEHPEIDQHESSDKSFLIVSKNFFNQNNLPKDLNDQINGLLAQ…	1058	YES					KAB02_RS06890	MSGKTEVVKPLTEVAIKDVSHSKQKIDSWLQSHTHQIVTLDLVASVMGTVPIIGNVMAAIDVVSDICYIYDKGFQNADIMDWTTMGIDLIGVAPIPGTTAIRTSARPALFLVRQEVKRVGKAALGEAVIVVISNHLNDQVAGDIEKFCKTGLNKLNSILATCGATVQNATTQINGGIVRVVTKGQIFTNAGSNASRAQQQAAGVIKGIKSGDLTRAGKNLVYMTENWGKALIKTGANSNAKVASSLVPAHLKQPILNVGATINKIGITANTKIKGLGNTAQPQTIGWLFDVLRMSASKFRKKKSAQVKPTQTTQVKHDKKNNKLEKSNDEHAATHNANACKNCKGGTTHSITFALGTEFLNHIDAQIHPLLIEQFSRTYVSNLYQYDQSIFGARWITPF…	1635	YES	>KAB02_RS06895	MNFNDLLKKIDECNEIIYGERFLINQDNSVNDDLFKSYLSCIPENDFNIDLGGNINDFLGKDSLENIQYMFEDIFDGESTTVFLTQHDVNVVYINHNSGEIGACISGDELHIIAKNLFDFFSQINVIQNLIIDLYDSNPRGENGGYKTGFLEELKKTLIKENVVLDVDYFLEFFYG	176	YES
KAB03	6	Nuclease	KAB03_RS10800	MLNSIHQVLDSLGISPQKRAIHVQFTSPILNDQVFLQRIDGVHALNDGLKAELLCLSTNATIQLKSFIGVQAAVDIVTERGELTRVTGIITHAQQGQSDGSLTLYKLTLEDPTALWKYRRNSRVFMNKSVVEIWEILFKEWQTKNPLFAASLSLDLSGLTQTYDVRPFVMQHNESDWNFLTRLLRSENISWLIDEAQHIVPSTDTSIQAQKLRLIDANSQYQPLDRKTIRYHRSSAVEQYDSMTRLTAERSLQPNVMHIQRWQAEILDQEEGIGSVQSKHQHSEHYDNATLGLEQAWNYSPAWIGDLKGEDGVTKSGNQQVERLNQNLHNYYEAQAKRFIAQTTVRDAYVGYYFELNEHPEIDQHESSDKSFLIVSKNFFNQNNLPKDLNDQINGLLAQ…	1058	YES					KAB03_RS10795	MSGKTEVVKPLTEVAIKDVSHSKQKIDSWLQSHTHQIVTLDLVASVMGTVPIIGNVMAAIDVVSDICYIYDKGFQNADIMDWTTMGIDLIGVAPIPGTTAIRTSARPALFLVRQEVKRVGKAALGEAVIVVISNHLNDQVAGDIEKFCKTGLNKLNSILATCGATVQNATTQINGGIVRVVTKGQIFTNAGSNASRAQQQAAGVIKGIKSGDLTRAGKNLVYMTENWGKALIKTGANSNAKVASSLVPAHLKQPILNVGATINKIGITANTKIKGLGNTAQPQTIGWLFDVLRMSASKFRKKKSAQVKPTQTTQVKHDKKNNKLEKSNDEHAATHNANACKNCKGGTTHSITFALGTEFLNHIDAQIHPLLIEQFSRTYVSNLYQYDQSIFGARWITPF…	1635	YES	>KAB03_RS10790	MNFNDLLKKIDECNEIIYGERFLINQDNSVNDDLFKSYLSCIPENDFNIDLGGNINDFLGKDSLENIQYMFEDIFDGESTTVFLTQHDVNVVYINHNSGEIGACISGDELHIIAKNLFDFFSQINVIQNLIIDLYDSNPRGENGGYKTGFLEELKKTLIKENVVLDVDYFLEFFYG	176	YES
KAB04	6	Nuclease	KAB04_RS12305	MLNSIHQVLDSLGISPQKRAIHVQFTSPILNDQVFLQRIDGVHALNDGLKAELLCLSTNATIQLKSFIGVQAAVDIVTERGELTRVTGIITHAQQGQSDGSLTLYKLTLEDPTALWKYRRNSRVFMNKSVVEIWEILFKEWQTKNPLFAASLSLDLSGLTQTYDVRPFVMQHNESDWNFLTRLLRSENISWLIDEAQHIVPSTDTSIQAQKLRLIDANSQYQPLDRKTIRYHRSSAVEQYDSMTRLTAERSLQPNVMHIQRWQAEILDQEEGIGSVQSKHQHSEHYDNATLGLEQAWNYSPAWIGDLKGEDGVTKSGNQQVERLNQNLHNYYEAQAKRFIAQTTVRDAYVGYYFELNEHPEIDQHESSDKSFLIVSKNFFNQNNLPKDLNDQINGLLAQ…	1058	YES					KAB04_RS12300	MSGKTEVVKPLTEVAIKDVSHSKQKIDSWLQSHTHQIVTLDLVASVMGTVPIIGNVMAAIDVVSDICYIYDKGFQNADIMDWTTMGIDLIGVAPIPGTTAIRTSARPALFLVRQEVKRVGKAALGEAVIVVISNHLNDQVAGDIEKFCKTGLNKLNSILATCGATVQNATTQINGGIVRVVTKGQIFTNAGSNASRAQQQAAGVIKGIKSGDLTRAGKNLVYMTENWGKALIKTGANSNAKVASSLVPAHLKQPILNVGATINKIGITANTKIKGLGNTAQPQTIGWLFDVLRMSASKFRKKKSAQVKPTQTTQVKHDKKNNKLEKSNDEHAATHNANACKNCKGGTTHSITFALGTEFLNHIDAQIHPLLIEQFSRTYVSNLYQYDQSIFGARWITPF…	1635	YES	>KAB04_RS12295	MNFNDLLKKIDECNEIIYGERFLINQDNSVNDDLFKSYLSCIPENDFNIDLGGNINDFLGKDSLENIQYMFEDIFDGESTTVFLTQHDVNVVYINHNSGEIGACISGDELHIIAKNLFDFFSQINVIQNLIIDLYDSNPRGENGGYKTGFLEELKKTLIKENVVLDVDYFLEFFYG	176	YES
KAB05	6	Nuclease	KAB05_RS06920	MLNSIHQVLDSLGISPQKRAIHVQFTSPILNDQVFLQRIDGVHALNDGLKAELLCLSTNATIQLKSFIGVQAAVDIVTERGELTRVTGIITHAQQGQSDGSLTLYKLTLEDPTALWKYRRNSRVFMNKSVVEIWEILFKEWQTKNPLFAASLSLDLSGLTQTYDVRPFVMQHNESDWNFLTRLLRSENISWLIDEAQHIVPSTDTSIQAQKLRLIDANSQYQPLDRKTIRYHRSSAVEQYDSMTRLTAERSLQPNVMHIQRWQAEILDQEEGIGSVQSKHQHSEHYDNATLGLEQAWNYSPAWIGDLKGEDGVTKSGNQQVERLNQNLHNYYEAQAKRFIAQTTVRDAYVGYYFELNEHPEIDQHESSDKSFLIVSKNFFNQNNLPKDLNDQINGLLAQ…	1058	YES					KAB05_RS06925	MSGKTEVVKPLTEVAIKDVSHSKQKIDSWLQSHTHQIVTLDLVASVMGTVPIIGNVMAAIDVVSDICYIYDKGFQNADIMDWTTMGIDLIGVAPIPGTTAIRTSARPALFLVRQEVKRVGKAALGEAVIVVISNHLNDQVAGDIEKFCKTGLNKLNSILATCGATVQNATTQINGGIVRVVTKGQIFTNAGSNASRAQQQAAGVIKGIKSGDLTRAGKNLVYMTENWGKALIKTGANSNAKVASSLVPAHLKQPILNVGATINKIGITANTKIKGLGNTAQPQTIGWLFDVLRMSASKFRKKKSAQVKPTQTTQVKHDKKNNKLEKSNDEHAATHNANACKNCKGGTTHSITFALGTEFLNHIDAQIHPLLIEQFSRTYVSNLYQYDQSIFGARWITPF…	1635	YES	>KAB05_RS06930	MNFNDLLKKIDECNEIIYGERFLINQDNSVNDDLFKSYLSCIPENDFNIDLGGNINDFLGKDSLENIQYMFEDIFDGESTTVFLTQHDVNVVYINHNSGEIGACISGDELHIIAKNLFDFFSQINVIQNLIIDLYDSNPRGENGGYKTGFLEELKKTLIKENVVLDVDYFLEFFYG	176	YES
KAB06	6	Nuclease	KAB06_RS06885	MLNSIHQVLDSLGISPQKRAIHVQFTSPILNDQVFLQRIDGVHALNDGLKAELLCLSTNATIQLKSFIGVQAAVDIVTERGELTRVTGIITHAQQGQSDGSLTLYKLTLEDPTALWKYRRNSRVFMNKSVVEIWEILFKEWQTKNPLFAASLSLDLSGLTQTYDVRPFVMQHNESDWNFLTRLLRSENISWLIDEAQHIVPSTDTSIQAQKLRLIDANSQYQPLDRKTIRYHRSSAVEQYDSMTRLTAERSLQPNVMHIQRWQAEILDQEEGIGSVQSKHQHSEHYDNATLGLEQAWNYSPAWIGDLKGEDGVTKSGNQQVERLNQNLHNYYEAQAKRFIAQTTVRDAYVGYYFELNEHPEIDQHESSDKSFLIVSKNFFNQNNLPKDLNDQINGLLAQ…	1058	YES					KAB06_RS06890	MSGKTEVVKPLTEVAIKDVSHSKQKIDSWLQSHTHQIVTLDLVASVMGTVPIIGNVMAAIDVVSDICYIYDKGFQNADIMDWTTMGIDLIGVAPIPGTTAIRTSARPALFLVRQEVKRVGKAALGEAVIVVISNHLNDQVAGDIEKFCKTGLNKLNSILATCGATVQNATTQINGGIVRVVTKGQIFTNAGSNASRAQQQAAGVIKGIKSGDLTRAGKNLVYMTENWGKALIKTGANSNAKVASSLVPAHLKQPILNVGATINKIGITANTKIKGLGNTAQPQTIGWLFDVLRMSASKFRKKKSAQVKPTQTTQVKHDKKNNKLEKSNDEHAATHNANACKNCKGGTTHSITFALGTEFLNHIDAQIHPLLIEQFSRTYVSNLYQYDQSIFGARWITPF…	1635	YES	>KAB06_RS06895	MNFNDLLKKIDECNEIIYGERFLINQDNSVNDDLFKSYLSCIPENDFNIDLGGNINDFLGKDSLENIQYMFEDIFDGESTTVFLTQHDVNVVYINHNSGEIGACISGDELHIIAKNLFDFFSQINVIQNLIIDLYDSNPRGENGGYKTGFLEELKKTLIKENVVLDVDYFLEFFYG	176	YES
KAB07	6	Nuclease	KAB07_RS06850	MLNSIHQVLDSLGISPQKRAIHVQFTSPILNDQVFLQRIDGVHALNDGLKAELLCLSTNATIQLKSFIGVQAAVDIVTERGELTRVTGIITHAQQGQSDGSLTLYKLTLEDPTALWKYRRNSRVFMNKSVVEIWEILFKEWQTKNPLFAASLSLDLSGLTQTYDVRPFVMQHNESDWNFLTRLLRSENISWLIDEAQHIVPSTDTSIQAQKLRLIDANSQYQPLDRKTIRYHRSSAVEQYDSMTRLTAERSLQPNVMHIQRWQAEILDQEEGIGSVQSKHQHSEHYDNATLGLEQAWNYSPAWIGDLKGEDGVTKSGNQQVERLNQNLHNYYEAQAKRFIAQTTVRDAYVGYYFELNEHPEIDQHESSDKSFLIVSKNFFNQNNLPKDLNDQINGLLAQ…	1058	YES					KAB07_RS06855	MSGKTEVVKPLTEVAIKDVSHSKQKIDSWLQSHTHQIVTLDLVASVMGTVPIIGNVMAAIDVVSDICYIYDKGFQNADIMDWTTMGIDLIGVAPIPGTTAIRTSARPALFLVRQEVKRVGKAALGEAVIVVISNHLNDQVAGDIEKFCKTGLNKLNSILATCGATVQNATTQINGGIVRVVTKGQIFTNAGSNASRAQQQAAGVIKGIKSGDLTRAGKNLVYMTENWGKALIKTGANSNAKVASSLVPAHLKQPILNVGATINKIGITANTKIKGLGNTAQPQTIGWLFDVLRMSASKFRKKKSAQVKPTQTTQVKHDKKNNKLEKSNDEHAATHNANACKNCKGGTTHSITFALGTEFLNHIDAQIHPLLIEQFSRTYVSNLYQYDQSIFGARWITPF…	1635	YES	>KAB07_RS06860	MNFNDLLKKIDECNEIIYGERFLINQDNSVNDDLFKSYLSCIPENDFNIDLGGNINDFLGKDSLENIQYMFEDIFDGESTTVFLTQHDVNVVYINHNSGEIGACISGDELHIIAKNLFDFFSQINVIQNLIIDLYDSNPRGENGGYKTGFLEELKKTLIKENVVLDVDYFLEFFYG	176	YES
KAB08	6	Nuclease	KAB08_RS06855	MLNSIHQVLDSLGISPQKRAIHVQFTSPILNDQVFLQRIDGVHALNDGLKAELLCLSTNATIQLKSFIGVQAAVDIVTERGELTRVTGIITHAQQGQSDGSLTLYKLTLEDPTALWKYRRNSRVFMNKSVVEIWEILFKEWQTKNPLFAASLSLDLSGLTQTYDVRPFVMQHNESDWNFLTRLLRSENISWLIDEAQHIVPSTDTSIQAQKLRLIDANSQYQPLDRKTIRYHRSSAVEQYDSMTRLTAERSLQPNVMHIQRWQAEILDQEEGIGSVQSKHQHSEHYDNATLGLEQAWNYSPAWIGDLKGEDGVTKSGNQQVERLNQNLHNYYEAQAKRFIAQTTVRDAYVGYYFELNEHPEIDQHESSDKSFLIVSKNFFNQNNLPKDLNDQINGLLAQ…	1058	YES					KAB08_RS06860	MSGKTEVVKPLTEVAIKDVSHSKQKIDSWLQSHTHQIVTLDLVASVMGTVPIIGNVMAAIDVVSDICYIYDKGFQNADIMDWTTMGIDLIGVAPIPGTTAIRTSARPALFLVRQEVKRVGKAALGEAVIVVISNHLNDQVAGDIEKFCKTGLNKLNSILATCGATVQNATTQINGGIVRVVTKGQIFTNAGSNASRAQQQAAGVIKGIKSGDLTRAGKNLVYMTENWGKALIKTGANSNAKVASSLVPAHLKQPILNVGATINKIGITANTKIKGLGNTAQPQTIGWLFDVLRMSASKFRKKKSAQVKPTQTTQVKHDKKNNKLEKSNDEHAATHNANACKNCKGGTTHSITFALGTEFLNHIDAQIHPLLIEQFSRTYVSNLYQYDQSIFGARWITPF…	1635	YES	>KAB08_RS06865	MNFNDLLKKIDECNEIIYGERFLINQDNSVNDDLFKSYLSCIPENDFNIDLGGNINDFLGKDSLENIQYMFEDIFDGESTTVFLTQHDVNVVYINHNSGEIGACISGDELHIIAKNLFDFFSQINVIQNLIIDLYDSNPRGENGGYKTGFLEELKKTLIKENVVLDVDYFLEFFYG	176	YES
KBN10P02143	6	Nuclease	KBNAB1_2517	MLNSIHQVLDSLGISPQKRAIHVQFTSPILNDQVFLQRIDGVHALNDGLKAELLCLSTNATIQLKSFIGVQAAVDIVTERGELTRVTGIITHAQQGQSDGSLTLYKLTLEDPTALWKYRRNSRVFMNKSVVEIWEILFKEWQTKNPLFAASLSLDLSGLTQTYDVRPFVMQHNESDWNFLTRLLRSENISWLIDEAQHIVPSTDTSIQAQKLRLIDANSQYQPLDRKTIRYHRSSAVEQYDSMTRLTAERSLQPNVMHIQRWQAEILDQEEGIGSVQSKHQHSEHYDNATLGLEQAWNYSPAWIGDLKGEDGVTKSGNQQVERLNQNLHNYYEAQAKRFIAQTTVRDAYVGYYFELNEHPEIDQHESSDKSFLIVSKNFFNQNNLPKDLNDQINGLLAQ…	1058	YES					KBNAB1_2516	MSGKTEVVKPLTEVAIKDVSHSKQKIDSWLQSHTHQIVTLDLVASVMGTVPIIGNVMAAIDVVSDICYIYDKGFQNADIMDWTTMGIDLIGVAPIPGTTAIRTSARPALFLVRQEVKRVGKAALGEAVIVVISNHLNDQVAGDIEKFCKTGLNKLNSILATCGATVQNATTQINGGIVRVVTKGQIFTNAGSNASRAQQQAAGVIKGIKSGDLTRAGKNLVYMTENWGKALIKTGANSNAKVASSLVPAHLKQPILNVGATINKIGITANTKIKGLGNTAQPQTIGWLFDVLRMSASKFRKKKSAQVKPTQTTQVKHDKKNNKLEKSNDEHAATHNANACKNCKGGTTHSITFALGTEFLNHIDAQIHPLLIEQFSRTYVSNLYQYDQSIFGARWITPF…	1635	YES	>KBNAB1_2515	MNFNDLLKKIDECNEIIYGERFLINQDNSVNDDLFKSYLSCIPENDFNIDLGGNINDFLGKDSLENIQYMFEDIFDGESTTVFLTQHDVNVVYINHNSGEIGACISGDELHIIAKNLFDFFSQINVIQNLIIDLYDSNPRGENGGYKTGFLEELKKTLIKENVVLDVDYFLEFFYG	176	YES
MDR-TJ	6	Nuclease	ABTJ_RS12055	MLNSIHQVLDSLGISPQKRAIHVQFTSPILNDQVFLQRIDGVHALNDGLKAELLCLSTNATIQLKSFIGVQAAVDIVTERGELTRVTGIITHAQQGQSDGSLTLYKLTLEDPTALWKYRRNSRVFMNKSVVEIWEILFKEWQTKNPLFAASLSLDLSGLTQTYDVRPFVMQHNESDWNFLTRLLRSENISWLIDEAQHIVPSTDTSIQAQKLRLIDANSQYQPLDRKTIRYHRSSAVEQYDSMTRLTAERSLQPNVMHIQRWQAEILDQEEGIGSVQSKHQHSEHYDNATLGLEQAWNYSPAWIGDLKGEDGVTKSGNQQVERLNQNLHNYYEAQAKRFIAQTTVRDAYVGYYFELNEHPEIDQHESSDKSFLIVSKNFFNQNNLPKDLNDQINGLLAQ…	1058	YES					ABTJ_RS12050	MSGKTEVVKPLTEVAIKDVSHSKQKIDSWLQSHTHQIVTLDLVASVMGTVPIIGNVMAAIDVVSDICYIYDKGFQNADIMDWTTMGIDLIGVAPIPGTTAIRTSARPALFLVRQEVKRVGKAALGEAVIVVISNHLNDQVAGDIEKFCKTGLNKLNSILATCGATVQNATTQINGGIVRVVTKGQIFTNAGSNASRAQQQAAGVIKGIKSGDLTRAGKNLVYMTENWGKALIKTGANSNAKVASSLVPAHLKQPILNVGATINKIGITANTKIKGLGNTAQPQTIGWLFDVLRMSASKFRKKKSAQVKPTQTTQVKHDKKNNKLEKSNDEHAATHNANACKNCKGGTTHSITFALGTEFLNHIDAQIHPLLIEQFSRTYVSNLYQYDQSIFGARWITPF…	1635	YES	>ABTJ_RS12045	MNFNDLLKKIDECNEIIYGERFLINQDNSVNDDLFKSYLSCIPENDFNIDLGGNINDFLGKDSLENIQYMFEDIFDGESTTVFLTQHDVNVVYINHNSGEIGACISGDELHIIAKNLFDFFSQINVIQNLIIDLYDSNPRGENGGYKTGFLEELKKTLIKENVVLDVDYFLEFFYG	176	YES
MDR-ZJ06	6	Nuclease	ABZJ_RS07055	MLNSIHQVLDSLGISPQKRAIHVQFTSPILNDQVFLQRIDGVHALNDGLKAELLCLSTNATIQLKSFIGVQAAVDIVTERGELTRVTGIITHAQQGQSDGSLTLYKLTLEDPTALWKYRRNSRVFMNKSVVEIWEILFKEWQTKNPLFAASLSLDLSGLTQTYDVRPFVMQHNESDWNFLTRLLRSENISWLIDEAQHIVPSTDTSIQAQKLRLIDANSQYQPLDRKTIRYHRSSAVEQYDSMTRLTAERSLQPNVMHIQRWQAEILDQEEGIGSVQSKHQHSEHYDNATLGLEQAWNYSPAWIGDLKGEDGVTKSGNQQVERLNQNLHNYYEAQAKRFIAQTTVRDAYVGYYFELNEHPEIDQHESSDKSFLIVSKNFFNQNNLPKDLNDQINGLLAQ…	1058	YES					ABZJ_RS07060	MSGKTEVVKPLTEVAIKDVSHSKQKIDSWLQSHTHQIVTLDLVASVMGTVPIIGNVMAAIDVVSDICYIYDKGFQNADIMDWTTMGIDLIGVAPIPGTTAIRTSARPALFLVRQEVKRVGKAALGEAVIVVISNHLNDQVAGDIEKFCKTGLNKLNSILATCGATVQNATTQINGGIVRVVTKGQIFTNAGSNASRAQQQAAGVIKGIKSGDLTRAGKNLVYMTENWGKALIKTGANSNAKVASSLVPAHLKQPILNVGATINKIGITANTKIKGLGNTAQPQTIGWLFDVLRMSASKFRKKKSAQVKPTQTTQVKHDKKNNKLEKSNDEHAATHNANACKNCKGGTTHSITFALGTEFLNHIDAQIHPLLIEQFSRTYVSNLYQYDQSIFGARWITPF…	1635	YES	>ABZJ_RS07065	MNFNDLLKKIDECNEIIYGERFLINQDNSVNDDLFKSYLSCIPENDFNIDLGGNINDFLGKDSLENIQYMFEDIFDGESTTVFLTQHDVNVVYINHNSGEIGACISGDELHIIAKNLFDFFSQINVIQNLIIDLYDSNPRGENGGYKTGFLEELKKTLIKENVVLDVDYFLEFFYG	176	YES
NCGM237	6	Nuclease	AB237_RS12815	MLNSIHQVLDSLGISPQKRAIHVQFTSPILNDQVFLQRIDGVHALNDGLKAELLCLSTNATIQLKSFIGVQAAVDIVTERGELTRVTGIITHAQQGQSDGSLTLYKLTLEDPTALWKYRRNSRVFMNKSVVEIWEILFKEWQTKNPLFAASLSLDLSGLTQTYDVRPFVMQHNESDWNFLTRLLRSENISWLIDEAQHIVPSTDTSIQAQKLRLIDANSQYQPLDRKTIRYHRSSAVEQYDSMTRLTAERSLQPNVMHIQRWQAEILDQEEGIGSVQSKHQHSEHYDNATLGLEQAWNYSPAWIGDLKGEDGVTKSGNQQVERLNQNLHNYYEAQAKRFIAQTTVRDAYVGYYFELNEHPEIDQHESSDKSFLIVSKNFFNQNNLPKDLNDQINGLLAQ…	1058	YES					AB237_RS12810	MSGKTEVVKPLTEVAIKDVSHSKQKIDSWLQSHTHQIVTLDLVASVMGTVPIIGNVMAAIDVVSDICYIYDKGFQNADIMDWTTMGIDLIGVAPIPGTTAIRTSARPALFLVRQEVKRVGKAALGEAVIVVISNHLNDQVAGDIEKFCKTGLNKLNSILATCGATVQNATTQINGGIVRVVTKGQIFTNAGSNASRAQQQAAGVIKGIKSGDLTRAGKNLVYMTENWGKALIKTGANSNAKVASSLVPAHLKQPILNVGATINKIGITANTKIKGLGNTAQPQTIGWLFDVLRMSASKFRKKKSAQVKPTQTTQVKHDKKNNKLEKSNDEHAATHNANACKNCKGGTTHSITFALGTEFLNHIDAQIHPLLIEQFSRTYVSNLYQYDQSIFGARWITPF…	1635	YES	>AB237_RS12805	MNFNDLLKKIDECNEIIYGERFLINQDNSVNDDLFKSYLSCIPENDFNIDLGGNINDFLGKDSLENIQYMFEDIFDGESTTVFLTQHDVNVVYINHNSGEIGACISGDELHIIAKNLFDFFSQINVIQNLIIDLYDSNPRGENGGYKTGFLEELKKTLIKENVVLDVDYFLEFFYG	176	YES
SAA14	6	Nuclease	B7L45_RS12575	MLNSIHQVLDSLGISPQKRAIHVQFTSPILNDQVFLQRIDGVHALNDGLKAELLCLSTNATIQLKSFIGVQAAVDIVTERGELTRVTGIITHAQQGQSDGSLTLYKLTLEDPTALWKYRRNSRVFMNKSVVEIWEILFKEWQTKNPLFAASLSLDLSGLTQTYDVRPFVMQHNESDWNFLTRLLRSENISWLIDEAQHIVPSTDTSIQAQKLRLIDANSQYQPLDRKTIRYHRSSAVEQYDSMTRLTAERSLQPNVMHIQRWQAEILDQEEGIGSVQSKHQHSEHYDNATLGLEQAWNYSPAWIGDLKGEDGVTKSGNQQVERLNQNLHNYYEAQAKRFIAQTTVRDAYVGYYFELNEHPEIDQHESSDKSFLIVSKNFFNQNNLPKDLNDQINGLLAQ…	1058	YES					B7L45_RS12570	MSGKTEVVKPLTEVAIKDVSHSKQKIDSWLQSHTHQIVTLDLVASVMGTVPIIGNVMAAIDVVSDICYIYDKGFQNADIMDWTTMGIDLIGVAPIPGTTAIRTSARPALFLVRQEVKRVGKAALGEAVIVVISNHLNDQVAGDIEKFCKTGLNKLNSILATCGATVQNATTQINGGIVRVVTKGQIFTNAGSNASRAQQQAAGVIKGIKSGDLTRAGKNLVYMTENWGKALIKTGANSNAKVASSLVPAHLKQPILNVGATINKIGITANTKIKGLGNTAQPQTIGWLFDVLRMSASKFRKKKSAQVKPTQTTQVKHDKKNNKLEKSNDEHAATHNANACKNCKGGTTHSITFALGTEFLNHIDAQIHPLLIEQFSRTYVSNLYQYDQSIFGARWITPF…	1635	YES	>B7L45_RS12565	MNFNDLLKKIDECNEIIYGERFLINQDNSVNDDLFKSYLSCIPENDFNIDLGGNINDFLGKDSLENIQYMFEDIFDGESTTVFLTQHDVNVVYINHNSGEIGACISGDELHIIAKNLFDFFSQINVIQNLIIDLYDSNPRGENGGYKTGFLEELKKTLIKENVVLDVDYFLEFFYG	176	YES
SMC_Paed_Ab_BL01	6	Nuclease	CV094_RS17115	MLNSIHQVLDSLGISPQKRAIHVQFTSPILNDQVFLQRIDGVHALNDGLKAELLCLSTNATIQLKSFIGVQAAVDIVTERGELTRVTGIITHAQQGQSDGSLTLYKLTLEDPTALWKYRRNSRVFMNKSVVEIWEILFKEWQTKNPLFAASLSLDLSGLTQTYDVRPFVMQHNESDWNFLTRLLRSENISWLIDEAQHIVPSTDTSIQAQKLRLIDANSQYQPLDRKTIRYHRSSAVEQYDSMTRLTAERSLQPNVMHIQRWQAEILDQEEGIGSVQSKHQHSEHYDNATLGLEQAWNYSPAWIGDLKGEDGVTKSGNQQVERLNQNLHNYYEAQAKRFIAQTTVRDAYVGYYFELNEHPEIDQHESSDKSFLIVSKNFFNQNNLPKDLNDQINGLLAQ…	1058	YES					CV094_RS17120	MSGKTEVVKPLTEVAIKDVSHSKQKIDSWLQSHTHQIVTLDLVASVMGTVPIIGNVMAAIDVVSDICYIYDKGFQNADIMDWTTMGIDLIGVAPIPGTTAIRTSARPALFLVRQEVKRVGKAALGEAVIVVISNHLNDQVAGDIEKFCKTGLNKLNSILATCGATVQNATTQINGGIVRVVTKGQIFTNAGSNASRAQQQAAGVIKGIKSGDLTRAGKNLVYMTENWGKALIKTGANSNAKVASSLVPAHLKQPILNVGATINKIGITANTKIKGLGNTAQPQTIGWLFDVLRMSASKFRKKKSAQVKPTQTTQVKHDKKNNKLEKSNDEHAATHNANACKNCKGGTTHSITFALGTEFLNHIDAQIHPLLIEQFSRTYVSNLYQYDQSIFGARWITPF…	1635	YES	>CV094_RS17125	MNFNDLLKKIDECNEIIYGERFLINQDNSVNDDLFKSYLSCIPENDFNIDLGGNINDFLGKDSLENIQYMFEDIFDGESTTVFLTQHDVNVVYINHNSGEIGACISGDELHIIAKNLFDFFSQINVIQNLIIDLYDSNPRGENGGYKTGFLEELKKTLIKENVVLDVDYFLEFFYG	176	YES
SSA12	6	Nuclease	B7L38_RS04450	MLNSIHQVLDSLGISPQKRAIHVQFTSPILNDQVFLQRIDGVHALNDGLKAELLCLSTNATIQLKSFIGVQAAVDIVTERGELTRVTGIITHAQQGQSDGSLTLYKLTLEDPTALWKYRRNSRVFMNKSVVEIWEILFKEWQTKNPLFAASLSLDLSGLTQTYDVRPFVMQHNESDWNFLTRLLRSENISWLIDEAQHIVPSTDTSIQAQKLRLIDANSQYQPLDRKTIRYHRSSAVEQYDSMTRLTAERSLQPNVMHIQRWQAEILDQEEGIGSVQSKHQHSEHYDNATLGLEQAWNYSPAWIGDLKGEDGVTKSGNQQVERLNQNLHNYYEAQAKRFIAQTTVRDAYVGYYFELNEHPEIDQHESSDKSFLIVSKNFFNQNNLPKDLNDQINGLLAQ…	1058	YES					B7L38_RS04445	MSGKTEVVKPLTEVAIKDVSHSKQKIDSWLQSHTHQIVTLDLVASVMGTVPIIGNVMAAIDVVSDICYIYDKGFQNADIMDWTTMGIDLIGVAPIPGTTAIRTSARPALFLVRQEVKRVGKAALGEAVIVVISNHLNDQVAGDIEKFCKTGLNKLNSILATCGATVQNATTQINGGIVRVVTKGQIFTNAGSNASRAQQQAAGVIKGIKSGDLTRAGKNLVYMTENWGKALIKTGANSNAKVASSLVPAHLKQPILNVGATINKIGITANTKIKGLGNTAQPQTIGWLFDVLRMSASKFRKKKSAQVKPTQTTQVKHDKKNNKLEKSNDEHAATHNANACKNCKGGTTHSITFALGTEFLNHIDAQIHPLLIEQFSRTYVSNLYQYDQSIFGARWITPF…	1635	YES	>B7L38_RS04440	MNFNDLLKKIDECNEIIYGERFLINQDNSVNDDLFKSYLSCIPENDFNIDLGGNINDFLGKDSLENIQYMFEDIFDGESTTVFLTQHDVNVVYINHNSGEIGACISGDELHIIAKNLFDFFSQINVIQNLIIDLYDSNPRGENGGYKTGFLEELKKTLIKENVVLDVDYFLEFFYG	176	YES
SSA6	6	Nuclease	B7L40_RS12470	MLNSIHQVLDSLGISPQKRAIHVQFTSPILNDQVFLQRIDGVHALNDGLKAELLCLSTNATIQLKSFIGVQAAVDIVTERGELTRVTGIITHAQQGQSDGSLTLYKLTLEDPTALWKYRRNSRVFMNKSVVEIWEILFKEWQTKNPLFAASLSLDLSGLTQTYDVRPFVMQHNESDWNFLTRLLRSENISWLIDEAQHIVPSTDTSIQAQKLRLIDANSQYQPLDRKTIRYHRSSAVEQYDSMTRLTAERSLQPNVMHIQRWQAEILDQEEGIGSVQSKHQHSEHYDNATLGLEQAWNYSPAWIGDLKGEDGVTKSGNQQVERLNQNLHNYYEAQAKRFIAQTTVRDAYVGYYFELNEHPEIDQHESSDKSFLIVSKNFFNQNNLPKDLNDQINGLLAQ…	1058	YES					B7L40_RS12475	MSGKTEVVKPLTEVAIKDVSHSKQKIDSWLQSHTHQIVTLDLVASVMGTVPIIGNVMAAIDVVSDICYIYDKGFQNADIMDWTTMGIDLIGVAPIPGTTAIRTSARPALFLVRQEVKRVGKAALGEAVIVVISNHLNDQVAGDIEKFCKTGLNKLNSILATCGATVQNATTQINGGIVRVVTKGQIFTNAGSNASRAQQQAAGVIKGIKSGDLTRAGKNLVYMTENWGKALIKTGANSNAKVASSLVPAHLKQPILNVGATINKIGITANTKIKGLGNTAQPQTIGWLFDVLRMSASKFRKKKSAQVKPTQTTQVKHDKKNNKLEKSNDEHAATHNANACKNCKGGTTHSITFALGTEFLNHIDAQIHPLLIEQFSRTYVSNLYQYDQSIFGARWITPF…	1635	YES	>B7L40_RS12480	MNFNDLLKKIDECNEIIYGERFLINQDNSVNDDLFKSYLSCIPENDFNIDLGGNINDFLGKDSLENIQYMFEDIFDGESTTVFLTQHDVNVVYINHNSGEIGACISGDELHIIAKNLFDFFSQINVIQNLIIDLYDSNPRGENGGYKTGFLEELKKTLIKENVVLDVDYFLEFFYG	176	YES
TCDC-AB0715	6	Nuclease	ABTW07_1438	MLNSIHQVLDSLGISPQKRAIHVQFTSPILNDQVFLQRIDGVHALNDGLKAELLCLSTNATIQLKSFIGVQAAVDIVTERGELTRVTGIITHAQQGQSDGSLTLYKLTLEDPTALWKYRRNSRVFMNKSVVEIWEILFKEWQTKNPLFAASLSLDLSGLTQTYDVRPFVMQHNESDWNFLTRLLRSENISWLIDEAQHIVPSTDTSIQAQKLRLIDANSQYQPLDRKTIRYHRSSAVEQYDSMTRLTAERSLQPNVMHIQRWQAEILDQEEGIGSVQSKHQHSEHYDNATLGLEQAWNYSPAWIGDLKGEDGVTKSGNQQVERLNQNLHNYYEAQAKRFIAQTTVRDAYVGYYFELNEHPEIDQHESSDKSFLIVSKNFFNQNNLPKDLNDQINGLLAQ…	1039	NO					ABTW07_1439	MSGKTEVVKPLTEVAIKDVSHSKQKIDSWLQSHTHQIVTLDLVASVMGTVPIIGNVMAAIDVVSDICYIYDKGFQNADIMDWTTMGIDLIGVAPIPGTTAIRTSARPALFLVRQEVKRVGKAALGEAVIVVISNHLNDQVAGDIEKFCKTGLNKLNSILATCGATVQNATTQINGGIVRVVTKGQIFTNAGSNASRAQQQAAGVIKGIKSGDLTRAGKNLVYMTENWGKALIKTGANSNAKVASSLVPAHLKQPILNVGATINKIGITANTKIKGLGNTAQPQTIGWLFDVLRMSASKFRKKKSAQVKPTQTTQVKHDKKNNKLEKSNDEHAATHNANACKNCKGGTTHSITFALGTEFLNHIDAQIHPLLIEQFSRTYVSNLYQYDQSIFGARWITPF…	1635	YES	>ABTW07_1440	MNFNDLLKKIDECNEIIYGERFLINQDNSVNDDLFKSYLSCIPENDFNIDLGGNINDFLGKDSLENIQYMFEDIFDGESTTVFLTQHDVNVVYINHNSGEIGACISGDELHIIAKNLFDFFSQINVIQNLIIDLYDSNPRGENGGYKTGFLEELKKTLIKENVVLDVDYFLEFFYG	176	YES
TYTH-1	6	Nuclease	M3Q_RS08305	MLNSIHQVLDSLGISPQKRAIHVQFTSPILNDQVFLQRIDGVHALNDGLKAELLCLSTNATIQLKSFIGVQAAVDIVTERGELTRVTGIITHAQQGQSDGSLTLYKLTLEDPTALWKYRRNSRVFMNKSVVEIWEILFKEWQTKNPLFAASLSLDLSGLTQTYDVRPFVMQHNESDWNFLTRLLRSENISWLIDEAQHIVPSTDTSIQAQKLRLIDANSQYQPLDRKTIRYHRSSAVEQYDSMTRLTAERSLQPNVMHIQRWQAEILDQEEGIGSVQSKHQHSEHYDNATLGLEQAWNYSPAWIGDLKGEDGVTKSGNQQVERLNQNLHNYYEAQAKRFIAQTTVRDAYVGYYFELNEHPEIDQHESSDKSFLIVSKNFFNQNNLPKDLNDQINGLLAQ…	1058	YES					M3Q_RS08310	MSGKTEVVKPLTEVAIKDVSHSKQKIDSWLQSHTHQIVTLDLVASVMGTVPIIGNVMAAIDVVSDICYIYDKGFQNADIMDWTTMGIDLIGVAPIPGTTAIRTSARPALFLVRQEVKRVGKAALGEAVIVVISNHLNDQVAGDIEKFCKTGLNKLNSILATCGATVQNATTQINGGIVRVVTKGQIFTNAGSNASRAQQQAAGVIKGIKSGDLTRAGKNLVYMTENWGKALIKTGANSNAKVASSLVPAHLKQPILNVGATINKIGITANTKIKGLGNTAQPQTIGWLFDVLRMSASKFRKKKSAQVKPTQTTQVKHDKKNNKLEKSNDEHAATHNANACKNCKGGTTHSITFALGTEFLNHIDAQIHPLLIEQFSRTYVSNLYQYDQSIFGARWITPF…	1635	YES	>M3Q_RS08315	MNFNDLLKKIDECNEIIYGERFLINQDNSVNDDLFKSYLSCIPENDFNIDLGGNINDFLGKDSLENIQYMFEDIFDGESTTVFLTQHDVNVVYINHNSGEIGACISGDELHIIAKNLFDFFSQINVIQNLIIDLYDSNPRGENGGYKTGFLEELKKTLIKENVVLDVDYFLEFFYG	176	YES
USA2	6	Nuclease	B7L39_RS02525	MLNSIHQVLDSLGISPQKRAIHVQFTSPILNDQVFLQRIDGVHALNDGLKAELLCLSTNATIQLKSFIGVQAAVDIVTERGELTRVTGIITHAQQGQSDGSLTLYKLTLEDPTALWKYRRNSRVFMNKSVVEIWEILFKEWQTKNPLFAASLSLDLSGLTQTYDVRPFVMQHNESDWNFLTRLLRSENISWLIDEAQHIVPSTDTSIQAQKLRLIDANSQYQPLDRKTIRYHRSSAVEQYDSMTRLTAERSLQPNVMHIQRWQAEILDQEEGIGSVQSKHQHSEHYDNATLGLEQAWNYSPAWIGDLKGEDGVTKSGNQQVERLNQNLHNYYEAQAKRFIAQTTVRDAYVGYYFELNEHPEIDQHESSDKSFLIVSKNFFNQNNLPKDLNDQINGLLAQ…	1058	YES					B7L39_RS02530	MSGKTEVVKPLTEVAIKDVSHSKQKIDSWLQSHTHQIVTLDLVASVMGTVPIIGNVMAAIDVVSDICYIYDKGFQNADIMDWTTMGIDLIGVAPIPGTTAIRTSARPALFLVRQEVKRVGKAALGEAVIVVISNHLNDQVAGDIEKFCKTGLNKLNSILATCGATVQNATTQINGGIVRVVTKGQIFTNAGSNASRAQQQAAGVIKGIKSGDLTRAGKNLVYMTENWGKALIKTGANSNAKVASSLVPAHLKQPILNVGATINKIGITANTKIKGLGNTAQPQTIGWLFDVLRMSASKFRKKKSAQVKPTQTTQVKHDKKNNKLEKSNDEHAATHNANACKNCKGGTTHSITFALGTEFLNHIDAQIHPLLIEQFSRTYVSNLYQYDQSIFGARWITPF…	1635	YES	>B7L39_RS02535	MNFNDLLKKIDECNEIIYGERFLINQDNSVNDDLFKSYLSCIPENDFNIDLGGNINDFLGKDSLENIQYMFEDIFDGESTTVFLTQHDVNVVYINHNSGEIGACISGDELHIIAKNLFDFFSQINVIQNLIIDLYDSNPRGENGGYKTGFLEELKKTLIKENVVLDVDYFLEFFYG	176	YES
WCHAB005133	6	Nuclease	C5B74_RS12205	MLNSIHQVLDSLGISPQKRAIHVQFTSPILNDQVFLQRIDGVHALNDGLKAELLCLSTNATIQLKSFIGVQAAVDIVTERGELTRVTGIITHAQQGQSDGSLTLYKLTLEDPTALWKYRRNSRVFMNKSVVEIWEILFKEWQTKNPLFAASLSLDLSGLTQTYDVRPFVMQHNESDWNFLTRLLRSENISWLIDEAQHIVPSTDTSIQAQKLRLIDANSQYQPLDRKTIRYHRSSAVEQYDSMTRLTAERSLQPNVMHIQRWQAEILDQEEGIGSVQSKHQHSEHYDNATLGLEQAWNYSPAWIGDLKGEDGVTKSGNQQVERLNQNLHNYYEAQAKRFIAQTTVRDAYVGYYFELNEHPEIDQHESSDKSFLIVSKNFFNQNNLPKDLNDQINGLLAQ…	1058	YES					C5B74_RS12200	MSGKTEVVKPLTEVAIKDVSHSKQKIDSWLQSHTHQIVTLDLVASVMGTVPIIGNVMAAIDVVSDICYIYDKGFQNADIMDWTTMGIDLIGVAPIPGTTAIRTSARPALFLVRQEVKRVGKAALGEAVIVVISNHLNDQVAGDIEKFCKTGLNKLNSILATCGATVQNATTQINGGIVRVVTKGQIFTNAGSNASRAQQQAAGVIKGIKSGDLTRAGKNLVYMTENWGKALIKTGANSNAKVASSLVPAHLKQPILNVGATINKIGITANTKIKGLGNTAQPQTIGWLFDVLRMSASKFRKKKSAQVKPTQTTQVKHDKKNNKLEKSNDEHAATHNANACKNCKGGTTHSITFALGTEFLNHIDAQIHPLLIEQFSRTYVSNLYQYDQSIFGARWITPF…	1635	YES	>C5B74_RS12195	MNFNDLLKKIDECNEIIYGERFLINQDNSVNDDLFKSYLSCIPENDFNIDLGGNINDFLGKDSLENIQYMFEDIFDGESTTVFLTQHDVNVVYINHNSGEIGACISGDELHIIAKNLFDFFSQINVIQNLIIDLYDSNPRGENGGYKTGFLEELKKTLIKENVVLDVDYFLEFFYG	176	YES
XDR-BJ83	6	Nuclease	BS615_RS11910	MLNSIHQVLDSLGISPQKRAIHVQFTSPILNDQVFLQRIDGVHALNDGLKAELLCLSTNATIQLKSFIGVQAAVDIVTERGELTRVTGIITHAQQGQSDGSLTLYKLTLEDPTALWKYRRNSRVFMNKSVVEIWEILFKEWQTKNPLFAASLSLDLSGLTQTYDVRPFVMQHNESDWNFLTRLLRSENISWLIDEAQHIVPSTDTSIQAQKLRLIDANSQYQPLDRKTIRYHRSSAVEQYDSMTRLTAERSLQPNVMHIQRWQAEILDQEEGIGSVQSKHQHSEHYDNATLGLEQAWNYSPAWIGDLKGEDGVTKSGNQQVERLNQNLHNYYEAQAKRFIAQTTVRDAYVGYYFELNEHPEIDQHESSDKSFLIVSKNFFNQNNLPKDLNDQINGLLAQ…	1058	YES					BS615_RS11905	MSGKTEVVKPLTEVAIKDVSHSKQKIDSWLQSHTHQIVTLDLVASVMGTVPIIGNVMAAIDVVSDICYIYDKGFQNADIMDWTTMGIDLIGVAPIPGTTAIRTSARPALFLVRQEVKRVGKAALGEAVIVVISNHLNDQVAGDIEKFCKTGLNKLNSILATCGATVQNATTQINGGIVRVVTKGQIFTNAGSNASRAQQQAAGVIKGIKSGDLTRAGKNLVYMTENWGKALIKTGANSNAKVASSLVPAHLKQPILNVGATINKIGITANTKIKGLGNTAQPQTIGWLFDVLRMSASKFRKKKSAQVKPTQTTQVKHDKKNNKLEKSNDEHAATHNANACKNCKGGTTHSITFALGTEFLNHIDAQIHPLLIEQFSRTYVSNLYQYDQSIFGARWITPF…	1635	YES	>BS615_RS11900	MNFNDLLKKIDECNEIIYGERFLINQDNSVNDDLFKSYLSCIPENDFNIDLGGNINDFLGKDSLENIQYMFEDIFDGESTTVFLTQHDVNVVYINHNSGEIGACISGDELHIIAKNLFDFFSQINVIQNLIIDLYDSNPRGENGGYKTGFLEELKKTLIKENVVLDVDYFLEFFYG	176	YES
XH386	6	Nuclease	TE32_RS12340	MLNSIHQVLDSLGISPQKRAIHVQFTSPILNDQVFLQRIDGVHALNDGLKAELLCLSTNATIQLKSFIGVQAAVDIVTERGELTRVTGIITHAQQGQSDGSLTLYKLTLEDPTALWKYRRNSRVFMNKSVVEIWEILFKEWQTKNPLFAASLSLDLSGLTQTYDVRPFVMQHNESDWNFLTRLLRSENISWLIDEAQHIVPSTDTSIQAQKLRLIDANSQYQPLDRKTIRYHRSSAVEQYDSMTRLTAERSLQPNVMHIQRWQAEILDQEEGIGSVQSKHQHSEHYDNATLGLEQAWNYSPAWIGDLKGEDGVTKSGNQQVERLNQNLHNYYEAQAKRFIAQTTVRDAYVGYYFELNEHPEIDQHESSDKSFLIVSKNFFNQNNLPKDLNDQINGLLAQ…	1058	YES					TE32_RS12335	MSGKTEVVKPLTEVAIKDVSHSKQKIDSWLQSHTHQIVTLDLVASVMGTVPIIGNVMAAIDVVSDICYIYDKGFQNADIMDWTTMGIDLIGVAPIPGTTAIRTSARPALFLVRQEVKRVGKAALGEAVIVVISNHLNDQVAGDIEKFCKTGLNKLNSILATCGATVQNATTQINGGIVRVVTKGQIFTNAGSNASRAQQQAAGVIKGIKSGDLTRAGKNLVYMTENWGKALIKTGANSNAKVASSLVPAHLKQPILNVGATINKIGITANTKIKGLGNTAQPQTIGWLFDVLRMSASKFRKKKSAQVKPTQTTQVKHDKKNNKLEKSNDEHAATHNANACKNCKGGTTHSITFALGTEFLNHIDAQIHPLLIEQFSRTYVSNLYQYDQSIFGARWITPF…	1635	YES	>TE32_RS12330	MNFNDLLKKIDECNEIIYGERFLINQDNSVNDDLFKSYLSCIPENDFNIDLGGNINDFLGKDSLENIQYMFEDIFDGESTTVFLTQHDVNVVYINHNSGEIGACISGDELHIIAKNLFDFFSQINVIQNLIIDLYDSNPRGENGGYKTGFLEELKKTLIKENVVLDVDYFLEFFYG	176	YES
XH856	6	Nuclease	AYR70_11630	MLNSIHQVLDSLGISPQKRAIHVQFTSPILNDQVFLQRIDGVHALNDGLKAELLCLSTNATIQLKSFIGVQAAVDIVTERGELTRVTGIITHAQQGQSDGSLTLYKLTLEDPTALWKYRRNSRVFMNKSVVEIWEILFKEWQTKNPLFAASLSLDLSGLTQTYDVRPFVMQHNESDWNFLTRLLRSENISWLIDEAQHIVPSTDTSIQAQKLRLIDANSQYQPLDRKTIRYHRSSAVEQYDSMTRLTAERSLQPNVMHIQRWQAEILDQEEGIGSVQSKHQHSEHYDNATLGLEQAWNYSPAWIGDLKGEDGVTKSGNQQVERLNQNLHNYYEAQAKRFIAQTTVRDAYVGYYFELNEHPEIDQHESSDKSFLIVSKNFFNQNNLPKDLNDQINGLLAQ…	1058	YES					AYR70_11625	MSGKTEVVKPLTEVAIKDVSHSKQKIDSWLQSHTHQIVTLDLVASVMGTVPIIGNVMAAIDVVSDICYIYDKGFQNADIMDWTTMGIDLIGVAPIPGTTAIRTSARPALFLVRQEVKRVGKAALGEAVIVVISNHLNDQVAGDIEKFCKTGLNKLNSILATCGATVQNATTQINGGIVRVVTKGQIFTNAGSNASRAQQQAAGVIKGIKSGDLTRAGKNLVYMTENWGKALIKTGANSNAKVASSLVPAHLKQPILNVGATINKIGITANTKIKGLGNTAQPQTIGWLFDVLRMSASKFRKKKSAQVKPTQTTQVKHDKKNNKLEKSNDEHAATHNANACKNCKGGTTHSITFALGTEFLNHIDAQIHPLLIEQFSRTYVSNLYQYDQSIFGARWITPF…	1635	YES	>AYR70_11620	MNFNDLLKKIDECNEIIYGERFLINQDNSVNDDLFKSYLSCIPENDFNIDLGGNINDFLGKDSLENIQYMFEDIFDGESTTVFLTQHDVNVVYINHNSGEIGACISGDELHIIAKNLFDFFSQINVIQNLIIDLYDSNPRGENGGYKTGFLEELKKTLIKENVVLDVDYFLEFFYG	176	YES
XH857	6	Nuclease	AYR69_11740	MLNSIHQVLDSLGISPQKRAIHVQFTSPILNDQVFLQRIDGVHALNDGLKAELLCLSTNATIQLKSFIGVQAAVDIVTERGELTRVTGIITHAQQGQSDGSLTLYKLTLEDPTALWKYRRNSRVFMNKSVVEIWEILFKEWQTKNPLFAASLSLDLSGLTQTYDVRPFVMQHNESDWNFLTRLLRSENISWLIDEAQHIVPSTDTSIQAQKLRLIDANSQYQPLDRKTIRYHRSSAVEQYDSMTRLTAERSLQPNVMHIQRWQAEILDQEEGIGSVQSKHQHSEHYDNATLGLEQAWNYSPAWIGDLKGEDGVTKSGNQQVERLNQNLHNYYEAQAKRFIAQTTVRDAYVGYYFELNEHPEIDQHESSDKSFLIVSKNFFNQNNLPKDLNDQINGLLAQ…	1058	YES					AYR69_11735	MSGKTEVVKPLTEVAIKDVSHSKQKIDSWLQSHTHQIVTLDLVASVMGTVPIIGNVMAAIDVVSDICYIYDKGFQNADIMDWTTMGIDLIGVAPIPGTTAIRTSARPALFLVRQEVKRVGKAALGEAVIVVISNHLNDQVAGDIEKFCKTGLNKLNSILATCGATVQNATTQINGGIVRVVTKGQIFTNAGSNASRAQQQAAGVIKGIKSGDLTRAGKNLVYMTENWGKALIKTGANSNAKVASSLVPAHLKQPILNVGATINKIGITANTKIKGLGNTAQPQTIGWLFDVLRMSASKFRKKKSAQVKPTQTTQVKHDKKNNKLEKSNDEHAATHNANACKNCKGGTTHSITFALGTEFLNHIDAQIHPLLIEQFSRTYVSNLYQYDQSIFGARWITPF…	1635	YES	>AYR69_11730	MNFNDLLKKIDECNEIIYGERFLINQDNSVNDDLFKSYLSCIPENDFNIDLGGNINDFLGKDSLENIQYMFEDIFDGESTTVFLTQHDVNVVYINHNSGEIGACISGDELHIIAKNLFDFFSQINVIQNLIIDLYDSNPRGENGGYKTGFLEELKKTLIKENVVLDVDYFLEFFYG	176	YES
XH859	6	Nuclease	AYR68_RS06260	MLNSIHQVLDSLGISPQKRAIHVQFTSPILNDQVFLQRIDGVHALNDGLKAELLCLSTNATIQLKSFIGVQAAVDIVTERGELTRVTGIITHAQQGQSDGSLTLYKLTLEDPTALWKYRRNSRVFMNKSVVEIWEILFKEWQTKNPLFAASLSLDLSGLTQTYDVRPFVMQHNESDWNFLTRLLRSENISWLIDEAQHIVPSTDTSIQAQKLRLIDANSQYQPLDRKTIRYHRSSAVEQYDSMTRLTAERSLQPNVMHIQRWQAEILDQEEGIGSVQSKHQHSEHYDNATLGLEQAWNYSPAWIGDLKGEDGVTKSGNQQVERLNQNLHNYYEAQAKRFIAQTTVRDAYVGYYFELNEHPEIDQHESSDKSFLIVSKNFFNQNNLPKDLNDQINGLLAQ…	1058	YES					AYR68_RS06265	MSGKTEVVKPLTEVAIKDVSHSKQKIDSWLQSHTHQIVTLDLVASVMGTVPIIGNVMAAIDVVSDICYIYDKGFQNADIMDWTTMGIDLIGVAPIPGTTAIRTSARPALFLVRQEVKRVGKAALGEAVIVVISNHLNDQVAGDIEKFCKTGLNKLNSILATCGATVQNATTQINGGIVRVVTKGQIFTNAGSNASRAQQQAAGVIKGIKSGDLTRAGKNLVYMTENWGKALIKTGANSNAKVASSLVPAHLKQPILNVGATINKIGITANTKIKGLGNTAQPQTIGWLFDVLRMSASKFRKKKSAQVKPTQTTQVKHDKKNNKLEKSNDEHAATHNANACKNCKGGTTHSITFALGTEFLNHIDAQIHPLLIEQFSRTYVSNLYQYDQSIFGARWITPF…	1635	YES	>AYR68_RS06270	MNFNDLLKKIDECNEIIYGERFLINQDNSVNDDLFKSYLSCIPENDFNIDLGGNINDFLGKDSLENIQYMFEDIFDGESTTVFLTQHDVNVVYINHNSGEIGACISGDELHIIAKNLFDFFSQINVIQNLIIDLYDSNPRGENGGYKTGFLEELKKTLIKENVVLDVDYFLEFFYG	176	YES
XH860	6	Nuclease	AYR67_RS11825	MLNSIHQVLDSLGISPQKRAIHVQFTSPILNDQVFLQRIDGVHALNDGLKAELLCLSTNATIQLKSFIGVQAAVDIVTERGELTRVTGIITHAQQGQSDGSLTLYKLTLEDPTALWKYRRNSRVFMNKSVVEIWEILFKEWQTKNPLFAASLSLDLSGLTQTYDVRPFVMQHNESDWNFLTRLLRSENISWLIDEAQHIVPSTDTSIQAQKLRLIDANSQYQPLDRKTIRYHRSSAVEQYDSMTRLTAERSLQPNVMHIQRWQAEILDQEEGIGSVQSKHQHSEHYDNATLGLEQAWNYSPAWIGDLKGEDGVTKSGNQQVERLNQNLHNYYEAQAKRFIAQTTVRDAYVGYYFELNEHPEIDQHESSDKSFLIVSKNFFNQNNLPKDLNDQINGLLAQ…	1058	YES					AYR67_RS11820	MSGKTEVVKPLTEVAIKDVSHSKQKIDSWLQSHTHQIVTLDLVASVMGTVPIIGNVMAAIDVVSDICYIYDKGFQNADIMDWTTMGIDLIGVAPIPGTTAIRTSARPALFLVRQEVKRVGKAALGEAVIVVISNHLNDQVAGDIEKFCKTGLNKLNSILATCGATVQNATTQINGGIVRVVTKGQIFTNAGSNASRAQQQAAGVIKGIKSGDLTRAGKNLVYMTENWGKALIKTGANSNAKVASSLVPAHLKQPILNVGATINKIGITANTKIKGLGNTAQPQTIGWLFDVLRMSASKFRKKKSAQVKPTQTTQVKHDKKNNKLEKSNDEHAATHNANACKNCKGGTTHSITFALGTEFLNHIDAQIHPLLIEQFSRTYVSNLYQYDQSIFGARWITPF…	1635	YES	>AYR67_RS11815	MNFNDLLKKIDECNEIIYGERFLINQDNSVNDDLFKSYLSCIPENDFNIDLGGNINDFLGKDSLENIQYMFEDIFDGESTTVFLTQHDVNVVYINHNSGEIGACISGDELHIIAKNLFDFFSQINVIQNLIIDLYDSNPRGENGGYKTGFLEELKKTLIKENVVLDVDYFLEFFYG	176	YES
YU-R612	6	Nuclease	AXA63_05450	MLNSIHQVLDSLGISPQKRAIHVQFTSPILNDQVFLQRIDGVHALNDGLKAELLCLSTNATIQLKSFIGVQAAVDIVTERGELTRVTGIITHAQQGQSDGSLTLYKLTLEDPTALWKYRRNSRVFMNKSVVEIWEILFKEWQTKNPLFAASLSLDLSGLTQTYDVRPFVMQHNESDWNFLTRLLRSENISWLIDEAQHIVPSTDTSIQAQKLRLIDANSQYQPLDRKTIRYHRSSAVEQYDSMTRLTAERSLQPNVMHIQRWQAEILDQEEGIGSVQSKHQHSEHYDNATLGLEQAWNYSPAWIGDLKGEDGVTKSGNQQVERLNQNLHNYYEAQAKRFIAQTTVRDAYVGYYFELNEHPEIDQHESSDKSFLIVSKNFFNQNNLPKDLNDQINGLLAQ…	1058	YES					AXA63_05455	MSGKTEVVKPLTEVAIKDVSHSKQKIDSWLQSHTHQIVTLDLVASVMGTVPIIGNVMAAIDVVSDICYIYDKGFQNADIMDWTTMGIDLIGVAPIPGTTAIRTSARPALFLVRQEVKRVGKAALGEAVIVVISNHLNDQVAGDIEKFCKTGLNKLNSILATCGATVQNATTQINGGIVRVVTKGQIFTNAGSNASRAQQQAAGVIKGIKSGDLTRAGKNLVYMTENWGKALIKTGANSNAKVASSLVPAHLKQPILNVGATINKIGITANTKIKGLGNTAQPQTIGWLFDVLRMSASKFRKKKSAQVKPTQTTQVKHDKKNNKLEKSNDEHAATHNANACKNCKGGTTHSITFALGTEFLNHIDAQIHPLLIEQFSRTYVSNLYQYDQSIFGARWITPF…	1635	YES	>AXA63_05460	MNFNDLLKKIDECNEIIYGERFLINQDNSVNDDLFKSYLSCIPENDFNIDLGGNINDFLGKDSLENIQYMFEDIFDGESTTVFLTQHDVNVVYINHNSGEIGACISGDELHIIAKNLFDFFSQINVIQNLIIDLYDSNPRGENGGYKTGFLEELKKTLIKENVVLDVDYFLEFFYG	176	YES
ab736	7	Unknown	A4U85_RS18230	MQMSVSSILERLGLVSQNRAVHIQFSNQSLNQQVFLQRIEGEHTLNQGSVAELLCLSTNAHIALKQFIGCQVAVDQVTDTGQFFRTTGIITEASQGQSDGSLTIYNLTLKDPTALWHKRRNSRVFMNKSVRDISEILFKEWQGKSPLFASSITLDTSGLTKDYDVRPFVMQSNESDYDFLTRLWRSEGINWLVDESQLFVADPNASIQPQVLRLIDDNQNYQALERRSIRYQRSSATEQFDTITQVKAERRLQPTSVHVQRWQADALQQEEGSGSVQGTQKHSEHYDNASLNLEDAWHVSPAWMQDLNGEDQATASGNSQIEQLNQHINAYHHLSSKQFTVAGNVRDAQVGYWFELNDHPELDQHDSADKEFLILSKHYYNQNNLPKELQQQLERLLPQ…	948	YES	A4U85_RS18225	MLPVVIGIIELAGYAITAYELYRTAANAYDEVKNYQDNIKKAKEEIKKIMKNLDKEITDKIDRQREKVLLTTLTTGDKQTNSTKSASGRPQVKSNVITAAIKQKIPFRPIISQICEKADHLPMIQLRKQKGKKLKDVIPKSKVDIVAKLLKMTAQELAGASVDEYIIIRLKQLAVNFMFEFMDELLKWRSPLKSEVCFGYDIKTRKYLAPQLDGQTRIKRVGSELNPFWPMPYKGKGVIGADIIIPEYRGEPLTLTNIFALVEIKFQNDRIDEKQFNNYNDLKKQCADVKHAGKITGSEGFKLSLFRYPEDASTTEAKDSKPATMNKKRKTN	332	YES	A4U85_RS18220	MSTSETYLNDEEIFELVRDIPLDTSIIYGEEDQEFGICPYITFYIYHQDNEVDEVANKIIDLYEEFENEIIDKPFKLRYRDTGVWKNANKWRPSRQVMLDEMHESYKKYFVYFIGATTGDSGGQSARWALQAIIRDNGLRYTSLKISFGDKWFRENKKKWYAFVENCLIKLNPIQAYSGYEIGSPQSFNCVSPEFETVERIFSDYFYGLDIDHPSNMSFSHDDPSGLIYTPSLAAGIRTPTWCFLLSPYWIEKLGLSEEQIRLKLNDPRIEITKLPDPADPEKYSLWIRLGELSLYPIEEGVPDLLVMANELIKPIRCNDLKLTTLDAWDDDPNPRFDIDNSPQWIARFDEDSHWPEGKRVNKIHAVLLEQNAIKVLGGEICPKTGEWYSPANNMKKRY…	428	YES	>A4U85_RS18215	MITTCLFLVACSKPASNNRMNQNQDVIALHFGEQGMQDFSKNSTTPVDRQPAGMNFLSLDWTPPKLGRVRVFSEKSNLEIENVISVLGTQVARRSNDGIQIMDINASLHPNEYTTSQEAYTAYTKLVHQINDKQWKQYFLPFSARIDKQDNLKHMTETMGEVIDPTYILNFKEWQDVLSKTNRLVFNLYNGDVELGISLRRTYKDDKKEQYMVRYSFENFKYAGRNAISDSDKMNSEQLKQAFETEVANNKKARKTEENNMKKEGYHIDESYIDPDIWPYVQ	282	YES
ACICU	7	Unknown	ACICU_00111	MQMSVSSILERLGLVSQNRAVHIQFSNQSLNQQVFLQRIEGEHTLNQGSVAELLCLSTNAHIALKQFIGCQVAVDQVTDTGQFFRTTGIITEASQGQSDGSLTIYNLTLKDPTALWHKRRNSRVFMNKSVRDISEILFKEWQGKSPLFASSITLDTSGLTKDYDVRPFVMQSNESDYDFLTRLWRSEGINWLVDESQLFVADPNASIQPQVLRLIDDNQNYQALERRSIRYQRSSATEQFDTITQVKAERRLQPTSVHVQRWQADALQQEEGSGSVQGTQKHSEHYDNASLNLEDAWHVSPAWMQDLNGEDQATASGNSQIEQLNQHINAYHHLSSKQFTVAGNVRDAQVGYWFELNDHPELDQHDSADKEFLILSKHYYNQNNLPKELQQQLERLLPQ…	948	YES	>ACICU_00112	MLPVVIGIIELAGYAITAYELYRTAANAYDEVKNYQDNIKKAKEEIKKIMKNLDKEITDKIDRQREKVLLTTLTTGDKQTNSTKSASGRPQVKSNVITAAIKQKIPFRPIISQICEKADHLPMIQLRKQKGKKLKDVIPKSKVDIVAKLLKMTAQELAGASVDEYIIIRLKQLAVNFMFEFMDELLKWRSPLKSEVCFGYDIKTRKYLAPQLDGQTRIKRVGSELNPFWPMPYKGKGVIGADIIIPEYRGEPLTLTNIFALVEIKFQNDRIDEKQFNNYNDLKKQCADVKHAG	293	NO	ACICU_00113	MSTSETYLNDEEIFELVRDIPLDTSIIYGEEDQEFGICPYITFYIYHQDNEVDEVANKIIDLYEEFENEIIDKPFKLRYRDTGVWKNANKWRPSRQVMLDEMHESYKKYFVYFIGATTGDSGGQSARWALQAIIRDNGLRYTSLKISFGDKWFRENKKKWYAFVENCLIKLNPIQAYSGYEIGSPQSFNCVSPEFETVERIFSDYFYGLDIDHPSNMSFSHDDPSGLIYTPSLAAGIRTPTWCFLLSPYWIEKLGLSEEQIRLKLNDPRIEITKLPDPADPEKYSLWIRLGELSLYPIEEGVPDLLVMANELIKPIRCNDLKLTTLDAWDDDPNPRFDIDNSPQWIARFDEDSHWPEGKRVNKIHAVLLEQNAIKVLGGEICPKTGEWYSPANNMKKRY…	428	YES	>ACICU_00114	MITTCLFLVACSKPASNNRMNQNQDVIALHFGEQGMQDFSKNSTTPVDRQPAGMNFLSLDWTPPKLGRVRVFSEKSNLEIENVISVLGTQVARRSNDGIQIMDINASLHPNEYTTSQEAYTAYTKLVHQINDKQWKQYFLPFSARIDKQDNLKHMTETMGEVIDPTYILNFKEWQDVLSKTNRLVFNLYNGDVELGISLRRTYKDDKKEQYMVRYSFENFKYAGRNAISDSDKMNSEQLKQAFETEVANNKKARKTEENNMKKEGYHIDESYIDPDIWPYVQ	282	YES
ATCC19606	7	Unknown	HMPREF0010_03251	MSVSSILERLGLVSQNRAVHIQFSNQSLNQQVFLQRIEGEHTLNQGSVAELLCLSTNAHIALKQFIGCQVAVDQVTDTGQFFRTTGIITEASQGQSDGSLTIYNLTLKDPTALWHKRRNSRVFMNKSVRDISEILFKEWQGKSPLFASSITLDTSGLTKDYDVRPFVMQSNESDYDFLTRLWRSEGINWLVDESQLFVADPNASIQPQVLRLIDDNQNYQALERRSIRYQRSSATEQFDTITQVKAERRLQPTSVHVQRWQADALQQEEGSGSVQGTQKHSEHYDNASLNLEDAWHVSPAWMQDLNGEDQATASGNSQIEQLNQHINAYHHLSSKQFTVAGNVRDAQVGYWFELNDHPELDQHDSADKEFLILSKHYYNQNNLPKELQQQLERLLPQGK…	946	YES	HMPREF0010_03250	MLPVVIGIIELAGYAITAYELYRTAANAYDEVKNYQDNIKKAKEEIKKIMKNLDKEITDKIDRQREKVLLTTLTTGDKQTNSTKSASGRPQVKSNVITAAIKQKIPFRPIISQICEKADHLPMIQLRKQKGKKLKDVIPKSKVDIVAKLLKMTAQELAGASVDEYIIIRLKQLAVNFMFEFMDELLKWRSPLKSEVCFGYDIKTRKYLAPQLDGQTRIKRVGSELNPFWPMPYKGKGVIGADIIIPEYRGEPLTLTNIFALVEIKFQNDRIDEKQFNNYNDLKKQCADVKHAGKITGSEGFKLSLFRYPEDASTTEAKDSKPATMNKKRKTN	332	YES	HMPREF0010_03249	MSTSETYLNDEEIFELVRDIPLDTSIIYGEEDQEFGICPYITFYIYHQDNEVDEVANKIIDLYEEFENEIIDKPFKLRYRDTGVWKNANKWRPSRQVMLDEMHESYKKYFVYFIGATTGDSGGQSARWALQAIIRDNGLRYTSLKISFGDKWFRENKKKWYAFVENCLIKLNPIQAYSGYEIGSPQSFNCVSPEFETVERIFSDYFYGLDIDHPSNMSFSHDDPSGLIYTPSLAAGIRTPTWCFLLSPYWIEKLGLSEEQIRLKLNDPRIEITKLPDPADPEKYSLWIRLGELSLYPIEEGVPDLLVMANELIKPIRCNDLKLTTLDAWDDDPNPRFDIDNSPQWIARFDEDSHWPEGKRVNKIHAVLLEQNAIKVLGGEICPKTGEWYSPANNMKKRY…	428	YES	>HMPREF0010_03248	MITTCLFLVACSKPASNNRMNQNQDVIALHFGEQGMQDFSKNSTTPVDRQPAGMNFLSLDWTPPKLGRVRVFSEKSNLEIENVISVLGTQVARRSNDGIQIMDINASLHPNEYTTSQEAYTAYTKLVHQINDKQWKQYFLPFSARIDKQDNLKHMTETMGEVIDPTYILNFKEWQDVLSKTNRLVFNLYNGDVELGISLRRTYKDDKKEQYMVRYSFENFKYAGRNAISDSDKMNSEQLKQAFETEVANNKKARKTEENNMKKEGYHIDESYIDPDIWPYVQ	282	YES
1656-2	8	Peptidoglycan hydrolase	ABK1_RS18390	MLFNIFSVLEKIGLNAQKRAIHVQFSNELLNHQVFLQRIEGQHQLNGGLMAELICLSTNAQIALKQFIGVQVAVDQVTDSGQLFRTTGIVTEASYGQSDGALTLYKLTIEDATNLWHKRRNSRVFMNKSIVEITEVLFKEWQEKSPLFAASLSLDLGGLSQNYDIRPFTMQHNESDYDFLTRLWRSEGVSWLIDESELFVPHFTAPIQAQKLKLIDDNNQYQALARRSIRYHRSSATEYQDSITGFVAVRSLQPTAVHVQRWQPDALAQEEGNGSVVTTHTHSDNFDSATLSLEQAWHVSPAWMQDLKGEDQATASSSSQLEKLNQHFTDMHASRAKYFKAYSSVRDTQVGYWFNLREHPEIDQHEGADQEFLIIAKNFYNQNNLPKDLHQQVSQLLTQ…	1093	YES					ABK1_RS18385	MYIVKKGDTLTSIANKNGCTVEQIIKLNSIKNKNLIFVGQKLKLKNTPTPTPTPTPTPTPTPTPTPTPTPTPTPTPTPTPIQNLGGKVGIAIVNKKGEPISNFKLKIQVGNNIYSNQLTNARGVVTLPRQKSGENIIIQGWSKTNNSYKLISNRFITENRNLGIGISLDTIKFETKTDNHKKPINNNVNNNGQSTTTNGSNSQNNPIARTSVEGCSNCTKITENELKQIFTQANSNDIKKIIDVYTNFSEKFGMNNCLSKAHFFAQVLEEVGKKIEVKDGESLNYHSDILFLSYTKIKRKEYIIEKGKRVEKMTHGGPFSAFRGNRQLCDKYGRNDNHPADQVMIANIAYANRNGNGDIQSGDGWKYRGRGIIQITGKDKYDKINKAIKDNYPNVGISI…	690	YES	>ABK1_RS18380	MRSKIFISVILFGLSACAAKADQNQLKDRELDKLVACNGGNTEYTNIDGYFTIPDFGCPYDGKNNKIGNAMVYLIAPDHNNDYIQLNNMKNIKGKYIYIVPFKFLNQDKKSGSFYIAKDNYSYEVYFNEGGKWVRKPDIIVSNNKVSVLSEINGFLNDRAKSFSKKTEKKLKKYKMDINHDGVEDFIEVVGKDNKPSSIHILNGLDNSLIYKNDKIFNNSFNECNYSSFDNISISKNNFTLEYSTCADSSQIGYRYATFKTDKNKEPILIQDNYLVSPREETSDNFKPKKVNCLTSSKITFNQFNGRCG	309	YES
A1296	8	Peptidoglycan hydrolase	BS103_RS17060	MLFNIFSVLEKIGLNAQKRAIHVQFSNELLNHQVFLQRIEGQHQLNGGLMAELICLSTNAQIALKQFIGVQVAVDQVTDSGQLFRTTGIVTEASYGQSDGALTLYKLTIEDATNLWHKRRNSRVFMNKSIVEITEVLFKEWQEKSPLFAASLSLDLGGLSQNYDIRPFTMQHNESDYDFLTRLWRSEGGSWLIDESELFVPHFTAPIQAQKLKLIDDNNQYQALARRSIRYHRSSATEYQDSITGFVAVRSLQPTAVHVQRWQPDALAQEEGNGSVVTTHTHSDNFDSATLSLEQAWHVSPAWMQDLKGEDQATASSSSQLEKLNQHFTDMHASRAKYFKAYSSVRDTQVGYWFNLREHPEIDQHEGADQEFLIIAKNFYNQNNLPKDLQQQVSQLLTQ…	1093	YES					BS103_RS17055	MYIVKKGDTLTSIANKNGCTVEQIIKLNSIKNKNLIFVGQKLKLKNTPTPIQNLGGKVGIAIVNKKGEPISNFKLKIQVGNNIYSNQLTNARGVVTLPRQKSGENIIIQGWSKTNNSYKLISNRFITENRNLGIGISLDTIKFETKTDNHKKPINNNVNNNGQSTTTNGSNSQNNPIARTSVEGCSNCTKITENELKQIFTQANSNDIKKIIDVYTNFSEKFGMNNCLSKAHFFAQVLEEVGKKIEVKDGESLNYHSDILFLSYTKIKRKEYIIEKGKRVEKMTHGGPFSAFRGNRQLCDKYGRNDNHPADQVMIANIAYANRNGNGDIQSGDGWKYRGRGIIQITGKDKYDKINKAIKDNYPNVGISIDANNINNIYEGTLASMAYWKSFGLSKLATQ…	670	YES	>BS103_RS17050	MRSKIFISVILFGLSACAAKADQNQLKDRELDKLVACNGGNTEYTNIDGYFTIPDFGCPYDGKNNKIGNAMVYLIAPDHNNDYIQLNNMKNIKGKYIYIVPFKFLNQDKKSGSFYIAKDNYSYEVYFNEGGKWVRKPDIIVSNNKVSVLSEINGFLNDRAKSFSKKTEKKLKKYKMDINHDGVEDFIEVVGKDNKPSSIHILNGLDNSLIYKNDKIFNNSFNECNYSSFDNISISKNNFTLEYSTCADSSQIGYRYATFKTDKNKEPILIQDNYLVSPREETSDNFKPKKVNCLTSSKITFNQFNGRCG	309	YES
AbPK1	8	Peptidoglycan hydrolase	CTI08_RS00795	MLFNIFSVLEKIGLNAQKRAIHVQFSNELLNHQVFLQRIEGQHQLNGGLMAELICLSTNAQIALKQFIGVQVAVDQVTDSGQLFRTTGIVTEASYGQSDGALTLYKLTIEDATNLWHKRRNSRVFMNKSIVEITEVLFKEWQEKSPLFAASLSLDLGGLSQNYDIRPFTMQHNESDYDFLTRLWRSEGVSWLIDESELFVPHFTAPIQAQKLKLIDDNNQYQALARRSIRYHRSSATEYQDSITGFVAVRSLQPTAVHVQRWQPDALAQEEGNGSVVTTHTHSDNFDSATLSLEQAWHVSPAWMQDLKGEDQATASSSSQLEKLNQHFTDMHASRAKYFKAYSSVRDTQVGYWFNLREHPEIDQHEGADQEFLIIAKNFYNQNNLPKDLHQQVSQLLTQ…	1093	YES					CTI08_RS00800	MYIVKKGDTLTSIANKNGCTVEQIIKLNSIKNKNLIFVGQKLKLKNTPTPTPTPTPTPTPTPTPTPIQNLGGKVGIAIVNKKGEPISNFKLKIQVGNNIYSNQLTNARGVVTLPRQKSGENIIIQGWSKTNNSYKLISNRFITENRNLGIGISLDTIKFEAKTDNHKKPINNNVNNNGQSTTTNGSNSQNNPIARTSVEGCSNCTKITENELKQIFTQANSNDIKKIIDVYTNFSEKFGMNNCLSKAHFFAQVLEEVGKKIEVKDGESLNYHSDILFLSYTKIKRKEYIIEKGKRVEKMTHGGPFSAFRGNRQLCDKYGRNDNHPADQVMIANIAYANRNGNGDIQSGDGWKYRGRGIIQITGKDKYDKINKAIKDNYPNVGISIDANNINNIYEGTLA…	670	YES	>CTI08_RS00805	MRSKIFISVILFGLSACAAKADQNQLKDRELDKLVACNGGNTEYTNIDGYFTIPDFGCPYDGKNNKIGNAMVYLIAPDHNNDYIQLNNMKNIKGKYIYIVPFKFLNQDKKSGSFYIAKDNYSYEVYFNEGGKWVRKPDIIVSNNKVSVLSEINGFLNDRAKSFSKKTEKKLKKYKMDINHDGVEDFIEVVGKDNKPSSIHILNGLDNSLIYKNDKIFNNSFNECNYSSFDNISISKNNFTLEYSTCADSSQIGYRYATFKTDKNKEPILIQDNYLVSPREETSDNFKPKKVNCLTSSKITFNQFNGRCG	309	YES
ACICU	8	Peptidoglycan hydrolase	ACICU_03563	MLFNIFSVLEKIGLNAQKRAIHVQFSNELLNHQVFLQRIEGQHQLNGGLMAELICLSTNAQIALKQFIGVQVAVDQVTDSGQLFRTTGIVTEASYGQSDGALTLYKLTIEDATNLWHKRRNSRVFMNKSIVEITEVLFKEWQEKSPLFAASLSLDLGGLSQNYDIRPFTMQHNESDYDFLTRLWRSEGVSWLIDESELFVPHFTAPIQAQKLKLIDDNNQYQALARRSIRYHRSSATEYQDSITGFVAVRSLQPTAVHVQRWQPDALAQEEGNGSVVTTHTHSDNFDSATLSLEQAWHVSPAWMQDLKGEDQATASSSSQLEKLNQHFTDMHASRAKYFKAYSSVRDTQVGYWFNLREHPEIDQHEGADQEFLIIAKNFYNQNNLPKDLHQQVSQLLTQ…	1093	YES					ACICU_03562	MYIVKKGDTLTSIANKNGCTVEQIIKLNSIKNKNLIFVGQKLKLKNTPTPTPTPTPTPTPIQNLGGKVGIAIVNKKGEPISNFKLKIQVGNNIYSNQLTNARGVVTLPRQKSGENIIIQGWSKTNNSYKLISNRFITENRNLGIGISLDTIKFETKTDNHKKPINNNVNNNGQSTTTNGSNSQNNPIARTSVEGCSNCTKITENELKQIFTQANSNDIKKIIDVYTNFSEKFGMNNCLSKAHFFAQVLEEVGKKIEVKDGESLNYHSDILFLSYTKIKRKEYIIEKGKRVEKMTHGGPFSAFRGNRQLCDKYGRNDNHPADQVMIANIAYANRNGNGDIQSGDGWKYRGRGIIQITGKDKYDKINKAIKDNYPNVGISIDANNINNIYEGTLASMAYWK…	668	YES	>ACICU_03561	MRSKIFISVILFGLSACAAKADQNQLKDRELDKLVACNGGNTEYTNIDGYFTIPDFGCPYDGKNNKIGNAMVYLIAPDHNNDYIQLNNMKNIKGKYIYIVPFKFLNQDKKSGSFYIAKDNYSYEVYFNEGGKWVRKPDIIVSNNKVSVLSEINGFLNDRAKSFSKKTEKKLKKYKMDINHDGVEDFIEVVGKDNKPSSIHILNGLDNSLIYKNDKIFNNSFNECNYSSFDNISISKNNFTLEYSTCADSSQIGYRYATFKTDKNKEPILIQDNYLVSPREETSDNFKPKKVNCLTSSKITFNQFNGRCG	309	YES
AR_0056	8	Peptidoglycan hydrolase	C7R87_RS18055	MLFNIFSVLEKIGLNAQKRAIHVQFSNELLNHQVFLQRIEGQHQLNGGLMAELICLSTNAQIALKQFIGVQVAVDQVTDSGQLFRTTGIVTEASYGQSDGALTLYKLTIEDATNLWHKRRNSRVFMNKSIVEITEVLFKEWQEKSPLFAASLSLDLGGLSQNYDIRPFTMQHNESDYDFLTRLWRSEGVSWLIDESELFVPHFTAPIQAQKLKLIDDNNQYQALARRSIRYHRSSATEYQDSITGFVAVRSLQPTAVHVQRWQPDALAQEEGNGSVVTTHTHSDNFDSATLSLEQAWHVSPAWMQDLKGEDQATASSSSQLEKLNQHFTDMHASRAKYFKAYSSVRDTQVGYWFNLREHPEIDQHEGADQEFLIIAKNFYNQNNLPKDLHQQVSQLLTQ…	1093	YES					C7R87_RS18060	MYIVKKGDTLTSIANKNGCTVEQIIKLNSIKNKNLIFVGQKLKLKNTPTPTPTPTPTPIQNLGGKVGIAIVNKKGEPISNFKLKIQVGNNIYSNQLTNARGVVTLPRQKSGENIIIQGWSKTNNSYKLISNRFITENRNLGIGISLDTIKFETKTDNHKKPINNNVNNNGQSTTTNGSNSQNNPIARTSVEGCSNCTKITENELKQIFTQANSNDIKKIIDVYTNFSEKFGMNNCLSKAHFFAQVLEEVGKKIEVKDGESLNYHSDILFLSYTKIKRKEYIIEKGKRVEKMTHGGPFSAFRGNRQLCDKYGRNDNHPADQVMIANIAYANRNGNGDIQSGDGWKYRGRGIIQITGKDKYDKINKAIKDNYPNVGISIDANNINNIYEGTLASMAYWKSF…	672	YES	>C7R87_RS18065	MRSKIFISVILFGLSACAAKADQNQLKDRELDKLVACNGGNTEYTNIDGYFTIPDFGCPYDGKNNKIGNAMVYLIAPDHNNDYIQLNNMKNIKGKYIYIVPFKFLNQDKKSGSFYIAKDNYSYEVYFNEGGKWVRKPDIIVSNNKVSVLSEINGFLNDRAKSFSKKTEKKLKKYKMDINHDGVEDFIEVVGKDNKPSSIHILNGLDNSLIYKNDKIFNNSFNECNYSSFDNISISKNNFTLEYSTCADSSQIGYRYATFKTDKNKEPILIQDNYLVSPREETSDNFKPKKVNCLTSSKITFNQFNGRCG	309	YES
D1279779	8	Peptidoglycan hydrolase	ABD1_RS16875	MLFNIFSVLEKIGLNAQKRAIHVQFSNELLNPQVFLQRIEGQHQLNGGLMAELICLSTNAQIALKQFIGVQVAVDQVTDSGQLFRTTGIVTEASYGQSDGALTLYKLTIEDATNLWHKRRNSRVFMNKSIVEITEVLFKEWQEKSPLFAASLSLDLGGLSQNYDIRPFTMQHNESDYDFLTRLWRSEGVSWLIDESELFVPHFTAPIQAQKLRLIDDNNQYQALARRSIRYHRSSATEYQDSITGFVAVRSLQPTAVHVQRWQPDALAQEEGNGSVVTTHTHSDNFDSATLSLEQAWHVSPAWMQDLKGEDQATASSSSQLEKLNQHFTDMHASRAKYFKAYSSVRDTQVGYWFNLREHPEIDQHEGADQEFLIIAKNFYNQNNLPKDLHQQVSQLLTQ…	1093	YES					ABD1_RS16870	MYIVKKGDTLTSIANKNGCTVEQIIKLNSIKNKNLIFVGQKLKLKNTPTPTPTPTPTPTPTPTPIQNLGGKVGIAIVNKKGEPISNFKLKIQVGNNIYSNQLTNARGVVTLPRQKSGENIIIQGWSKTNNSYKLISNRFITENRNLGIGISLDTIKFETKTDNHKKPINNNVNNNGQSTTTNGSNSQNNPIARTSVEGCSNCTKITENELKQIFTQANSNDIKKIIDVYTNFSEKFGMNNCLSKAHFFAQVLEEVGKKIEVKDGESLNYHSDILFLSYTKIKRKEYIIEKGKRVEKMTHGGPFSAFRGNRQLCDKYGRNDNHPADQVMIANIAYANRNGNGDIQSGDGWKYRGRGIIQITGKDKYDKINKAIKDNYPNVGISIDANNINNIYEGTLASM…	666	YES	>ABD1_RS16865	MRSKIFISVILFGLSACAAKADQNQLKDRELDKLVACNGGNTEYTNIDGYFTIPDFGCPYDGKNNKIGNAMVYLIAPDHNNDYIQLNNMKNIKGKYIYIVPFKFLNQDKKSGSFYIAKDNYSYEVYFNEGGKWVRKPDIIVSNNKISVLSEINSFLNDRAKSFSKKTEKKLKKYKMDINHDGVEDFIEVVGKDNKPSSIHILNGLDNSLIYKNDKIFNNSFNECDYSSFDNISISKNNFTLEYSTCADSSQIGYRYATFKTDKNKEADTYTR	272	NO
DU202	8	Peptidoglycan hydrolase	DU202_RS19895	MLFNIFSVLEKIGLNAQKRAIHVQFSNELLNHQVFLQRIEGQHQLNGGLMAELICLSTNAQIALKQFIGVQVAVDQVTDSGQLFRTTGIVTEASYGQSDGALTLYKLTIEDATNLWHKRRNSRVFMNKSIVEITEVLFKEWQEKSPLFAASLSLDLGGLSQNYDIRPFTMQHNESDYDFLTRLWRSEGVSWLIDESELFVPHFTAPIQAQKLKLIDDNNQYQALARRSIRYHRSSATEYQDSITGFVAVRSLQPTAVHVQRWQPDALAQEEGNGSVVTTHTHSDNFDSATLSLEQAWHVSPAWMQDLKGEDQATASSSSQLEKLNQHFTDMHASRAKYFKAYSSVRDTQVGYWFNLREHPEIDQHEGADQEFLIIAKNFYNQNNLPKDLHQQVSQLLTQ…	1093	YES					DU202_RS19890	MYIVKKGDTLTSIANKNGCTVEQIIKLNSIKNKNLIFVGQKLKLKNTPTPTPTPTPTPTPTPTPTPTPTPTPTPTPTPTPIQNLGGKVGIAIVNKKGEPISNFKLKIQVGNNIYSNQLTNARGVVTLPRQKSGENIIIQGWSKTNNSYKLISNRFITENRNLGIGISLDTIKFETKTDNHKKPINNNVNNNGQSTTTNGSNSQNNPIARTSVEGCSNCTKITENELKQIFTQANSNDIKKIIDVYTNFSEKFGMNNCLSKAHFFAQVLEEVGKKIEVKDGESLNYHSDILFLSYTKIKRKEYIIEKGKRVEKMTHGGPFSAFRGNRQLCDKYGRNDNHPADQVMIANIAYANRNGNGDIQSGDGWKYRGRGIIQITGKDKYDKINKAIKDNYPNVGISI…	694	YES	>DU202_RS19885	MRSKIFISVILFGLSACAAKADQNQLKDRELDKLVACNGGNTEYTNIDGYFTIPDFGCPYDGKNNKIGNAMVYLIAPDHNNDYIQLNNMKNIKGKYIYIVPFKFLNQDKKSGSFYIAKDNYSYEVYFNEGGKWVRKPDIIVSNNKVSVLSEINGFLNDRAKSFSKKTEKKLKKYKMDINHDGVEDFIEVVGKDNKPSSIHILNGLDNSLIYKNDKIFNNSFNECNYSSFDNISISKNNFTLEYSTCADSSQIGYRYATFKTDKNKEPILIQDNYLVSPREETSDNFKPKKVNCLTSSKITFNQFNGRCG	309	YES
KAB01	8	Peptidoglycan hydrolase	KAB01_RS18305	MLFNIFSVLEKIGLNAQKRAIHVQFSNELLNHQVFLQRIEGQHQLNGGLMAELICLSTNAQIALKQFIGVQVAVDQVTDSGQLFRTTGIVTEASYGQSDGALTLYKLTIEDATNLWHKRRNSRVFMNKSIVEITEVLFKEWQEKSPLFAASLSLDLGGLSQNYDIRPFTMQHNESDYDFLTRLWRSEGVSWLIDESELFVPHFTAPIQAQKLKLIDDNNQYQALARRSIRYHRSSATEYQDSITGFVAVRSLQPTAVHVQRWQPDALAQEEGNGSVVTTHTHSDNFDSATLSLEQAWHVSPAWMQDLKGEDQATASSSSQLEKLNQHFTDMHASRAKYFKAYSSVRDTQVGYWFNLREHPEIDQHEGADQEFLIIAKNFYNQNNLPKDLHQQVSQLLTQ…	977	NO					KAB01_RS18290	MYIVKKGDTLTSIANKNGCTVEQIIKLNSIKNKNLIFVGQKLKLKNTPTPTPTPTPTPTPTPTPTPTPTPTPTPTPIQNLGGKVGIAIVNKKGEPISNFKLKIQVGNNIYSNQLTNARGVVTLPRQKSGENIIIQGWSKTNNSYKLISNRFITENRNLGIGISLDTIKFETKTDNHKKPINNNVNNNGQSTTTNGSNSQNNPIARTSVEGCSNCTKITENELKQIFTQANSNDIKKIIDVYTNFSEKFGMNNCLSKAHFFAQVLEEVGKKIEVKDGESLNYHSDILFCLIQK	292	NO	>KAB01_RS18285	MRSKIFISVILFGLSACAAKADQNQLKDRELDKLVACNGGNTEYTNIDGYFTIPDFGCPYDGKNNKIGNAMVYLIAPDHNNDYIQLNNMKNIKGKYIYIVPFKFLNQDKKSGSFYIAKDNYSYEVYFNEGGKWVRKPDIIVSNNKVSVLSEINGFLNDRAKSFSKKTEKKLKKYKMDINHDGVEDFIEVVGKDNKPSSIHILNGLDNSLIYKNDKIFNNSFNECNYSSFDNISISKNNFTLEYSTCADSSQIGYRYATFKTDKNKEPILIQDNYLVSPREETSDNFKPKKVNCLTSSKITFNQFNGRCG	309	YES
KAB03	8	Peptidoglycan hydrolase	KAB03_RS18425	MLFNIFSVLEKIGLNAQKRAIHVQFSNELLNHQVFLQRIEGQHQLNGGLMAELICLSTNAQIALKQFIGVQVAVDQVTDSGQLFRTTGIVTEASYGQSDGALTLYKLTIEDATNLWHKRRNSRVFMNKSIVEITEVLFKEWQEKSPLFAASLSLDLGGLSQNYDIRPFTMQHNESDYDFLTRLWRSEGVSWLIDESELFVPHFTAPIQAQKLKLIDDNNQYQALARRSIRYHRSSATEYQDSITGFVAVRSLQPTAVHVQRWQPDALAQEEGNGSVVTTHTHSDNFDSATLSLEQAWHVSPAWMQDLKGEDQATASSSSQLEKLNQHFTDMHASRAKYFKAYSSVRDTQVGYWFNLREHPEIDQHEGADQEFLIIAKNFYNQNNLPKDLHQQVSQLLTQ…	1093	YES					KAB03_RS18420	MYIVKKGDTLTSIANKNGCTVEQIIKLNSIKNKNLIFVGQKLKLKNTPTPTPTPTPTPTPTPTPTPTPTPIQNLGGKVGIAIVNKKGEPISNFKLKIQVGNNIYSNQLTNARGVVTLPRQKSGENIIIQGWSKTNNSYKLISNRFITENRNLGIGISLDTIKFETKTDNHKKPINNNVNNNGQSTTTNGSNSQNNPIARTSVEGCSNCTKITENELKQIFTQANSNDIKKIIDVYTNFSEKFGMNNCLSKAHFFAQVLEEVGKKIEVKDGESLNYHSDILFLSYTKIKRKEYIIEKGKRVEKMTHGGPFSAFRGNRQLCDKYGRNDNHPADQVMIANIAYANRNGNGDIQSGDGWKYRGRGIIQITGKDKYDKINKAIKDNYPNVGISIDANNINNIYE…	684	YES	>KAB03_RS18415	MRSKIFISVILFGLSACAAKADQNQLKDRELDKLVACNGGNTEYTNIDGYFTIPDFGCPYDGKNNKIGNAMVYLIAPDHNNDYIQLNNMKNIKGKYIYIVPFKFLNQDKKSGSFYIAKDNYSYEVYFNEGGKWVRKPDIIVSNNKVSVLSEINGFLNDRAKSFSKKTEKKLKKYKMDINHDGVEDFIEVVGKDNKPSSIHILNGLDNSLIYKNDKIFNNSFNECNYSSFDNISISKNNFTLEYSTCADSSQIGYRYATFKTDKNKEPILIQDNYLVSPREETSDNFKPKKVNCLTSSKITFNQFNGRCG	309	YES
NCGM237	8	Peptidoglycan hydrolase	AB237_RS00665	MLFNIFSVLEKIGLNAQKRAIHVQFSNELLNHQVFLQRIEGQHQLNGGLMAELICLSTNAQIALKQFIGVQVAVDQVTDSGQLFRTTGIVTEASYGQSDGALTLYKLTIEDATNLWHKRRNSRVFMNKSIVEITEVLFKEWQEKSPLFAASLSLDLGGLSQNYDIRPFTMQHNESDYDFLTRLWRSEGVSWLIDESELFVPHFTAPIQAQKLKLIDDNNQYQALARRSIRYHRSSATEYQDSITGFVAVRSLQPTAVHVQRWQPDALAQEEGNGSVVTTHTHSDNFDSATLSLEQAWHVSPAWMQDLKGEDQATASSSSQLEKLNQHFTDMHASRAKYFKAYSSVRDTQVGYWFNLREHPEIDQHEGADQEFLIIAKNFYNQNNLPKDLHQQVSQLLTQ…	1093	YES					AB237_RS00670	MYIVKKGDTLTSIANKNGCTVEQIIKLNSIKNKNLIFVGQKLKLKNTPTPTPTPTPTPTPTPTPTPTPTPIQNLGGKVGIAIVNKKGEPISNFKLKIQVGNNIYSNQLTNARGVVTLPRQKSGENIIIQGWSKTNNSYKLISNRFITENRNLGIGISLDTIKFETKTDNHKKPINNNVNNNGQSTTTNGSNSQNNPIARTSVEGCSNCTKITENELKQIFTQANSNDIKKIIDVYTNFSEKFGMNNCLSKAHFFAQVLEEVGKKIEVKDGESLNYHSDILFLSYTKIKRKEYIIEKGKRVEKMTHGGPFSAFRGNRQLCDKYGRNDNHPADQVMIANIAYANRNGNGDIQSGDGWKYRGRGIIQITGKDKYDKINKAIKDNYPNVGISIDANNINNIYE…	676	YES	>AB237_RS00675	MRSKIFISVILFGLSACAAKADQNQLKDRELDKLVACNGGNTEYTNIDGYFTIPDFGCPYDGKNNKIGNAMVYLIAPDHNNDYIQLNNMKNIKGKYIYIVPFKFLNQDKKSGSFYIAKDNYSYEVYFNEGGKWVRKPDIIVSNNKVSVLSEINGFLNDRAKSFSKKQKKN	170	NO
R2090	8	Peptidoglycan hydrolase	ABR2090_RS00595	MLFNIFSVLEKIGLNAQKRAIHVQFSNELLNPQVFLQRIEGQHQLNGGLMAELICLSTNAQIALKQFIGVQVAVDQVTDSGQLFRTTGIVTEASYGQSDGALTLYKLTIEDATNLWHKRRNSRVFMNKSIVEITEVLFKEWQEKSPLFAASLSLDLGGLSQNYDIRPFTMQHNESDYDFLTRLWRSEGVSWLIDESELFVPHFTAPIQAQKLRLIDDNNQYQALARRSIRYHRSSATEYQDSITGFVAVRSLQPTAVHVQRWQPDALAQEEGNGSVVTTHTHSDNFDSATLSLEQAWHVSPAWMQDLKGEDQATASSSSQLEKLNQHFTDMHASRAKYFKAYSSVRDTQVGYWFNLREHPEIDQHEGADQEFLIIAKNFYNQNNLPKDLHQQVSQLLTQ…	1093	YES					ABR2090_RS00600	MYIVKKGDTLTSIANKNGCTVEQIIKLNSIKNKNLIFVGQKLKLKNTPTPTPTPTPTPTPTPTPTPIQNLGGKVGIAIVNKKGEPISNFKLKIQVGNNIYSNQLTNARGVVTLPRQKSGENIIIQGWSKTNNSYKLISNRFITENRNLGIGISLDTIKFETKTDNHKKPINNNVNNNGQSTTTNGSNSQNNPIARTSVEGCSNCTKITENELKQIFTQANSNDIKKIIDVYTNFSEKFGMNNCLSKAHFFAQVLEEVGKKIEVKDGESLNYHSDILFLSYTKIKRKEYIIEKGKRVEKMTHGGPFSAFRGNRQLCDKYGRNDNHPADQVMIANIAYANRNGNGDIQSGDGWKYRGRGIIQITGKDKYDKINKAIKDNYPNVGISIDANNINNIYEGTLA…	676	YES	>ABR2090_RS00605	MRSKIFISVILFGLSACAAKADQNQLKDRELDKLVACNGGNTEYTNIDGYFTIPDFGCPYDGKNNKIGNAMVYLIAPDHNNDYIQLNNMKNIKGKYIYIVPFKFLNQDKKSGSFYIAKDNYSYEVYFNEGGKWVRKPDIIVSNNKISVLSEINSFLNDRAKSFSKKTEKKLKKYKMDINHDGVEDFIEVVGKDNKPSSIHILNGLDNSLIYKNDKIFNNSFNECDYSSFDNISISKNNFTLEYSTCADSSQIGYRYATFKTDKNKEPILIQDNYLVSPREETSDNFKPKKVNCLTSSKITFNQFNGRCG	309	YES
ab736	9	Peptidoglycan hydrolase	A4U85_RS00575	MLFNIFSVLEKIGLNAQKRAIHVQFSNELLNHQVFLQRIEGQHQLNGGLMAELICLSTNAQIALKQFIGVQVAVDQVTDSGQLFRTTGIVTEASYGQSDGALTLYKLTIEDATNLWHKRRNSRVFMNKSIVEITEVLFKEWQEKSPLFAASLSLDLGGLSQNYDIRPFTMQHNESDYDFLTRLWRSEGVSWLIDESKLFVPHFTAPIQGQKLRLIDDNNQYQALARRSIRYHRSSATEYQDSITGFVAVRSLQPTAVHVQRWQPDALAQEEGNGSVVTTHTHSDNFDSATLSLEQAWHVSPAWMQDLKGEDQATASSSSQLEKLNQHFTDMHASRAKYFKAYSSVRDTQVGYWFNLREHPEIDQHEGADQEFLIIAKNFYNQNNLPKDLHQQVSQLLTQ…	798	YES	A4U85_RS00580	MSGANIVVPKISLPTIKTPFSNKINYNWNINSEGKKELFIINKKNNILIRSHKNELDKNNNLSSLRFYTPEEVDFTAMIFNSDYIQLKQNIPDSENIDELFEETLLYDEENDDVYTEEEF	120	YES	A4U85_RS00585	MNKLVTITTKFYDKSGNRIINLNVQSRYKGSLKANSQKTDKLGLFVFQASPNRTVEILAKPPNQKDYTVFKTINSSMNSSEIHPIKVQLPKTIDEYKQVKQSKSTKGIVSTFFKIFDMNGKVMKNFPIQSRPKGKGNSPDKYTNDEGIVEVRSSPNRDIEVLVLTSNDTFVLKSSINSANGSSQPVLIKLDEPYEKFKSASTIKILDRDGSDYIVEKTNVKMLVVENGKKQLFSISNGKLSLQSMIGQKLEFTVYKPDGKPLKTQTYMATRVKNNLIEFHLDVDITKGSTAQNDPEINKKVKVDILITMEQMKKMWPKALATKMQPILDELNSDLLGYKLDTRLRQAHFMAQVRQEVGSSFSLREQVEYMGPTALKQIGYYRTHPKQAEIDGYKRGQGP…	532	YES	>A4U85_RS00590	MKKYFTTVLLIISSLIYSQNIFANDQCNIEETVNLTIFKKNDYKFYNYMCDSVEGSYLKGYLGSQEKKIFVSDYSDFAAKESPKLLAVSIYKSKKRKPPILITLNSSYYCCTPQMEGEMYQVNLYQISENKTLNLKNITNILGVNAEGFEGRAEGKVYYKYKNISEIKKWLDKNY	175	YES
ATCC19606	9	Peptidoglycan hydrolase	HMPREF0010_03468	MLFNIFSVLEKIGLNAQKRAIHVQFSNELLNHQVFLQRIEGQHQLNGGLMAELICLSTNAQIALKQFIGVQVAVDQVTDSGQLFRTTGIVTEASYGQSDGALTLYKLTIEDATNLWHKRRNSRVFMNKSIVEITEVLFKEWQEKSPLFAASLSLDLGGLSQNYDIRPFTMQHNESDYDFLTRLWRSEGVSWLIDESKLFVPHFTAPIQGQKLRLIDDNNQYQALARRSIRYHRSSATEYQDSITGFVAVRSLQPTAVHVQRWQPDALAQEEGNGSVVTTHTHSDNFDSATLSLEQAWHVSPAWMQDLKGEDQATASSSSQLEKLNQHFTDMHASRAKYFKAYSSVRDTQVGYWFNLREHPEIDQHEGADQEFLIIAKNFYNQNNLPKDLHQQVSQLLTQ…	798	YES	HMPREF0010_NOTTAG	MSGANIVVPKISLPTIKTPFSNKINYNWNINSEGKKELFIINKKNNILIRSHKNELDKNNNLSSLRFYTPEEVDFTAMIFNSDYIQLKQNIPDSENIDELFEETLLYDEENDDVYTEEEF	120	YES	HMPREF0010_03469	MNKLVTITTKFYDKSGNRIINLNVQSRYKGSLKANSQKTDKLGLFVFQASPNRTVEILAKPPNQKDYTVFKTINSSMNSSEIHPIKVQLPKTIDEYKQVKQSKSTKGIVSTFFKIFDMNGKVMKNFPIQSRPKGKGNSPDKYTNDEGIVEVRSSPNRDIEVLVLTSNDTFVLKSSINSANGSSQPVLIKLDEPYEKFKSASTIKILDRDGSDYIVEKTNVKMLVVENGKKQLFSISNGKLSLQSMIGQKLEFTVYKPDGKPLKTQTYMATRVKNNLIEFHLDVDITKGSTAQNDPEINKKVKVDILITMEQMKKMWPKALATKMQPILDELNSDLLGYKLDTRLRQAHFMAQVRQEVGSSFSLREQVEYMGPTALKQIGYYRTHPKQAEIDGYKRGQGP…	532	YES	>HMPREF0010_03470	MKKYFTTVLLIISSLIYSQNIFANDQCNIEETVNLTIFKKNDYKFYNYMCDSVEGSYLKGYLGSQEKKIFVSDYSDFAAKESPKLLAVSIYKSKKRKPPILITLNSSYYCCTPQMEGEMYQVNLYQISENKTLNLKNITNILGVNAEGFEGRAEGKVYYKYKNISEIKKWLDKNY	175	YES
ab736	10	Unknown	A4U85_RS14285	MLNNIFDFLDKIGFASQKRALHIYFTNPEINNQVFLQRIDGFHSINEGLSAELICLSINPYISLKQFIGSQVAVEQVTDSGKLFRTTGIITGASQGQSDGALCLYKLTMQDATSLWYKRRNSRVFMNKSAVEIIEIIFKEWQNKSSLFAASLQLDSSGLTKNYDIRPFSMQSNESDYAYLTRLMREEGINWLIDESESMVLSNSQTIEPQKLRLIDHNNEYKVLERRAIRYHRSDATEQNDSITSFIAQRQLQPTAIHLQRWQADNLSQEDASGSVLSAHQHSSQRDNESLSLEQAWTIAPAWITDLNGEDQATTSSNSQIEKLNKQLNQYQALQAKYFIARSSVRDAQVGYWFKLNEHPELERNHESSDKEFLILSKRFYNQNNLPKDIRDQVEQLLS…	878	YES	A4U85_RS14280	MEIFTQSADFLENIFAPTEEIDESFYYFLIDSSSFSGVDSFCKDFPFDGGQKINLYLDFSENLQENGALLYSFTHEECIKNIELIKNIRDQGGLNFFNSYFEIEQIKEHLEELMEIKQPNGKSALFRFQDSFAFHATVSVLNELKWRKILSFKINYWIWQNIDNTFHRLDNFPTNRSILTTLSFSEDEFKDININLKPMRLMPLLKEYDENLKDLPFYQLYEIAINLLKEAKKQQLISFEDEILFSTLYHKFGEFLLAEGPFKKALNKTQMTAMSFQKTTDEIDLEELDDWYKRYQEVQV	300	YES	A4U85_RS14270	MTQAIQNETRSVRDMLIAAKVLAKDGKATESPCKTCRVPVWVSFFFDGTGNNKDADAATLNQSNVVALFEAHKQDSKNGIEKFYYEGLGTQFRFDKYSVVDSGKITAAARSLQGRKIDITDAEWRKQGYSESGKGVQGALGLGVALGIKQRLQKAIFELVDYLDKIYTQKGITEINISAFGFSRGATEARIFMNWLQHAPNVTTQGTGSGKKLFYRGKPLKAKFLGIFDTVESIGNAAQNKNPELYRTRIEDYIEHSMHLVASLEMRQSFPLTPTGKPTANTVKGLIHDQKVYPGVHSNVGGGYMPMEQARILGLSRITLHAMYNRACAYGLKFFTLNELNAAKQRKIVFTRFYAFDSKWQQDLNNFMAYVKGGTSFEQQMQGQIALYHQWIREGGYAR…	504	YES	>A4U85_RS14275	MKNIFKLVLSAALLPLMVACQAQTVDLTFLVYNYSTEGLGEIQVNGKGSTIADAAERLGSIGEAGTACCVHLVENSDTADVSFYTDRGDGYKQYHIKVPVENLKDTPRSYAVLHYFPNNTGVIEVSMRRPSFRKDLFDKALGNKAKNIQLDSPTMWRTISENQAARMQFPD	171	YES
ATCC19606	10	Unknown	HMPREF0010_01450	MLNNIFDFLDKIGFASQKRALHIYFTNPEINNQVFLQRIDGFHSINEGLSAELICLSINPYISLKQFIGSQVAVEQVTDSGKLFRTTGIITGASQGQSDGALCLYKLTMQDATSLWYKRRNSRVFMNKSAVEIIEIIFKEWQNKSSLFAASLQLDSSGLTKNYDIRPFSMQSNESDYAYLTRLMREEGINWLIDESESMVLSNSQTIEPQKLRLIDHNNEYKVLERRAIRYHRSDATEQNDSITSFIAQRQLQPTAIHLQRWQADNLSQEDASGSVLSAHQHSSQRDNESLSLEQAWTIAPAWITDLNGEDQATTSSNSQIEKLNKQLNQYQALQAKYFIARSSVRDAQVGYWFKLNEHPELERNHESSDKEFLILSKRFYNQNNLPKDIRDQVEQLLS…	878	YES	HMPREF0010_01451	MEIFTQSADFLENIFAPTEEIDESFYYFLIDSSSFSGVDSFCKDFPFDGGQKINLYLDFSENLQENGALLYSFTHEECIKNIELIKNIRDQGGLNFFNSYFEIEQIKEHLEELMEIKQPNGKSALFRFQDSFAFHATVSVLNELKWRKILSFKINYWIWQNIDNTFHRLDNFPTNRSILTTLSFSEDEFKDININLKPMRLMPLLKEYDENLKDLPFYQLYEIAINLLKEAKKQQLISFEDEILFSTLYHKFGEFLLAEGPFKKALNKTQMTAMSFQKTTDEIDLEELDDWYKRYQEVQV	300	YES	HMPREF0010_01453	MTQAIQNETRSVRDMLIAAKVLAKDGKATESPCKTCRVPVWVSFFFDGTGNNKDADAATLNQSNVVALFEAHKQDSKNGIEKFYYEGLGTQFRFDKYSVVDSGKITAAARSLQGRKIDITDAEWRKQGYSESGKGVQGALGLGVALGIKQRLQKAIFELVDYLDKIYTQKGITEINISAFGFSRGATEARIFMNWLQHAPNVTTQGTGSGKKLFYRGKPLKAKFLGIFDTVESIGNAAQNKNPELYRTRIEDYIEHSMHLVASLEMRQSFPLTPTGKPTANTVKGLIHDQKVYPGVHSNVGGGYMPMEQARILGLSRITLHAMYNRACAYGLKFFTLNELNAAKQRKIVFTRFYAFDSKWQQDLNNFMAYVKGGTSFEQQMQGQIALYHQWIREGGYAR…	504	YES	>HMPREF0010_01452	MKNIFKLVLSAALLPLMVACQAQTVDLTFLVYNYSTEGLGEIQVNGKGSTIADAAERLGSIGEAGTACCVHLVENSDTADVSFYTDRGDGYKQYHIKVPVENLKDTPRSYAVLHYFPNNTGVIEVSMRRPSFRKDLFDKALGNKAKNIQLDSPTMWRTISENQAARMQFPD	171	YES
Ab04-mff	11	Unknown	ACX61_00630	MLFNIFSVLEKIGLNAQKRAIHVQFSNELLNHQVFLQRIEGQHQLNGGLMAELICLSTNAQIALKQFIGVQVAVDQVTDSGQLFRTTGIVTEASYGQSDGALTLYKLTIEDATNLWHKRRNSRVFMNKSIVEITEVLFKEWQEKSPLFAASLSLDLGGLSQNYDIRPFTMQHNESDYDFLTRLWRSEGVSWLIDESELFVPHFTAPIQAQKLKLIDDNNQYQALARRSIRYHRSSATEYQDSITGFVAVRSLQPTAVHVQRWQPDALAQEEGNGSVVTTHTHSDNFDSATLSLEQAWHVSPAWMQDLKGEDQATASSSSQLEKLNQHFTDMHASRAKYFKAYSSVRDTQVGYWFNLREHPEIDQHEGADQEFLIIAKNFYNQNNLPKDLHQQVSQLLTQ…	1106	YES	ACX61_00635	MNMIEILQSKRSQFYLLDINSLIILALAFCGVIISSTVYAKDIFNVELKCKGNDQEYCDIVKNSDNKTTFILRNMRYPEVDKVNENIFHAYGSCGSPCQYHFFISKIQEDQTKEFIALDKKNNCLIESDSKKNIIYARKLFNKNKKIIANLKNKEFNNVPIDSAIYNSFQEKSYFDDKGQLHLVAMLADVDKNGNSLYFNKIIKKTCE	208	YES	ACX61_00640	MSYSEDFKIFVATINGEAENCSETSWKVIAHTMRNRVGFANWKSWSTIIQIVTKTGYDAYTQKNSPYKRAKKALDSGDISPKLMSLIKAVEPIFNGTEPDFTGGVVYYYSPKAQAQLHKSDPSNYPSLVPDFVVSKSNPTQQVQIPGTEKDDMRWYKVLTSIFDVSFVDNAGNPLVGVTVDVVYNDKKPVPLFKDLITDQKGKIKKVRVCNYMGARFKVNGVLVKDKNNKEISLLGDGKNYASVIVVNNGKGGIKSKTDIHNQESIPGQKQESVKIDSKAEVNNEKKAEVSDNNTKQKNVNFSIKVIDSENKAIPNFSYFLKYKNAEKKHSVGANGIENNLVALSGEEITVLISGLDSKQEIIRFTAQEGMGEKTIKLNLHTFNILFRHKDTKKPITNL…	787	YES	>ACX61_00645	MSRLFLLFVISLMYACTTEADQPKSSNTKLYFSYRICEKAGKCKNFTPTKKMDNYLFKRLDPAYDEFYIKDNNGNFTLYYKNVYSEDVQVGWAEAKADKNNSSELSLNIDKVNLALGGIDFIKNGYATKQAESKNFKSGIYYLADNYTGAPYYQKQKIFFKKNAGDLVLDCNSYLNNPSVKNESYGVFYGVCSEGEKVYFKQVN	204	YES
BJAB0715	11	Unknown	BJAB0715_RS18770	MLFNIFSVLEKIGLNAQKRAIHVQFSNELLNHQVFLQRIEGQHQLNGGLMAELICLSTNAQIALKQFIGVQVAVDQVTDSGQLFRTTGIVTEASYGQSDGALTLYKLTIEDATNLWHKRRNSRVFMNKSIVEITEVLFKEWQEKSPLFAASLSLDLGGLSQNYDIRPFTMQHNESDYDFLTRLWRSEGVSWLIDESELFVPHFTAPIQAQKLKLIDDNNQYQALARRSIRYHRSSATEYQDSITGFVAVRSLQPTAVHVQRWQPDALAQEEGNGSVVTTHTHSDNFDSATLSLEQAWHVSPAWMQDLKGEDQATASSSSQLEKLNQHFTDMHASRAKYFKAYSSVRDTQVGYWFNLREHPEIDQHEGADQEFLIIAKNFYNQNNLPKDLHQQVSQLLTQ…	1106	YES	BJAB0715_RS18765	MNMIEILQSKRSQFYLLDINSLIILALAFCGVIISSTVYAKDIFNVELKCKGNDQEYCDIVKNSDNKTTFILRNMRYPEVDKVNENIFHAYGSCGSPCQYHFFISKIQEDQTKEFIALDKKNNCLIESDSKKNIIYARKLFNKNKKIIANLKNKEFNNVPIDSAIYNSFQEKSYFDDKGQLHLVAMLADVDKNGNSLYFNKIIKKTCE	208	YES	BJAB0715_RS18760	MSYSEDFKIFVATINGEAENCSETSWKVIAHTMRNRVGFANWKSWSTIIQIVTKTGYDAYTQKNSPYKRAKKALDSGDISPKLMSLIKAVEPIFNGTEPDFTGGVVYYYSPKAQAQLHKSDPSNYPSLVPDFVVSKSNPTQQVQIPGTEKDDMRWYKVLTSIFDVSFVDNAGNPLVGVTVDVVYNDKKPVPLFKDLITDQKGKIKKVRVCNYMGARFKVNGVLVKDKNNKEISLLGDGKNYASVIVVNNGKGGIKSKTDIHNQESIPGQKQESVKIDSKAEVNNEKKAEVSDNNTKQKNVNFSIKVIDSENKAIPNFSYFLKYKNAEKKHSVGANGIENNLVALSGEEITVLISGLDSKQEIIRFTAQEGMGEKTIKLNLHTFNILFRHKDTKKPITNL…	787	YES	>BJAB0715_RS18755	MSRLFLLFVISLMYACTTEADQPKSSNTKLYFSYRICEKAGKCKNFTPTKKMDNYLFKRLDPAYDEFYIKDNNGNFTLYYKNVYSEDVQVGWAEAKADKNNSSELSLNIDKVNLALGGIDFIKNGYATKQAESKNFKSGIYYLADNYTGAPYYQKQKIFFKKNAGDLVLDCNSYLNNPSVKNESYGVFYGVCSEGEKVYFKQVN	204	YES
LAC-4	11	Unknown	RR41_RS00630	MLFNIFSVLEKIGLNAQKRAIHVQFSNELLNHQVFLQRIEGQHQLNGGLMAELICLSTNAQIALKQFIGVQVAVDQVTDSGQLFRTTGIVTEASYGQSDGALTLYKLTIEDATNLWHKRRNSRVFMNKSIVEITEVLFKEWQEKSPLFAASLSLDLGGLSQNYDIRPFTMQHNESDYDFLTRLWRSEGVSWLIDESELFVPHFTAPIQAQKLKLIDDNNQYQALARRSIRYHRSSATEYQDSITGFVAVRSLQPTAVHVQRWQPDALAQEEGNGSVVTTHTHSDNFDSATLSLEQAWHVSPAWMQDLKGEDQATASSSSQLEKLNQHFTDMHASRAKYFKAYSSVRDTQVGYWFNLREHPEIDQHEGADQEFLIIAKNFYNQNNLPKDLHQQVSQLLTQ…	1113	NO	RR41_RS00640	MNMIEILQSKRSQFYLLDINSLIILALAFCGVIISSTVYAKDIFNVELKCKGNDQEYCDIVKNSDNKTTFILRNMRYPEVDKVNENIFHAYGSCGSPCQYHFFISKIQEDQTKEFIALDKKIIV	124	NO	RR41_RS00645	MSYSEDFKIFVATINGEAENCSETSWKVIAHTMRNRVGFANWKSWSTIIQIVTKTGYDAYTQKNSPYKRAKKALDSGDISPKLMSLIKAVEPIFNGTEPDFTGGVVYYYSPKAQAQLHKSDPSNYPSLVPDFVVSKSNPTQQVQIPGTEKDDMRWYKVLTSIFDVSFVDNAGNPLVGVTVDVVYNDKKPVPLFKDLITDQKGKIKKVRVCNYMGARFKVNGVLVKDKNNKEISLLGDGKNYASVIVVNNGKGGIKSKTDIHNQESIPGQKQESVKIDSKAEVNNEKKAEVSDNNTKQKNVNFSIKVIDSENKAIPNFSYFLKYKNAEKKHSVGANGIENNLVALSGEEITVLISGLDSKQEIIRFTAQEGMGEKTIKLNLHTFNILFRHKDTKKPITNL…	787	YES	>RR41_RS00650	MSRLFLLFVISLMYACTTEADQPKSSNTKLYFSYRICEKAGKCKNFTPTKKMDNYLFKRLDPAYDEFYIKDNNGNFTLYYKNVYSEDVQVGWAEAKADKNNSSELSLNIDKVNLALGGIDFIKNGYATKQAESKNFKSGIYYLADNYTGAPYYQKQKIFFKKNAGDLVLDCNSYLNNPSVKNESYGVFYGVCSEGEKVYFKQVN	204	YES
WKA02	11	Unknown	B7L35_RS12905	MLFNIFSVLEKIGLNAQKRAIHVQFSNELLNHQVFLQRIEGQHQLNGGLMAELICLSTNAQIALKQFIGVQVAVDQVTDSGQLFRTTGIVTEASYGQSDGALTLYKLTIEDATNLWHKRRNSRVFMNKSIVEITEVLFKEWQEKSPLFAASLSLDLGGLSQNYDIRPFTMQHNESDYDFLTRLWRSEGVSWLIDESELFVPHFTAPIQAQKLKLIDDNNQYQALARRSIRYHRSSATEYQDSITGFVAVRSLQPTAVHVQRWQPDALAQEEGNGSVVTTHTHSDNFDSATLSLEQAWHVSPAWMQDLKGEDQATASSSSQLEKLNQHFTDMHASRAKYFKAYSSVRDTQVGYWFNLREHPEIDQHEGADQEFLIIAKNFYNQNNLPKDLHQQVSQLLTQ…	1106	YES	B7L35_RS12910	MNMIEILQSKRSQFYLLDINSLIILALAFCGVIISSTVYAKDIFNVELKCKGNDQEYCDIVKNSDNKTTFILRNMRYPEVDKVNENIFHAYGSCGSPCQYHFFISKIQEDQTKEFIALDKKNNCLIESDSKKNIIYARKLFNKNKKIIANLKNKEFNNVPIDSAIYNSFQEKSYFDDKGQLHLVAMLADVDKNGNSLYFNKIIKKTCE	208	YES	B7L35_RS12915	MSYSEDFKIFVATINGEAENCSETSWKVIAHTMRNRVGFANWKSWSTIIQIVTKTGYDAYTQKNSPYKRAKKALDSGDISPKLMSLIKAVEPIFNGTEPDFTGGVVYYYSPKAQAQLHKSDPSNYPSLVPDFVVSKSNPTQQVQIPGTEKDDMRWYKVLTSIFDVSFVDNAGNPLVGVTVDVVYNDKKPVPLFKDLITDQKGKIKKVRVCNYMGARFKVNGVLVKDKNNKEISLLGDGKNYASVIVVNNGKGGIKSKTDIHNQESIPGQKQESVKIDSKAEVNNEKKAEVSDNNTKQKNVNFSIKVIDSENKAIPNFSYFLKYKNAEKKHSVGANGIENNLVALSGEEITVLISGLDSKQEIIRFTAQEGMGEKTIKLNLHTFNILFRHKDTKKPITNL…	787	YES	>B7L35_RS12920	MSRLFLLFVISLMYACTTEADQPKSSNTKLYFSYRICEKAGKCKNFTPTKKMDNYLFKRLDPAYDEFYIKDNNGNFTLYYKNVYSEDVQVGWAEAKADKNNSSELSLNIDKVNLALGGIDFIKNGYATKQAESKNFKSGIYYLADNYTGAPYYQKQKIFFKKNAGDLVLDCNSYLNNPSVKNESYGVFYGVCSEGEKVYFKQVN	204	YES
XH858	11	Unknown	AZE33_19445	MLFNIFSVLEKIGLNAQKRAIHVQFSNELLNHQVFLQRIEGQHQLNGGLMAELICLSTNAQIALKQFIGVQVAVDQVTDSGQLFRTTGIVTEASYGQSDGALTLYKLTIEDATNLWHKRRNSRVFMNKSIVEITEVLFKEWQEKSPLFAASLSLDLGGLSQNYDIRPFTMQHNESDYDFLTRLWRSEGVSWLIDESELFVPHFTAPIQAQKLKLIDDNNQYQALARRSIRYHRSSATEYQDSITGFVAVRSLQPTAVHVQRWQPDALAQEEGNGSVVTTHTHSDNFDSATLSLEQAWHVSPAWMQDLKGEDQATASSSSQLEKLNQHFTDMHASRAKYFKAYSSVRDTQVGYWFNLREHPEIDQHEGADQEFLIIAKNFYNQNNLPKDLHQQVSQLLTQ…	1106	YES	AZE33_19440	MNMIEILQSKRSQFYLLDINSLIILALAFCGVIISSTVYAKDIFNVELKCKGNDQEYCDIVKNSDNKTTFILRNMRYPEVDKVNENIFHAYGSCGSPCQYHFFISKIQEDQTKEFIALDKKNNCLIESDSKKNIIYARKLFNKNKKIIANLKNKEFNNVPIDSAIYNSFQEKSYFDDKGQLHLVAMLADVDKNGNSLYFNKIIKKTCE	208	YES	AZE33_19435	MSYSEDFKIFVATINGEAENCSETSWKVIAHTMRNRVGFANWKSWSTIIQIVTKTGYDAYTQKNSPYKRAKKALDSGDISPKLMSLIKAVEPIFNGTEPDFTGGVVYYYSPKAQAQLHKSDPSNYPSLVPDFVVSKSNPTQQVQIPGTEKDDMRWYKVLTSIFDVSFVDNAGNPLVGVTVDVVYNDKKPVPLFKDLITDQKGKIKKVRVCNYMGARFKVNGVLVKDKNNKEISLLGDGKNYASVIVVNNGKGGIKSKTDIHNQESIPGQKQESVKIDSKAEVNNEKKAEVSDNNTKQKNVNFSIKVIDSENKAIPNFSYFLKYKNAEKKHSVGANGIENNLVALSGEEITVLISGLDSKQEIIRFTAQEGMGEKTIKLNLHTFNILFRHKDTKKPITNL…	787	YES	>AZE33_19430	MSRLFLLFVISLMYACTTEADQPKSSNTKLYFSYRICEKAGKCKNFTPTKKMDNYLFKRLDPAYDEFYIKDNNGNFTLYYKNVYSEDVQVGWAEAKADKNNSSELSLNIDKVNLALGGIDFIKNGYATKQAESKNFKSGIYYLADNYTGAPYYQKQKIFFKKNAGDLVLDCNSYLNNPSVKNESYGVFYGVCSEGEKVYFKQVN	204	YES
Ab04-mff	12	Unknown	ACX61_11870	MMSHKIFQILDSLGLVAQNRVLHVQFSNASLNNQVFLQRIEGEHTLNQGSVAELLCLSTNAHIALKQFIGCQVAVDQVTDTGQFFRTTGIITEASQGQSDGSLTIYNLTLKDPTALWHKRRNSRVFMNKSVRDISEILFKEWQGKSPLFASSITLDTSGLTKDYDVRPFVMQSNESDYDFLTRLWRSEGINWLVDESQLFVADPNASIQPQVLRLIDDNQNYQALERRSIRYQRSSATEQFDTITQVKAERRLQPTSVHVQRWQADALQQEEGSGSVQGTQKHSEHYDNASLNLEDAWHVSPAWMQDLNGEDQATASGNSQIEQLNQHINAYHHLSSKQFTVAGNVRDAQVGYWFELNEHPELDQHDSADKEFLILSKHYYNQNNLPKELQQQLERLLP…	876	YES	ACX61_11865	MSLSVFNTTQYEDLKDITSKIEEQCIQILNEYGQIIFLLDTTLNDSIFNGVIDNLSNKNIAYIPLAHKKGIAKSNLFFICIDGKKVFEQVKEDLLQNLSRNKNITNDCYFVHGFGVAMTRSLEELRDQIKAKLVISDQGKKILFRWYDPRVMIYLDEIFKTEYVGGLLDGFKEWHFLHPKGLFSFKSYDESRSILNLKKVNLEQSIELDLIEIANNVFQQLSEFEQVDLIKIHPVEIHQNLKEAYYDFGIQNHLDLVTYGLYSQIIHKNFIQHPMVTNVLYDHCVMNKMSFTDAMDYVTKDLYEQIAKELNG	312	YES	ACX61_11860	MSENQKMILGKSKSNNLFNEAIAQQKQKQSQIPVMGKTKAVGDMRNPTVAKNINKKIEESEIAKSAKQSTAANMQNSSAGQAQKECSNFCRKKGFNILPLRYTVVKDNPPALPPTLGKNVKDIQLSHLKYAVEMINTGYIYRLVKRTSGALEWAGYKVTPNGHLSYFPVGKEAPKSVPEFACKGAGHSFNSSVIAVESNPKDEAKIAYIIHTHVPMSKAKISEYEKNADKFVTEGKWQKILINGGSAQEHCIAASQFKTTVYNLNSFGKNRIDATLNKFKDEPKSLACMALYDPVGITRKLNDSRNSQFGKLTNYLAKNVEKISNEHRLQSSQLVDSIKIVVENKLINQQLSARSQIADLSAKIEYAKDKIPKFGSMDQREYLSKIQEIWDRAPTAERD…	917	YES	>ACX61_11855	MKVIQGEIQKLTIEDSKILPLKNIEKQAVGSAMLGALASSSTLMTNAPIMLMAARGIDAKTFTCEINGYKVIGQFTTVQFQENDPLVIVISDEQEQGRHLAYSILDPRTGLLYMLYEMGRSLKNSYKNIWQLVFIWSISASIIFTGLFFIFDIFSGKEIFNFSYLIENLKLFFLILCVLLIFFSLFMNLVFRRSFKQAAELSEKIFSILGFKNVDEQDFYNDFIIKDGVHVSVMEYRKNLKGPDPYPEDYFSKNTTSE	258	YES
AR_0088	12	Unknown	AM467_RS07335	MMSHKIFQILDSLGLVAQNRVLHVQFSNASLNNQVFLQRIEGEHTLNQGSVAELLCLSTNAHIALKQFIGCQVAVDQVTDTGQFFRTTGIITEASQGQSDGSLTIYNLTLKDPTALWHKRRNSRVFMNKSVRDISEILFKEWQEKSPLFASSITLDTSGLTKDYDVRPFVMQSNESDYDFLTRLWRSEGINWLVDESQLFVADPNASIQPQVLRLIDDNQNYQALERRSIRYQRSSATEQFDTITQVKAERRLQPTSVHVQRWQADALQQEEGSGSVQGTQKHSEHYDNASLNLEDAWHVSPAWMQDLNGEDQATASGNSQIEQLNQHINAYHHLSSKQFTVAGNVRDAQVGYWFELNEHPELDQHDSADKEFLILSKHYYNQNNLPKELQQQLECLLP…	876	YES	AM467_RS07340	MSLSVFNTTQYEDLKDITSKIEEQCIQILNEYGQIIFLLDTTLNDSIFNGVIDNLSNKNIAYIPLAHKKGIAKSNLFFICIDGKKVFEQVKEDLLQNLSRNKNITNDCYFVHGFGVAMTRSLEELRDQIKAKLVISDQGKKILFRWYDPRVMIYLDEIFKTEYVGGLLNGFKEWHFLHPKGLFSFKSYDESRSILNLKKVNLEQSIELDLIEIANNVFQQLSEFEQVDLIKIHPVEIHQNLKEAYYDFGIQNHLDLVTYGLYSQIIHKNFIQHPMVTNVLYDHCVMNKMSFTDAMDYVTKDLYEQIAKELNG	312	YES	AM467_RS07345	MSENQKMILGKSKSNNLFNEAIAQQKQKQSQIPVMGKTKAVGDMRNPTVAKNINKKIEESEIAKSAKQSTAANMQNSSAGQAQKECSNFCRKKGFNILPLRYTVVKDNPPALPPTLGKNVKDIQLSHLKYAVEMINTGYIYRLVKRTSGALEWAGYKVTPNGHLSYFPVGKEAPKSVPEFACKGAGHSFNSSVIAVESNPKDEAKIAYIIHTHVPMSKAKISEYEKNADKFVTEGKWQKILINGGSAQEHCIAASQFKTTVYNLNSFGKNRIDATLNKFKDEPKSLACMALYDPVGITRKLNDSRNSQFGKLTNYLAKNVEKISNEHRLQSSQLVDSIKIVVENKLINQQLSARSQVADLSAKIEYAKDKIPKFGSMDQREYLSKIQEIWDRAPTAERD…	917	YES	>AM467_RS07350	MKVIQGEIQKLTIEDSKILPLKNIEKQAVGSAMLGALASSSTLMTNAPIMLMAARGIDAKTFTCEINGYKVIGQFTTVQFQENDPLVIVISDEQEQGRHLAYSILDPRTGLLYMLYEMGRSLKNSYKNIWQLVFIWSISASIIFTGLFFIFDIFSGKEIFNFSYLIENLKLFFLILCVLLIFFSLFMNLVFRRSFKQAAELSEKIFSILGFKNVDEQDFYNDFIIKDGVHVSVMEYRKNLKGPDPYPEDYFSKNTTSE	258	YES
BJAB0715	12	Unknown	BJAB0715_RS07365	MMSHKIFQILDSLGLVAQNRVLHVQFSNASLNNQVFLQRIEGEHTLNQGSGAELLCLSTNAHIALKQFIGCQVAVDQVTDTGQFFRTTGIITEASQGQSDGSLTIYNLTLKDPTALWHKRRNSRVFMNKSVRDISEILFKEWQGKSPLFASSITLDTSGLTKDYDVRPFVMQSNESDYDFLTRLWRSEGINWLVDESQLFVADPNASIQPQVLRLIDDNQNYQALERRSIRYQRSSATEQFDTITQVKAERHLQPTSVHVQRWQADALQQEEGSGSVQGTQKHSEHYDNASLNLEDAWHVSPAWMQDLNGEDQATASGNSQIEQLNQHINAYHHLSSKQFTVAGNVRDAQVGYWFELNEHPELDQHDSADKEFLILSKHYYNQNNLPKELQQQLERLLP…	876	YES	BJAB0715_RS07370	MSLSVFNTTQYEDLKDITSKIEEQCIQILNEYGQIIFLLDTTLNDSIFNGVIDNLSNKNIAYIPLAHKKGIAKSNLFFICIDGKKVFEQVKEDLLQNLSRNKNITNDCYFVHGFGVAMTRSLEELRDQIKAKLVISDQGKKILFRWYDPRVMIYLDEIFKTEYVGGLLDGFKEWHFLHPKGLFSFKSYDESRSILNLKKVNLEQSIELDLIEIANNVFQQLSEFEQVDLIKIHPVEIHQNLKEAYYDFGIQNHLDLVTYGLYSQIIHKNFIQHPMVTNVLYDHCVMNKMSFTDAMDYVTKDLYEQIAKELNG	312	YES	BJAB0715_RS07375	MSENQKMILGKSKSNNLFNEAIAQQKQKQSQIPVMGKTKAVGDMRNPTVAKNINKKIEESEIAKSAKQSTAANMQNSSAGQAQKECSNFCRKKGFNILPLRYTVVKDNPPALPPTLGKNVKDIQLSHLKYAVEMINTGYIYRLVKRTSGALEWAGYKVTPNGHLSYFPVGKEAPKSVPEFACKGAGHSFNSSVIAVESNPKDEAKIAYIIHTHVPMSKAKISEYEKNADKFVTEGKWQKILINGGSAQEHCIAASQFKTTVYNLNSFGKNRIDATLNKFKDEPKSLACMALYDPVGITRKLNDSRNSQFGKLTNYLAKNVEKISNEHRLQSSQLVDSIKIVVENKLINQQLSARSQVADLSAKIEYAKDKIPKFGSMDQREYLSKIQEIWDRAPTAERD…	691	NO	>BJAB0715_RS07380	MKVIQGEIQKLTIEDSKILPLKNIEKQAVGSAMLGALASSSTLMTNAPIMLMAARGIDAKTFTCEINGYKVIGQFTTVQFQENDPLVIVISDEQEQGRHLAYSILDPRTGLLYMLYEMGRSLKNSYKNIWQLVFIWSISASIIFTGLFFIFDIFSGKEIFNFSYLIENLKLFFLILCVLLIFFSLFMNLVFRRSFKQAAELSEKIFSILGFKNVDEQDFYNDFIIKDGVHVSVMEYRKNLKGPDPYPEDYFSKNTTSE	258	YES
CIP70.10	12	Unknown	ABCIP7010_RS06355	MMSHKIFQILDSLGLVAQNRVLHVQFSNASLNNQVFLQRIEGEHTLNQGSVAELLCLSTNAHIALKQFIGCQVAVDQVTDTGQFFRTTGIITEASQGQSDGSLTIYNLTLKDPTALWHKRRNSRVFMNKSVRDISEILFKEWQEKSPLFASSITLDTSGLTKDYDVRPFVMQSNESDYDFLTRLWRSEGINWLVDESQLFVADPNASIQPQVLRLIDDNQNYQALERRSIRYQRSSATEQFDTITQVKAERRLQPTSVHVQRWQADALQQEEGSGSVQGTQKHSEHYDNASLNLEDAWHVSPAWMQDLNGEDQATASGNSQIEQLNQHINAYHHLSSKQFTVAGNVRDAQVGYWFELNEHPELDQHDSADKEFLILSKHYYNQNNLPKELQQQLECLLP…	876	YES	ABCIP7010_RS06360	MSLSVFNTTQYEDLKDITSKIEEQCIQILNEYGQIIFLLDTTLNDSIFNGVIDNLSNKNIAYIPLAHKKGIAKSNLFFICIDGKKVFEQVKEDLLQNLSRNKNITNDCYFVHGFGVAMTRSLEELRDQIKAKLVISDQGKKILFRWYDPRVMIYLDEIFKTEYVGGLLNGFKEWHFLHPKGLFSFKSYDESRSILNLKKVNLEQSIELDLIEIANNVFQQLSEFEQVDLIKIHPVEIHQNLKEAYYDFGIQNHLDLVTYGLYSQIIHKNFIQHPMVTNVLYDHCVMNKMSFTDAMDYVTKDLYEQIAKELNG	312	YES	ABCIP7010_RS06365	MSENQKMILGKSKSNNLFNEAIAQQKQKQSQIPVMGKTKAVGDMRNPTVAKNINKKIEESEIAKSAKQSTAANMQNSSAGQAQKECSNFCRKKGFNILPLRYTVVKDNPPALPPTLGKNVKDIQLSHLKYAVEMINTGYIYRLVKRTSGALEWAGYKVTPNGHLSYFPVGKEAPKSVPEFACKGAGHSFNSSVIAVESNPKDEAKIAYIIHTHVPMSKAKISEYEKNADKFVTEGKWQKILINGGSAQEHCIAASQFKTTVYNLNSFGKNRIDATLNKFKDEPKSLACMALYDPVGITRKLNDSRNSQFGKLTNYLAKNVEKISNEHRLQSSQLVDSIKIVVENKLINQQLSARSQVADLSAKIEYAKDKIPKFGSMDQREYLSKIQEIWDRAPTAERD…	917	YES	>ABCIP7010_RS06370	MKVIQGEIQKLTIEDSKILPLKNIEKQAVGSAMLGALASSSTLMTNAPIMLMAARGIDAKTFTCEINGYKVIGQFTTVQFQENDPLVIVISDEQEQGRHLAYSILDPRTGLLYMLYEMGRSLKNSYKNIWQLVFIWSISASIIFTGLFFIFDIFSGKEIFNFSYLIENLKLFFLILCVLLIFFSLFMNLVFRRSFKQAAELSEKIFSILGFKNVDEQDFYNDFIIKDGVHVSVMEYRKNLKGPDPYPEDYFSKNTTSE	258	YES
D1279779	12	Unknown	ABD1_RS06775	MMSHKIFQILDSLGLVAQNRVLHVQFSNASLNNQVFLQRIEGEHTLNQGSVAELLCLSTNAHISLKQFIGCQVAVDQVTDTGQFFRTTGIITEASQGQSDGSLTIYNLTLKDPTALWHKRRNSRVFMNKSVRDISEILFKEWQGKSPLFASSITLDRSGLTKDYDVRPFVMQSNESDYDFLTRLWRSEGINWLVDESQLFVADPNASIQPQVLRLIDDNQNYQALERRSIRYQRSSATEQFDTITQVKAERRLQPTSVHVQRWQADALQQEEGSGSVQGTQKHSEHYDNASLNLEDAWHVSPAWMQDLNGEDQATASGNSQIEQLNQHINAYHHLSSKQFTVAGNVRDAQVGYWFELNEHPELDQHDSADKEFLILSKHYYNQNNLPKELQQQLERLLP…	876	YES	ABD1_RS06780	MSLSVFNTTQYEDLKDITSKIEEQCIQILNEYGQIIFLLDTTLNDSIFNGVIDNLSNKNIAYIPLAHKKEIAKSNLFFICIDDKKVFEQIKEDLLQNLSRNKNITNDCYFVHGFGVAKTRSLEELRDQIKTKLVISDQGKKILFRWYDPRVMIYLDEIFKTEYVGGLLNGFKEWHFLHPKGLFSFKSYDESQSILNLTKVNLEQSIELDLIEIANNVFQQLNEFEQVDLIKIHPVEIHQNLKEAYYDFGIQNHLDLVTYGLYSQIIHKNFIQHPMVTNVLYDHCVMNKMSFTDAMNYVTKDLYEQIAKELNG	312	YES	ABD1_RS06785	MSENQKMILGKSKSNNLLNEIIAQQKQKQSQIPVIGKTKAVGDMRNPTVAKNINKKIEESEIAKSAKQSTAANMQNSSAGQAQKECSNFCRKKGFNILPLRYTVVKDNPPALPATLGKNVKDIQLSHLKYAVEMIDTGYIYRLVKRTSGALEWAGYKVTPNGHLSYFPVGKEAPKSVPEFACKGAGHSFNSSVIAVESNPKDEAKIAYIIHTHVPMSKAKISEYEKNADKFVTEGKWQKILINGGSAQEHCIAASQFKTTVYNLNSFGKNRIDATLNKFKDEPKSLACMALYDPVGITRKLNDSRNSQFGKLTNYLAKNVEKISNEHRLQSSQLVDSIKIVVENKLINQQLSARSQVADLSAKIEYAKDKIPKFGSMDQREYLSKIQEIWDRAPTAERD…	917	YES	>ABD1_RS06790	MKVIQGEIQKLTIEDSKILPLKNIEKQAVGSAMLGALASSSTLMTNAPIMLMAARGIDAKTFTCEINGYKVIGQFTTVQFQENDPLVIVISDEQEQGRHLAYSILDPRTGLLYMLYEMGRSLKNSYKNIWQLVFIWSISASIIFTGLFFIFDIFSGKEIFNFSYLIENLKLFFLILCVLLIFFSLFMNLVF	191	NO
HWBA8	12	Unknown	B7L46_RS15820	MMSHKIFQILDSLGLVAQNRVLHVQFSNASLNNQVFLQRIEGEHTLNQGSVAELLCLSTNAHIALKQFIGCQVAVDQVTDTGQFFRTTGIITEASQGQSDGSLTIYNLTLKDPTALWHKRRNSRVFMNKSVRDISEILFKEWQEKSPLFASSITLDTSGLTKDYDVRPFVMQSNESDYDFLTRLWRSEGINWLVDESQLFVADPNASIQPQVLRLIDDNQNYQALERRSIRYQRSSATEQFDTITQVKAERRLQPTSVHVQRWQADALQQEEGSGSVQGTQKHSEHYDNASLNLEDAWHVSPAWMQDLNGEDQATASGNSQIEQLNQHINAYHHLSSKQFTVAGNVRDAQVGYWFELNEHPELDQHDSADKEFLILSKHYYNQNNLPKELQQQLECLLP…	876	YES	B7L46_RS15825	MSLSVFNTTQYEDLKDITSKIEEQCIQILNEYGQIIFLLDTTLNDSIFNGVIDNLSNKNIAYIPLAHKKGIAKSNLFFICIDGKKVFEQVKEDLLQNLSRNKNITNDCYFVHGFGVAMTRSLEELRDQIKAKLVISDQGKKILFRWYDPRVMIYLDEIFKTEYVGGLLNGFKEWHFLHPKGLFSFKSYDESRSILNLKKVNLEQSIELDLIEIANNVFQQLSEFEQVDLIKIHPVEIHQNLKEAYYDFGIQNHLDLVTYGLYSQIIHKNFIQHPMVTNVLYDHCVMNKMSFTDAMDYVTKDLYEQIAKELNG	312	YES	B7L46_RS15830	MSENQKMILGKSKSNNLFNEAIAQQKQKQSQIPVMGKTKAVGDMRNPTVAKNINKKIEESEIAKSAKQSTAANMQNSSAGQAQKECSNFCRKKGFNILPLRYTVVKDNPPALPPTLGKNVKDIQLSHLKYAVEMINTGYIYRLVKRTSGALEWAGYKVTPNGHLSYFPVGKEAPKSVPEFACKGAGHSFNSSVIAVESNPKDEAKIAYIIHTHVPMSKAKISEYEKNADKFVTEGKWQKILINGGSAQEHCIAASQFKTTVYNLNSFGKNRIDATLNKFKDEPKSLACMALYDPVGITRKLNDSRNSQFGKLTNYLAKNVEKISNEHRLQSSQLVDSIKIVVENKLINQQLSARSQVADLSAKIEYAKDKIPKFGSMDQREYLSKIQEIWDRAPTAERD…	917	YES	>B7L46_RS15835	MKVIQGEIQKLTIEDSKILPLKNIEKQAVGSAMLGALASSSTLMTNAPIMLMAARGIDAKTFTCEINGYKVIGQFTTVQFQENDPLVIVISDEQEQGRHLAYSILDPRTGLLYMLYEMGRSLKNSYKNIWQLVFIWSISASIIFTGLFFIFDIFSGKEIFNFSYLIENLKLFFLILCVLLIFFSLFMNLVFRRSFKQAAELSEKIFSILGFKNVDEQDFYNDFIIKDGVHVSVMEYRKNLKGPDPYPEDYFSKNTTSE	258	YES
LAC-4	12	Unknown	RR41_RS10665	MMSHKIFQILDSLGLVAQNRVLHVQFSNASLNNQVFLQRIEGEHTLNQGSVAELLCLSTNAHIALKQFIGCQVAVDQVTDTGQFFRTTGIITEASQGQSDGSLTIYNLTLKDPTALWHKRRNSRVFMNKSVRDISEILFKEWQGKSPLFASSITLDTSGLTKDYDVRPFVMQSNESDYDFLTRLWRSEGINWLVDESQLFVADPNASIQPQVLRLIDDNQNYQALERRSIRYQRSSATEQFDTITQVKAERRLQPTSVHVQRWQADALQQEEGSGSVQGTQKHSEHYDNASLNLEDAWHVSPAWMQDLNGEDQATASGNSQIEQLNQHINAYHHLSSKQFTVAGNVRDAQVGYWFELNEHPELDQHDSADKEFLILSKHYYNQNNLPKELQQQLERLLP…	876	YES	RR41_RS10670	MSLSVFNTTQYEDLKDITSKIEEQCIQILNEYGQIIFLLDTTLNDSIFNGVIDNLSNKNIAYIPLAHKKGIAKSNLFFICIDGKKVFEQVKEDLLQNLSRNKNITNDCYFVHGFGVAMTRSLEELRDQIKAKLVISDQGKKILFRWYDPRVMIYLDEIFKTEYVGGLLDGFKEWHFLHPKGLFSFKSYDESRSILNLKKVNLEQSIELDLIEIANNVFQQLSEFEQVDLIKIHPVEIHQNLKEAYYDFGIQNHLDLVTYGLYSQIIHKNFIQHPMVTNVLYDHCVMNKMSFTDAMDYVTKDLYEQIAKELNG	312	YES	RR41_RS10675	MSENQKMILGKSKSNNLFNEAIAQQKQKQSQIPVMGKTKAVGDMRNPTVAKNINKKIEESEIAKSAKQSTAANMQNSSAGQAQKECSNFCRKKGFNILPLRYTVVKDNPPALPPTLGKNVKDIQLSHLKYAVEMINTGYIYRLVKRTSGALEWAGYKVTPNGHLSYFPVGKEAPKSVPEFACKGAGHSFNSSVIAVESNPKDEAKIAYIIHTHVPMSKAKISEYEKNADKFVTEGKWQKILINGGSAQEHCIAASQFKTTVYNLNSFGKNRIDATLNKFKDEPKSLACMALYDPVGITRKLNDSRNSQFGKLTNYLAKNVEKISNEHRLQSSQLVDSIKIVVENKLINQQLSARSQIADLSAKIEYAKDKIPKFGSMDQREYLSKIQEIWDRAPTAERD…	917	YES	>RR41_RS10680	MKVIQGEIQKLTIEDSKILPLKNIEKQAVGSAMLGALASSSTLMTNAPIMLMAARGIDAKTFTCEINGYKVIGQFTTVQFQENDPLVIVISDEQEQGRHLAYSILDPRTGLLYMLYEMGRSLKNSYKNIWQLVFIWSISASIIFTGLFFIFDIFSGKEIFNFSYLIENLKLFFLILCVLLIFFSLFMNLVFRRSFKQAAELSEKIFSILGFKNVDEQDFYNDFIIKDGVHVSVMEYRKNLKGPDPYPEDYFSKNTTSE	258	YES
R2090	12	Unknown	ABR2090_RS11325	MMSHKIFQILDSLGLVAQNRVLHVQFSNASLNNQVFLQRIEGEHTLNQGSVAELLCLSTNAHISLKQFIGCQVAVDQVTDTGQFFRTTGIITEASQGQSDGSLTIYNLTLKDPTALWHKRRNSRVFMNKSVRDISEILFKEWQGKSPLFASSITLDRSGLTKDYDVRPFVMQSNESDYDFLTRLWRSEGINWLVDESQLFVADPNASIQPQVLRLIDDNQNYQALERRSIRYQRSSATEQFDTITQVKAERRLQPTSVHVQRWQADALQQEEGSGSVQGTQKHSEHYDNASLNLEDAWHVSPAWMQDLNGEDQATASGNSQIEQLNQHINAYHHLSSKQFTVAGNVRDAQVGYWFELNEHPELDQHDSADKEFLILSKHYYNQNNLPKELQQQLERLLP…	876	YES	ABR2090_RS11320	MSLSVFNTTQYEDLKDITSKIEEQCIQILNEYGQIIFLLDTTLNDSIFNGVIDNLSNKNIAYIPLAHKKEIAKSNLFFICIDDKKVFEQIKEDLLQNLSRNKNITNDCYFVHGFGVAKTRSLEELRDQIKTKLVISDQGKKILFRWYDPRVMIYLDEIFKTEYVGGLLNGFKEWHFLHPKGLFSFKSYDESQSILNLTKVNLEQSIELDLIEIANNVFQQLNEFEQVDLIKIHPVEIHQNLKEAYYDFGIQNHLDLVTYGLYSQIIHKNFIQHPMVTNVLYDHCVMNKMSFTDAMNYVTKDLYEQIAKELNG	312	YES	ABR2090_RS11315	MSENQKMILGKSKSNNLLNEIIAQQKQKQSQIPVIGKTKAVGDMRNPTVAKNINKKIEESEIAKSAKQSTAANMQNSSAGQAQKECSNFCRKKGFNILPLRYTVVKDNPPALPATLGKNVKDIQLSHLKYAVEMIDTGYIYRLVKRTSGALEWAGYKVTPNGHLSYFPVGKEAPKSVPEFACKGAGHSFNSSVIAVESNPKDEAKIAYIIHTHVPMSKAKISEYEKNADKFVTEGKWQKILINGGSAQEHCIAASQFKTTVYNLNSFGKNRIDATLNKFKDEPKSLACMALYDPVGITRKLNDSRNSQFGKLTNYLAKNVEKISNEHRLQSSQLVDSIKIVVENKLINQQLSARSQVADLSAKIEYAKDKIPKFGSMDQREYLSKIQEIWDRAPTAERD…	917	YES	>ABR2090_RS11310	MKVIQGEIQKLTIEDSKILPLKNIEKQAVGSAMLGALASSSTLMTNAPIMLMAARGIDAKTFTCEINGYKVIGQFTTVQFQENDPLVIVISDEQEQGRHLAYSILDPRTGLLYMLYEMGRSLKNSYKNIWQLVFIWSALLHKPISKGLFHNIIFK	155	NO
R2091	12	Unknown	ABR2091_RS06370	MMSHKIFQILDSLGLVAQNRVLHVQFSNASLNNQVFLQRIEGEHTLNQGSVAELLCLSTNAHIALKQFIGCQVAVDQVTDTGQFFRTTGIITEASQGQSDGSLTIYNLTLKDPTALWHKRRNSRVFMNKSVRDISEILFKEWQEKSPLFASSITLDTSGLTKDYDVRPFVMQSNESDYDFLTRLWRSEGINWLVDESQLFVADPNASIQPQVLRLIDDNQNYQALERRSIRYQRSSATEQFDTITQVKAERRLQPTSVHVQRWQADALQQEEGSGSVQGTQKHSEHYDNASLNLEDAWHVSPAWMQDLNGEDQATASGNSQIEQLNQHINAYHHLSSKQFTVAGNVRDAQVGYWFELNEHPELDQHDSADKEFLILSKHYYNQNNLPKELQQQLECLLP…	876	YES	ABR2091_RS06375	MSLSVFNTTQYEDLKDITSKIEEQCIQILNEYGQIIFLLDTTLNDSIFNGVIDNLSNKNIAYIPLAHKKGIAKSNLFFICIDGKKVFEQVKEDLLQNLSRNKNITNDCYFVHGFGVAMTRSLEELRDQIKAKLVISDQGKKILFRWYDPRVMIYLDEIFKTEYVGGLLNGFKEWHFLHPKGLFSFKSYDESRSILNLKKVNLEQSIELDLIEIANNVFQQLSEFEQVDLIKIHPVEIHQNLKEAYYDFGIQNHLDLVTYGLYSQIIHKNFIQHPMVTNVLYDHCVMNKMSFTDAMDYVTKDLYEQIAKELNG	312	YES	ABR2091_RS06380	MSENQKMILGKSKSNNLFNEAIAQQKQKQSQIPVMGKTKAVGDMRNPTVAKNINKKIEESEIAKSAKQSTAANMQNSSAGQAQKECSNFCRKKGFNILPLRYTVVKDNPPALPPTLGKNVKDIQLSHLKYAVEMINTGYIYRLVKRTSGALEWAGYKVTPNGHLSYFPVGKEAPKSVPEFACKGAGHSFNSSVIAVESNPKDEAKIAYIIHTHVPMSKAKISEYEKNADKFVTEGKWQKILINGGSAQEHCIAASQFKTTVYNLNSFGKNRIDATLNKFKDEPKSLACMALYDPVGITRKLNDSRNSQFGKLTNYLAKNVEKISNEHRLQSSQLVDSIKIVVENKLINQQLSARSQVADLSAKIEYAKDKIPKFGSMDQREYLSKIQEIWDRAPTAERD…	917	YES	>ABR2091_RS06385	MKVIQGEIQKLTIEDSKILPLKNIEKQAVGSAMLGALASSSTLMTNAPIMLMAARGIDAKTFTCEINGYKVIGQFTTVQFQENDPLVIVISDEQEQGRHLAYSILDPRTGLLYMLYEMGRSLKNSYKNIWQLVFIWSISASIIFTGLFFIFDIFSGKEIFNFSYLIENLKLFFLILCVLLIFFSLFMNLVFRRSFKQAAELSEKIFSILGFKNVDEQDFYNDFIIKDGVHVSVMEYRKNLKGPDPYPEDYFSKNTTSE	258	YES
WKA02	12	Unknown	B7L35_RS04935	MMSHKIFQILDSLGLVAQNRVLHVQFSNASLNNQVFLQRIEGEHTLNQGSVAELLCLSTNAHIALKQFIGCQVAVDQVTDTGQFFRTTGIITEASQGQSDGSLTIYNLTLKDPTALWHKRRNSRVFMNKSVRDISEILFKEWQGKSPLFASSITLDTSGLTKDYDVRPFVMQSNESDYDFLTRLWRSEGINWLVDESQLFVADPNASIQPQVLRLIDDNQNYQALERRSIRYQRSSATEQFDTITQVKAERRLQPTSVHVQRWQADALQQEEGSGSVQGTQKHSEHYDNASLNLEDAWHVSPAWMQDLNGEDQATASGNSQIEQLNQHINAYHHLSSKQFTVAGNVRDAQVGYWFELNEHPELDQHDSADKEFLILSKHYYNQNNLPKELQQQLERLLP…	876	YES	B7L35_RS04930	MSLSVFNTTQYEDLKDITSKIEEQCIQILNEYGQIIFLLDTTLNDSIFNGVIDNLSNKNIAYIPLAHKKGIAKSNLFFICIDGKKVFEQVKEDLLQNLSRNKNITNDCYFVHGFGVAMTRSLEELRDQIKAKLVISDQGKKILFRWYDPRVMIYLDEIFKTEYVGGLLDGFKEWHFLHPKGLFSFKSYDESRSILNLKKVNLEQSIELDLIEIANNVFQQLSEFEQVDLIKIHPVEIHQNLKEAYYDFGIQNHLDLVTYGLYSQIIHKNFIQHPMVTNVLYDHCVMNKMSFTDAMDYVTKDLYEQIAKELNG	312	YES	B7L35_RS04925	MSENQKMILGKSKSNNLFNEAIAQQKQKQSQIPVMGKTKAVGDMRNPTVAKNINKKIEESEIAKSAKQSTAANMQNSSAGQAQKECSNFCRKKGFNILPLRYTVVKDNPPALPPTLGKNVKDIQLSHLKYAVEMINTGYIYRLVKRTSGALEWAGYKVTPNGHLSYFPVGKEAPKSVPEFACKGAGHSFNSSVIAVESNPKDEAKIAYIIHTHVPMSKAKISEYEKNADKFVTEGKWQKILINGGSAQEHCIAASQFKTTVYNLNSFGKNRIDATLNKFKDEPKSLACMALYDPVGITRKLNDSRNSQFGKLTNYLAKNVEKISNEHRLQSSQLVDSIKIVVENKLINQQLSARSQIADLSAKIEYAKDKIPKFGSMDQREYLSKIQEIWDRAPTAERD…	917	YES	>B7L35_RS04920	MKVIQGEIQKLTIEDSKILPLKNIEKQAVGSAMLGALASSSTLMTNAPIMLMAARGIDAKTFTCEINGYKVIGQFTTVQFQENDPLVIVISDEQEQGRHLAYSILDPRTGLLYMLYEMGRSLKNSYKNIWQLVFIWSISASIIFTGLFFIFDIFSGKEIFNFSYLIENLKLFFLILCVLLIFFSLFMNLVFRRSFKQAAELSEKIFSILGFKNVDEQDFYNDFIIKDGVHVSVMEYRKNLKGPDPYPEDYFSKNTTSE	258	YES
XH858	12	Unknown	AZE33_07680	MMSHKIFQILDSLGLVAQNRVLHVQFSNASLNNQVFLQRIEGEHTLNQGSVAELLCLSTNAHIALKQFIGCQVAVDQVTDTGQFFRTTGIITEASQGQSDGSLTIYNLTLKDPTALWHKRRNSRVFMNKSVRDISEILFKEWQEKSPLFASSITFDTSGLSKDYDVRPFVMQSNESDYDFLTRLWRSEGINWLVDESRLFVADPNASIQSQVLRLIDDNQNYQALERRSIRYQRSSATEQFDTITQVKAERHLQPTSVHVQRWQADALQQEEGSGSVQGTQKHSEHYDNASLNLEDAWHVSPAWMQDLNGEDQATASGNSQIEQLNQHINAYHHLSSKQFTVAGNVRDAQVGYWFELNDHPELDQHDSADKEFLILSKHYYNQNNLPKELQQQLERLLP…	876	YES	AZE33_07685	MSLSVFNTTQYEDLKDITSKIEEQCIQILNEYGQIIFLLDTTLNDSIFNGVIDNLSNKNIAYIPLAHKKGIAKSNLFFICIDGKKVFEQVKEDLLQNLSRNKNITNDCYFVHGFGVAMTRSLEELRDQIKAKLVISDQGKKILFRWYDPRVMIYLDEIFKTEYVGGLLDGFKEWHFLHPKGLFSFKSYDESRSILNLKKVNLEQSIELDLIEIANNVFQQLSEFEQVDLIKIHPVEIHQNLKEAYYDFGIQNHLDLVTYGLYSQIIHKNFIQHPMVTNVLYDHCVMNKMSFTDAMDYVTKDLYEQIAKELNG	312	YES	AZE33_07690	MSENQKMILGKSKSNNLFNEAIAQQKQKQSQIPVMGKTKAVGDMRNPTVAKNINKKIEESEIAKSAKQSTAANMQNSSAGQAQKECSNFCRKKGFNILPLRYTVVKDNPPALPPTLGKNVKDIQLSHLKYAVEMINTGYIYRLVKRTSGALEWAGYKVTPNGHLSYFPVGKEAPKSVPEFACKGAGHSFNSSVIAVESNPKDEAKIAYIIHTHVPMSKAKISEYEKNADKFVTEGKWQKILINGGSAQEHCIAASQFKTTVYNLNSFGKNRIDATLNKFKDEPKSLACMALYDPVGITRKLNDSRNSQFGKLTNYLAKNVEKISNEHRLQSSQLVDSIKIVVENKLINQQLSARSQVADLSAKIEYAKDKIPKFGSMDQREYLSKIQEIWDRAPTAERD…	691	NO	>AZE33_07695	MKVIQGEIQKLTIEDSKILPLKNIEKQAVGSAMLGALASSSTLMTNAPIMLMAARGIDAKTFTCEINGYKVIGQFTTVQFQENDPLVIVISDEQEQGRHLAYSILDPRTGLLYMLYEMGRSLKNSYKNIWQLVFIWSISASIIFTGLFFIFDIFSGKEIFNFSYLIENLKLFFLILCVLLIFFSLFMNLVFRRSFKQAAELSEKIFSILGFKNVDEQDFYNDFIIKDGVHVSVMEYRKNLKGPDPYPEDYFSKNTTSE	258	YES
Ab04-mff	13	Unknown	ACX61_18245	MQMSVSSILERLGLVSQNRAVHIQFSNQSLNQQVFLQRIEGEHTLNQGSVAELLCLSTNAHIALKQFIGCQVAVDQVTDTGQFFRTTGIITEASQGQSDGSLTIYNLTLKDPTALWHKRRNSRVFMNKSVRDISEILFKEWQGKSPLFASSITLDTSGLTKDYDVRPFVMQSNESDYDFLTRLWRSEGINWLVDESQLFVADPNASIQPQVLRLIDDNQNYQALERRSIRYQRSSATEQFDTITQVKAERRLQPTSVHVQRWQADALQQEEGSGSVQGTQKHSEHYDNASLNLEDAWHVSPAWMQDLNGEDQATASGNSQIEQLNQHINAYHHLSSKQFTVAGNVRDAQVGYWFELNEHPELDQHDSADKEFLILSKHYYNQNNLPKELQQQLERLLPQ…	937	YES					ACX61_18240	MSNSLDWNSKTNISEHSCKDAHCDCLTFWEIYQQEAIKRLSNLQKANNYKLEPGYEARARRIASVYAKIFLEIELGGNKNLLGRYYWMGLGAFASKTVATIFKHWGSLLGYNVGVQEAINLFARGNLWLFMDIVPWHLAWSASSESFKSCKGTRDTSTFKFVKPALMNLPWSSCLPSIKNLKVTKEINDAFTLLPAIEKAFLNGRDEKSKYRKASQNLFDHLMAIAVQEQHNILQVVVWENCSVKFGARMQRWFIGMPDATLVLSSDYSVDAVKKNWFGNYTGSKADQLVELKEDVYIAPLKGTIAEDYDSRMKWIGKAAEKYHRLMLDEKGRPFLQQELKTISKWGNSKADFKIHSSSNEGKV	364	YES	>ACX61_18235	MKNYLSLFICIITCIFLTSCKPANNTTQGNKSMNQNQDVIALHFGEQGMQDFSKNSTTPVDRQPAGMNFLSLDWTPPKLGRVRVFSEKSNLEIENVISVLGTQVARRSNDGIQIMDINASLHPNEYTTSQEAYTAYTKLVHQINDKQWKQYFLPFSARIDKQDNLKHMTETMGEVIDPTYILNFKEWQDVLSKTNRLVFNLYNGDVELGISLRRTYKDDKKEQYMVRYSFENFKYAGRNAISDSDKMNSEQLKQAFETEVANNKKARKTEENNMKKEGYHIDESYIDPDIWPYVQ	295	YES
BJAB0715	13	Unknown	BJAB0715_RS00690	MQMSVSSILERLGLVSQNRAVHIQFSNQSLNQQVFLQRIEGEHTLNQGSGAELLCLSTNAHIALKQFIGCQVAVDQVTDTGQFFRTTGIITEASQGQSDGSLTIYNLTLKDPTALWHKRRNSRVFMNKSVRDISEILFKEWQEKSPLFASSITFDTSGLSKDYDVRPFVMQSNESDYDFLTRLWRSEGINWLVDESRLFVADPNASIQSQVLRLIDDNQNYQALERRSIRYQRSSATEQFDTITQVKAERHLQPTSVHVQRWQADALQQEEGSGSVQGTQKHSEHYDNASLNLEDAWHVSPAWMQDLNGEDQATASGNSQIEQLNQHINAYHHLSSKQFTVAGNVRDAQVGYWFELNEHPELDQHDSADKEFLILSKHYYNQNNLPKELQQQLERLLPQ…	937	YES					BJAB0715_RS00695	MSNSLDWNSKTNISEHSCKDAHCDCLTFWEIYQQEAIKRLSNLQKANNYKLEPGYEARARRIASVYAKIFLEIELGGNKNLLGRYYWMGLGAFASKTVATIFKHWGSLLGYNVGVQEAINLFARGNLWLFMDIAPWHLAWSASSESFKSCKGTRDTSTFKFVKPALMNLPWSSCLPSIKNLKVTKEINDAFTLLPAIEKAFLNGRDEKSKYRKASQNLFDHLMAIAVQEQHNILQVVVWENCSVKFGAWMQRWFIGMPDATLVLSSDYSVDAVKKNWFGNYTGSKADQLVELKEDVYIAPLKGTIAEDYDSRMKWIGKAAEKYHRLMLDEKGRPFLQQELKTISKWGNSKADFKIHSSSNEGKV	364	YES	>BJAB0715_RS00700	MKNYLSLFICIITCIFLTSCKPANNTTQGNKSMNQNQDVIALHFGEQGMQDFSKNSTTPVDRQPAGMNFLSLDWTPPKLGRVRVFSEKSNLEIENVISVLGTQVARRSNDGIQIMDINASLHPNEYTTSQEAYTAYTKLVHQINDKQWKQYFLPFSARIDKQDNLKHMTETMGEVIDPTYILNFKEWQDVLSKTNRLVFNLYNGDVELGISLRRTYKDDKKEQYMVRYSFENFKYAGRNAISDSDKMNSEQLKQAFETEVANNKKARKTEENNMKKEGYHIDESYIDPDIWPYVQ	295	YES
D1279779	13	Unknown	ABD1_RS00440	MQMSVSSILERLGLVSQNRAVHIQFSNQSLNQQVFLQRIEGEHTLNQGSVAELLCLSTNAHIALKQFIGCQVAVDQVTDTGQFFRTTGIITEASQGQSDGSLTIYNLTLKDPTALWHKRRNSRVFMNKSVRDISEILFKEWQGKSPLFASSITLDTSGLTKDYDVRPFVMQSNESDYDFLTRLWRSEGINWLVDESQLFVADPNASIQPQVLRLIDDNQNYQALERRSIRYQRSSATEQFDTITQVKAERRLQPTSVHVQRWQADALQQEEGSGSVQGTQKHSEHYDNASLNLEDAWHVSPAWMQDLNGEDQATASGNSQIEQLNQHINAYHHLSSKQFTVAGNVRDAQVGYWFELNDHPELDQHDSADKEFLILSKHYYNQNNLPKELQQQLERLLPQ…	937	YES					ABD1_RS00445	MSNSLDWNSKTNISEHSCKDAHCDCLTFWEIYQQEAIKRLSNLQKANNYKLEPGYEARARRIASVYAKIFLEIELGGNKNLLGRYYWMGLGAFASKTVATIFKHWGSLLGYNVGVQEAINLFARGNLWLFMDIAPWHLAWSASSESFKSCKGTRDTSTFKFVKPALMNLPWSSCLPSIKNLKVTKEINDAFTLLPAIEKAFLNGRDEKSKYRKASQNLFDHLMAIAVQEQHNILQVVVWENCSVKFGAWMQRWFIGMPDATLVLSSDYSVDAVKKNWFGNYTGSKADQLVELKEDVYIAPLKGTIAEDYDSRMKWIGKAAEKYHRLMLDEKGRPFLQQELKTISKWGNSKADFKIHSSSNEGKV	364	YES	>ABD1_RS00450	MKNYLSLFICIITCIFLTSCKPANNTTQGNKSMNQNQDVIALHFGEQGMQDFSKNSTTPVDRQPAGMNFLSLDWTPPKLGRVRVFSEKSNLEIENVISVLGTQVARRSNDGIQIMDINASLHPNEYTTSQEAYTAYTKLVHQINDKQWKQYFLPFSARIDKQDNLKHMTETMGEVIDPTYILNFKEWQDVLSKTNRLVFNLYNGDVELGISLRRTYKDDKKEQYMVRYSFENFKYAGRNAISDSDKMNSEQLKQAFETEVANNKKARKTEENNMKKEGYHIDESYIDPDIWPYVQ	295	YES
KAB02	13	Unknown	KAB02_RS00620	MQMSVSSILERLGLVSQNRAVHIQFSNQSLNQQVFLQRIEGEHTLNQGSVAELLCLSTNAHIALKQFIGCQVAVDQVTDTGQFFRTTGIITEASQGQSDGSLTIYNLTLKDPTALWHKRRNSRVFMNKSVRDISEILFKEWQGKSPLFASSITLDTSGLTKDYDVRPFVMQSNESDYDFLTRLWRSEGINWLVDESQLFVADPNASIQPQVLRLIDDNQNYQALERRSIRYQRSSATEQFDTITQVKAERRLQPTSVHVQRWQADALQQEEGSGSVQGTQKHSEHYDNASLNLEDAWHVSPAWMQDLNGEDQATASGNSQIEQLNQHINAYHHLSSKQFTVAGNVRDAQVGYWFELNEHPELDQHDSADKEFLILSKHYYNQNNLPKELQQQLERLLPQ…	937	YES					KAB02_RS00625	MSNSLDWNSKTNISEHSCKDAHCDCLTFWEIYQQEAIKRLSNLQKANNYKLEPGYEARARRIASVYAKIFLEIELGGNKNLLGRYYWMGLGAFASKTVATIFKHWGSLLGYNVGVQEAINLFARGNLWLFMDIAPWHLAWSASSESFKSCKGTRDTSTFKFVKPALMNLPWSSCLPSIKNLKVTKEINDAFTLLPAIEKAFLNGRDEKSKYRKASQNLFDHLMAIAVQEQHNILQVVVWENCSVKFGAWMQRWFIGMPDATLVLSSDYSVDAVKKNWFGNYTGSKADQLVELKEDVYIAPLKGTIAEDYDSRMKWIGKAAEKYHRLMLDEKGRPFLQQELKTISKWGNSKADFKIHSSSNEGKV	364	YES	>KAB02_RS00630	MKNYLSLFICIITCIFLTSCKPANNTTQGNKSMNQNQDVIALHFGEQGMQDFSKNSTTPVDRQPAGMNFLSLDWTPPKLGRVRVFSEKSNLEIENVISVLGTQVARRSNDGIQIMDINASLHPNEYTTSQEAYTAYTKLVHQINDKQWKQYFLPFSARIDKQDNLKHMTETMGEVIDPTYILNFKEWQDVLSKTNRLVFNLYNGDVELGISLRRTYKDDKKEQYMVRYSFENFKYAGRNAISDSDKMNSEQLKQAFETEVANNKKARKTEENNMKKEGYHIDESYIDPDIWPYVQ	295	YES
KAB05	13	Unknown	KAB05_RS00660	MQMSVSSILERLGLVSQNRAVHIQFSNQSLNQQVFLQRIEGEHTLNQGSVAELLCLSTNAHIALKQFIGCQVAVDQVTDTGQFFRTTGIITEASQGQSDGSLTIYNLTLKDPTALWHKRRNSRVFMNKSVRDISEILFKEWQGKSPLFASSITLDTSGLTKDYDVRPFVMQSNESDYDFLTRLWRSEGINWLVDESQLFVADPNASIQPQVLRLIDDNQNYQALERRSIRYQRSSATEQFDTITQVKAERRLQPTSVHVQRWQADALQQEEGSGSVQGTQKHSEHYDNASLNLEDAWHVSPAWMQDLNGEDQATASGNSQIEQLNQHINAYHHLSSKQFTVAGNVRDAQVGYWFELNEHPELDQHDSADKEFLILSKHYYNQNNLPKELQQQLERLLPQ…	937	YES					KAB05_RS00665	MSNSLDWNSKTNISEHSCKDAHCDCLTFWEIYQQEAIKRLSNLQKANNYKLEPGYEARARRIASVYAKIFLEIELGGNKNLLGRYYWMGLGAFASKTVATIFKHWGSLLGYNVGVQEAINLFARGNLWLFMDIAPWHLAWSASSESFKSCKGTRDTSTFKFVKPALMNLPWSSCLPSIKNLKVTKEINDAFTLLPAIEKAFLNGRDEKSKYRKASQNLFDHLMAIAVQEQHNILQVVVWENCSVKFGAWMQRWFIGMPDATLVLSSDYSVDAVKKNWFGNYTGSKADQLVELKEDVYIAPLKGTIAEDYDSRMKWIGKAAEKYHRLMLDEKGRPFLQQELKTISKWGNSKADFKIHSSSNEGKV	364	YES	>KAB05_RS00670	MKNYLSLFICIITCIFLTSCKPANNTTQGNKSMNQNQDVIALHFGEQGMQDFSKNSTTPVDRQPAGMNFLSLDWTPPKLGRVRVFSEKSNLEIENVISVLGTQVARRSNDGIQIMDINASLHPNEYTTSQEAYTAYTKLVHQINDKQWKQYFLPFSARIDKQDNLKHMTETMGEVIDPTYILNFKEWQDVLSKTNRLVFNLYNGDVELGISLRRTYKDDKKEQYMVRYSFENFKYAGRNAISDSDKMNSEQLKQAFETEVANNKKARKTEENNMKKEGYHIDESYIDPDIWPYVQ	295	YES
KAB06	13	Unknown	KAB06_RS00625	MQMSVSSILERLGLVSQNRAVHIQFSNQSLNQQVFLQRIEGEHTLNQGSVAELLCLSTNAHIALKQFIGCQVAVDQVTDTGQFFRTTGIITEASQGQSDGSLTIYNLTLKDPTALWHKRRNSRVFMNKSVRDISEILFKEWQGKSPLFASSITLDTSGLTKDYDVRPFVMQSNESDYDFLTRLWRSEGINWLVDESQLFVADPNASIQPQVLRLIDDNQNYQALERRSIRYQRSSATEQFDTITQVKAERRLQPTSVHVQRWQADALQQEEGSGSVQGTQKHSEHYDNASLNLEDAWHVSPAWMQDLNGEDQATASGNSQIEQLNQHINAYHHLSSKQFTVAGNVRDAQVGYWFELNEHPELDQHDSADKEFLILSKHYYNQNNLPKELQQQLERLLPQ…	937	YES					KAB06_RS00630	MSNSLDWNSKTNISEHSCKDAHCDCLTFWEIYQQEAIKRLSNLQKANNYKLEPGYEARARRIASVYAKIFLEIELGGNKNLLGRYYWMGLGAFASKTVATIFKHWGSLLGYNVGVQEAINLFARGNLWLFMDIAPWHLAWSASSESFKSCKGTRDTSTFKFVKPALMNLPWSSCLPSIKNLKVTKEINDAFTLLPAIEKAFLNGRDEKSKYRKASQNLFDHLMAIAVQEQHNILQVVVWECSVKFGAWMQRWFIGMPDATLVLSSDYSVDAVKKNWFGNYTGSKADQLVELKEDVYIAPLKGTIAEDYDSRMKWIGKAAEKYHRLMLDEKGRPFLQQELKTISKWGNSKADFKIHSSSNEGKV	363	YES	>KAB06_RS00635	MKNYLSLFICIITCIFLTSCKPANNTTQGNKSMNQNQDVIALHFGEQGMQDFSKNSTTPVDRQPAGMNFLSLDWTPPKLGRVRVFSEKSNLEIENVISVLGTQVARRSNDGIQIMDINASLHPNEYTTSQEAYTATKLVHQINDKQWKQYFLPFSARIDKQDNLKHMTETMGEVIDPTYILNFKEWQDVLSKTNRLVFNLYNGDVELGISLRRTYKDDKKEQYMVRYSFENFKYAGRNAISDSDKMNSEQLKQAFETEVANNKKARKTEENNMKKEGYHIDESYIDPDIWPYVQ	294	YES
LAC-4	13	Unknown	RR41_RS18430	VQQSPVHIQFSNQSLNQQVFLQRIEGEHTLNQGSVAELLCLSTNAHIALKQFIGCQVAVDQVTDTGQFFRTTGIITEASQGQSDGSLTIYNLTLKDPTALWHKRRNSRVFMNKSVRDISEILFKEWQGKSPLFASSITLDTSGLTKDYDVRPFVMQSNESDYDFLTRLWRSEGINWLVDESQLFVADPNASIQPQVLRLIDDNQNYQALERRSIRYQRSSATEQFDTITQVKAERRLQPTSVHVQRWQADALQQEEGSGSVQGTQKHSEHYDNASLNLEDAWHVSPAWMQDLNGEDQATASGNSQIEQLNQHINAYHHLSSKQFTVAGNVRDAQVGYWFELNEHPELDQHDSADKEFLILSKHYYNQNNLPKELQQQLERLLPQGKLKAAQLDSQNPEQ…	922	NO					RR41_RS18425	MSNSLDWNSKTNISEHSCKDAHCDCLTFWEIYQQEAIKRLSNLQKANNYKLEPGYEARARRIASVYAKIFLEIELGGNKNLLGRYYWMGLGAFASKTVATIFKHWGSLLGYNVGVQEAINLFARGNLWLFMDIVPWHLAWSASSESFKSCKGTRDTSTFKFVKPALMNLPWSSCLPSIKNLKVTKEINDAFTLLPAIEKAFLNGRDEKSKYRKASQNLFDHLMAIAVQEQHNILQVVVWENCSVKFGARMQRWFIGMPDATLVLSSDYSVDAVKKNWFGNYTGSKADQLVELKEDVYIAPLKGTIAEDYDSRMKWIGKAAEKYHRLMLDEKGRPFLQQELKTISKWGNSKADFKIHSSSNEGKV	364	YES	>RR41_RS18420	MKNYLSLFICIITCIFLTSCKPANNTTQGNKSMNQNQDVIALHFGEQGMQDFSKNSTTPVDRQPAGMNFLSLDWTPPKLGRVRVFSEKSNLEIENVISVLGTQVARRSNDGIQIMDINASLHPNEYTTSQEAYTAYTKLVHQINDKQWKQYFLPFSARIDKQDNLKHMTETMGEVIDPTYILNFKEWQDVLSKTNRLVFNLYNGDVELGISLRRTYKDDKKEQYMVRYSFENFKYAGRNAISDSDKMNSEQLKQAFETEVANNKKARKTEENNMKKEGYHIDESYIDPDIWPYVQ	295	YES
MDR-TJ	13	Unknown	ABTJ_RS18415	MQMSVSSILERLGLVSQNRAVHIQFSNQSLNQQVFLQRIEGEHTLNQGSVAELLCLSTNAHIALKQFIGCQVAVDQVTDTGQFFRTTGIITEASQGQSDGSLTIYNLTLKDPTALWHKRRNSRVFMNKSVRDISEILFKEWQGKSPLFASSITLDTSGLTKDYDVRPFVMQSNESDYDFLTRLWRSEGINWLVDESQLFVADPNASIQPQVLRLIDDNQNYQALERRSIRYQRSSATEQFDTITQVKAERRLQPTSVHVQRWQADALQQEEGSGSVQGTQKHSEHYDNASLNLEDAWHVSPAWMQDLNGEDQATASGNSQIEQLNQHINAYHHLSSKQFTVAGNVRDAQVGYWFELNDHPELDQHDSADKEFLILSKHYYNQNNLPKELQQQLERLLPQ…	937	YES					ABTJ_RS18410	MSNSLDWNSKTNISEHSCKDAHCDCLTFWEIYQQEAIKRLSNLQKANNYKLEPGYEARARRIASVYAKIFLEIELGGNKNLLGRYYWMGLGAFASKTVATIFKHWGSLLGYNVGVQEAINLFARGNLWLFMDIAPWHLAWSASSESFKSCKGTRDTSTFKFVKPALMNLPWSSCLPSIKNLKVTKEINDAFTLLPAIEKAFLNGRDEKSKYRKASQNLFDHLMAIAVQEQHNILQVVVWENCSVKFGAWMQRWFIGMPDATLVLSSDYSVDAVKKNWFGNYTGSKADQLVELKEDVYIAPLKGTIAEDYDSRMKWIGKAAEKYHRLMLDEKGRPFLQQELKTISKWGNSKADFKIHSSSNEGKV	364	YES	>ABTJ_RS18405	MKNYLSLFICIITCIFLTSCKPANNTTQGNKSMNQNQDVIALHFGEQGMQDFSKNSTTPVDRQPAGMNFLSLDWTPPKLGRVRVFSEKSNLEIENVISVLGTQVARRSNDGIQIMDINASLHPNEYTTSQEAYTAYTKLVHQINDKQWKQYFLPFSARIDKQDNLKHMTETMGEVIDPTYILNFKEWQDVLSKTNRLVFNLYNGDVELGISLRRTYKDDKKEQYMVRYSFENFKYAGRNAISDSDKMNSEQLKQAFETEVANNKKARKTEENNMKKEGYHIDESYIDPDIWPYVQ	295	YES
R2090	13	Unknown	ABR2090_RS17765	MQMSVSSILERLGLVSQNRAVHIQFSNQSLNQQVFLQRIEGEHTLNQGSVAELLCLSTNAHIALKQFIGCQVAVDQVTDTGQFFRTTGIITEASQGQSDGSLTIYNLTLKDPTALWHKRRNSRVFMNKSVRDISEILFKEWQGKSPLFASSITLDTSGLTKDYDVRPFVMQSNESDYDFLTRLWRSEGINWLVDESQLFVADPNASIQPQVLRLIDDNQNYQALERRSIRYQRSSATEQFDTITQVKAERRLQPTSVHVQRWQADALQQEEGSGSVQGTQKHSEHYDNASLNLEDAWHVSPAWMQDLNGEDQATASGNSQIEQLNQHINAYHHLSSKQFTVAGNVRDAQVGYWFELNDHPELDQHDSADKEFLILSKHYYNQNNLPKELQQQLERLLPQ…	937	YES					ABR2090_RS17760	MSNSLDWNSKTNISEHSCKDAHCDCLTFWEIYQQEAIKRLSNLQKANNYKLEPGYEARARRIASVYAKIFLEIELGGNKNLLGRYYWMGLGAFASKTVATIFKHWGSLLGYNVGVQEAINLFARGNLWLFMDIAPWHLAWSASSESFKSCKGTRDTSTFKFVKPALMNLPWSSCLPSIKNLKVTKEINDAFTLLPAIEKAFLNGRDEKSKYRKASQNLFDHLMAIAVQEQHNILQVVVWENCSVKFGAWMQRWFIGMPDATLVLSSDYSVDAVKKNWFGNYTGSKADQLVELKEDVYIAPLKGTIAEDYDSRMKWIGKAAEKYHRLMLDEKGRPFLQQELKTISKWGNSKADFKIHSSSNEGKV	364	YES	>ABR2090_RS17755	MKNYLSLFICIITCIFLTSCKPANNTTQGNKSMNQNQDVIALHFGEQGMQDFSKNSTTPVDRQPAGMNFLSLDWTPPKLGRVRVFSEKSNLEIENVISVLGTQVARRSNDGIQIMDINASLHPNEYTTSQEAYTAYTKLVHQINDKQWKQYFLPFSARIDKQDNLKHMTETMGEVIDPTYILNFKEWQDVLSKTNRLVFNLYNGDVELGISLRRTYKDDKKEQYMVRYSFENFKYAGRNAISDSDKMNSEQLKQAFETEVANNKKARKTEENNMKKEGYHIDESYIDPDIWPYVQ	295	YES
WKA02	13	Unknown	B7L35_RS11755	MQMSVSSILERLGLVSQNRAVHIQFSNQSLNQQVFLQRIEGEHTLNQGSVAELLCLSTNAHIALKQFIGCQVAVDQVTDTGQFFRTTGIITEASQGQSDGSLTIYNLTLKDPTALWHKRRNSRVFMNKSVRDISEILFKEWQGKSPLFASSITLDTSGLTKDYDVRPFVMQSNESDYDFLTRLWRSEGINWLVDESQLFVADPNASIQPQVLRLIDDNQNYQALERRSIRYQRSSATEQFDTITQVKAERRLQPTSVHVQRWQADALQQEEGSGSVQGTQKHSEHYDNASLNLEDAWHVSPAWMQDLNGEDQATASGNSQIEQLNQHINAYHHLSSKQFTVAGNVRDAQVGYWFELNEHPELDQHDSADKEFLILSKHYYNQNNLPKELQQQLERLLPQ…	937	YES					B7L35_RS11750	MSNSLDWNSKTNISEHSCKDAHCDCLTFWEIYQQEAIKRLSNLQKANNYKLEPGYEARARRIASVYAKIFLEIELGGNKNLLGRYYWMGLGAFASKTVATIFKHWGSLLGYNVGVQEAINLFARGNLWLFMDIAPWHLAWSASSESFKSCKGTRDTSTFKFIKPALMNLPWSSCLPSIKNLKVTKEINDAFTLLPAIEKAFLNGRDEKSKYRKASQNLFDHLMAIAVQEQHNILQVVVWENCSVKFGAWMQRWFIGMPDATLVLSSDYSVDAVKKNWFGNYTGSKADQLVELKEDVYIAPLKGTIAEDYDSRMKWIGKAAEKYHRLMLDEKGRPFLQQELKTISKWGNSKADFKIHSSSNEGKV	364	YES	>B7L35_RS11745	MKNYLSLFICIITCIFLTSCKPANNTTQGNKSMNQNQDVIALHFGEQGMQDFSKNSTTPVDRQPAGMNFLSLDWTPPKLGRVRVFSEKSNLEIENVISVLGTQVARRSNDGIQIMDINASLHPNEYTTSQEAYTAYTKLVHQINDKQWKQYFLPFSARIDKQDNLKHMTETMGEVIDPTYILNFKEWQDVLSKTNRLVFNLYNGDVELGISLRRTYKDDKKEQYMVRYSFENFKYAGRNAISDSDKMNSEQLKQAFETEVANNKKARKTEENNMKKEGYHIDESYIDPDIWPYVQ	295	YES
XH856	13	Unknown	AYR70_18035	MQMSVSSILERLGLVSQNRAVHIQFSNQSLNQQVFLQRIEGEHTLNQGSVAELLCLSTNAHIALKQFIGCQVAVDQVTDTGQFFRTTGIITEASQGQSDGSLTIYNLTLKDPTALWHKRRNSRVFMNKSVRDISEILFKEWQGKSPLFASSITLDTSGLTKDYDVRPFVMQSNESDYDFLTRLWRSEGINWLVDESQLFVADPNASIQPQVLRLIDDNQNYQALERRSIRYQRSSATEQFDTITQVKAERRLQPTSVHVQRWQADALQQEEGSGSVQGTQKHSEHYDNASLNLEDAWHVSPAWMQDLNGEDQATASGNSQIEQLNQHINAYHHLSSKQFTVAGNVRDAQVGYWFELNEHPELDQHDSADKEFLILSKHYYNQNNLPKELQQQLERLLPQ…	937	YES					AYR70_18030	MSNSLDWNSKTNISEHSCKDAHCDCLTFWEIYQQEAIKRLSNLQKANNYKLEPGYEARARRIASVYAKIFLEIELGGNKNLLGRYYWMGLGAFASKTVATIFKHWGSLLGYNVGVQEAINLFARGNLWLFMDIAPWHLAWSASSESFKSCKGTRDTSTFKFVKPALMNLPWSSCLPSIKNLKVTKEINDAFTLLPAIEKAFLNGRDEKSKYRKASQNLFDHLMAIAVQEQHNILQVVVWENCSVKFGAWMQRWFIGMPDATLVLSSDYSVDAVKKNWFGNYTGSKADQLVELKEDVYIAPLKGTIAEDYDSRMKWIGKAAEKYHRLMLDEKGRPFLQQELKTISKWGNSKADFKIHSSSNEGKV	364	YES	>AYR70_18025	MKNYLSLFICIITCIFLTSCKPANNTTQGNKSMNQNQDVIALHFGEQGMQDFSKNSTTPVDRQPAGMNFLSLDWTPPKLGRVRVFSEKSNLEIENVISVLGTQVARRSNDGIQIMDINASLHPNEYTTSQEAYTAYTKLVHQINDKQWKQYFLPFSARIDKQDNLKHMTETMGEVIDPTYILNFKEWQDVLSKTNRLVFNLYNGDVELGISLRRTYKDDKKEQYMVRYSFENFKYAGRNAISDSDKMNSEQLKQAFETEVANNKKARKTEENNMKKEGYHIDESYIDPDIWPYVQ	295	YES
XH858	13	Unknown	AZE33_00490	MQMSVSSILERLGLVSQNRAVHIQFSNQSLNQQVFLQRIEGEHTLNQGSGAELLCLSTNAHIALKQFIGCQVAVDQVTDTGQFFRTTGIITEASQGQSDGSLTIYNLTLKDPTALWHKRRNSRVFMNKSVRDISEILFKEWQGKSPLFASSITLDTSGLTKDYDVRPFVMQSNESDYDFLTRLWRSEGINWLVDESQLFVADPNASIQPQVLRLIDDNQNYQALERRSIRYQRSSATEQFDTITQVKAERRLQPTSVHVQRWQADALQQEEGSGSVQGTQKHSEHYDNASLNLEDAWHVSPAWMQDLNGEDQATASGNSQIEQLNQHINAYHHLSSKQFTVAGNVRDAQVGYWFELNEHPELDQHDSADKEFLILSKHYYNQNNLPKELQQQLERLLPQ…	937	YES					AZE33_00495	MSNSLDWNSKTNISEHSCKDAHCDCLTFWEIYQQEAIKRLSNLQKANNYKLEPGYEARARRIASVYAKIFLEIELGGNKNLLGRYYWMGLGAFASKTVATIFKHWGSLLGYNVGVQEAINLFARGNLWLFMDIAPWHLAWSASSESFKSCKGTRDTSTFKFVKPALMNLPWSSCLPSIKNLKVTKEINDAFTLLPAIEKAFLNGRDEKSKYRKASQNLFDHLMAIAVQEQHNILQVVVWENCSVKFGAWMQRWFIGMPDATLVLSSDYSVDAVKKNWFGNYTGSKADQLVELKEDVYIAPLKGTIAEDYDSRMKWIGKAAEKYHRLMLDEKGRPFLQQELKTISKWGNSKADFKIHSSSNEGKV	364	YES	>AZE33_00500	MKNYLSLFICIITCIFLTSCKPANNTTQGNKSMNQNQDVIALHFGEQGMQDFSKNSTTPVDRQPAGMNFLSLDWTPPKLGRVRVFSEKSNLEIENVISVLGTQVARRSNDGIQIMDINASLHPNEYTTSQEAYTAYTKLVHQINDKQWKQYFLPFSARIDKQDNLKHMTETMGEVIDPTYILNFKEWQDVLSKTNRLVFNLYNGDVELGISLRRTYKDDKKEQYMVRYSFENFKYAGRNAISDSDKMNSEQLKQAFETEVANNKKARKTEENNMKKEGYHIDESYIDPDIWPYVQ	295	YES
AR_0088	14	Peptidoglycan hydrolase	AM467_RS19075	MLFNIFSVLEKIGLNAQKRAIHVQFSNELLNHQVFLQRIEGQHQLNGGLMAELICLSTNAQIALKQFIGVQVAVDQVTDSGQLFRTTGIVTEASYGQSDGALTLYKLTIEDATNLWHKRRNSRVFMNKSIVEITEVLFKEWQEKSPLFAASLSLDLGGLSQNYDIRPFTMQHNESDYDFLTRLWRSEGVSWLIDESELFVPHFTAPIQAQKLKLIDDNNQYQALARRSIRYHRSSATEYQDSITGFVAVRSLQPTAVHVQRWQPDALAQEEGNGSVVTTHTHSDNFDSATLSLEQAWHVSPAWMQDLKGEDQATASSSSQLEKLNQHFTDMHASRAKYFKAYSSVRDTQVGYWFNLREHPEIDQHEGADQEFLIIAKNFYNQNNLPKDLHQQVSQLLTQ…	1108	YES					AM467_RS19070	MNKKSLVTIQILDLFGSPISKAQYVVKNQRTGKVIAAGPTNSSGCIVEISQDKGTTLDVYIKSMFKGSMVKVQSFVMSKDRMVVKITSPKVLLDLKTLTNQGNNGQYKRKTHIVKKGDTLFEIAQKNHTTVRALERLNKIDDPNKISVGQVIKLPVHIPASGNHSHQDKPKHKHSAQSTNKPTASSAKTTPAPAAKRPANPASQTKQENGLPEKAHQLYEDTKKALNEAASSVSKILTVDDRSQDGGTPKANTTNICKTNPQCISSGKSELIREVNIRLAGFGGALPTDEFTELTATCIKQFQRDYMGVPDTGKICGSVLAALDRFRDEYGIASYFESMKCPCGECSGFGRSRSGNFRFEMYNKTTRQYVEVYRDAKEYNGMHRSLIWALKAMLFYFKK…	746	YES	>AM467_RS19065	MKNTSVSSTMLIVLSILGCSSNTSIAKGINKIDVKDCSIDYDEVDFCSKERLKDYNNILKNKVSNFDKNKFLMNFKEKNYLYFAVIDLEKLKVFTFPASLSVMSNIKPIEFSSDSNSFCLNGNFNQYQNSYRAVKTCYTYNNGSFDFKSRVELDKDINNSNNVIKKLNLPISSDFFSKCREKNSAKKCTQLENSNNRAYSFSELEKISPDFINVLNDTKVDSLNVNTFRFLPQFKDSFYAIAEKYIDTDESSSSEFYLIKIKPDLKVEKIGDYYSIDSSGVISYRDKNSKILKKNLR	297	YES
CIP70.10	14	Peptidoglycan hydrolase	ABCIP7010_RS17630	MLFNIFSVLEKIGLNAQKRAIHVQFSNELLNHQVFLQRIEGQHQLNGGLMAELICLSTNAQIALKQFIGVQVAVDQVTDSGQLFRTTGIVTEASYGQSDGALTLYKLTIEDATNLWHKRRNSRVFMNKSIVEITEVLFKEWQEKSPLFAASLSLDLGGLSQNYDIRPFTMQHNESDYDFLTRLWRSEGVSWLIDESELFVPHFTAPIQAQKLKLIDDNNQYQALARRSIRYHRSSATEYQDSITGFVAVRSLQPTAVHVQRWQPDALAQEEGNGSVVTTHTHSDNFDSATLSLEQAWHVSPAWMQDLKGEDQATASSSSQLEKLNQHFTDMHASRAKYFKAYSSVRDTQVGYWFNLREHPEIDQHEGADQEFLIIAKNFYNQNNLPKDLHQQVSQLLTQ…	1108	YES					ABCIP7010_RS17625	MNKKSLVTIQILDLFGSPISKAQYVVKNQRTGKVIAAGPTNSSGCIVEISQDKGTTLDVYIKSMFKGSMVKVQSFVMSKDRMVVKITSPKVLLDLKTLTNQGNNGQYKRKTHIVKKGDTLFEIAQKNHTTVRALERLNKIDDPNKISVGQVIKLPVHIPASGNHSHQDKPKHKHSAQSTNKPTASSAKTTPAPAAKRPANPASQTKQENGLPEKAHQLYEDTKKALNEAASSVSKILTVDDRSQDGGTPKANTTNICKTNPQCISSGKSELIREVNIRLAGFGGALPTDEFTELTATCIKQFQRDYMGVPDTGKICGSVLAALDRFRDEYGIASYFESMKCPCGECSGFGRSRSGNFRFEMYNKTTRQYVEVYRDAKEYNGMHRSLIWALKAMLFYFKK…	746	YES	>ABCIP7010_RS17620	MKNTSVSSTMLIVLSILGCSSNTSIAKGINKIDVKDCSIDYDEVDFCSKERLKDYNNILKNKVSNFDKNKFLMNFKEKNYLYFAVIDLEKLKVFTFPASLSVMSNIKPIEFSSDSNSFCLNGNFNQYQNSYRAVKTCYTYNNGSFDFKSRVELDKDINNSNNVIKKLNLPISSDFFSKCREKNSAKKCTQLENSNNRAYSFSELEKISPDFINVLNDTKVDSLNVNTFRFLPQFKDSFYAIAEKYIDTDESSSSEFYLIKIKPDLKVEKIGDYYSIDSSGVISYRDKNSKILKKNLR	297	YES
HWBA8	14	Peptidoglycan hydrolase	B7L46_RS08290	MLFNIFSVLEKIGLNAQKRAIHVQFSNELLNHQVFLQRIEGQHQLNGGLMAELICLSTNAQIALKQFIGVQVAVDQVTDSGQLFRTTGIVTEASYGQSDGALTLYKLTIEDATNLWHKRRNSRVFMNKSIVEITEVLFKEWQEKSPLFAASLSLDLGGLSQNYDIRPFTMQHNESDYDFLTRLWRSEGVSWLIDESELFVPHFTAPIQAQKLKLIDDNNQYQALARRSIRYHRSSATEYQDSITGFVAVRSLQPTAVHVQRWQPDALAQEEGNGSVVTTHTHSDNFDSATLSLEQAWHVSPAWMQDLKGEDQATASSSSQLEKLNQHFTDMHASRAKYFKAYSSVRDTQVGYWFNLREHPEIDQHEGADQEFLIIAKNFYNQNNLPKDLHQQVSQLLTQ…	1108	YES					B7L46_RS08285	MNKKSLVTIQILDLFGSPISKAQYVVKNQRTGKVIAAGPTNSSGCIVEISQDKGTTLDVYIKSMFKGSMVKVQSFVMSKDRMVVKITSPKVLLDLKTLTNQGNNGQYKRKTHIVKKGDTLFEIAQKNHTTVRALERLNKIDDPNKISVGQVIKLPVHIPASGNHSHQDKPKHKHSAQSTNKPTASSAKTTPAPAAKRPANPASQTKQENGLPEKAHQLYEDTKKALNEAASSVSKILTVDDRSQDGGTPKANTTNICKTNPQCISSGKSELIREVNIRLAGFGGALPTDEFTELTATCIKQFQRDYMGVPDTGKICGSVLAALDRFRDEYGIASYFESMKCPCGECSGFGRSRSGNFRFEMYNKTTRQYVEVYRDAKEYNGMHRSLIWALKAMLFYFKK…	746	YES	>B7L46_RS08280	MKNTSVSSTMLIVLSILGCSSNTSIAKGINKIDVKDCSIDYDEVDFCSKERLKDYNNILKNKVSNFDKNKFLMNFKEKNYLYFAVIDLEKLKVFTFPASLSVMSNIKPIEFSSDSNSFCLNGNFNQYQNSYRAVKTCYTYNNGSFDFKSRVELDKDINNSNNVIKKLNLPISSDFFSKCREKNSAKKCTQLENSNNRAYSFSELEKISPDFINVLNDTKVDSLNVNTFRFLPQFKDSFYAIAEKYIDTDESSSSEFYLIKIKPDLKVEKIGDYYSIDSSGVISYRDKNSKILKKNLR	297	YES
R2091	14	Peptidoglycan hydrolase	ABR2091_RS17730	MLFNIFSVLEKIGLNAQKRAIHVQFSNELLNHQVFLQRIEGQHQLNGGLMAELICLSTNAQIALKQFIGVQVAVDQVTDSGQLFRTTGIVTEASYGQSDGALTLYKLTIEDATNLWHKRRNSRVFMNKSIVEITEVLFKEWQEKSPLFAASLSLDLGGLSQNYDIRPFTMQHNESDYDFLTRLWRSEGVSWLIDESELFVPHFTAPIQAQKLKLIDDNNQYQALARRSIRYHRSSATEYQDSITGFVAVRSLQPTAVHVQRWQPDALAQEEGNGSVVTTHTHSDNFDSATLSLEQAWHVSPAWMQDLKGEDQATASSSSQLEKLNQHFTDMHASRAKYFKAYSSVRDTQVGYWFNLREHPEIDQHEGADQEFLIIAKNFYNQNNLPKDLHQQVSQLLTQ…	1108	YES					ABR2091_RS17725	MNKKSLVTIQILDLFGSPISKAQYVVKNQRTGKVIAAGPTNSSGCIVEISQDKGTTLDVYIKSMFKGSMVKVQSFVMSKDRMVVKITSPKVLLDLKTLTNQGNNGQYKRKTHIVKKGDTLFEIAQKNHTTVRALERLNKIDDPNKISVGQVIKLPVHIPASGNHSHQDKPKHKHSAQSTNKPTASSAKTTPAPAAKRPANPASQTKQENGLPEKAHQLYEDTKKALNEAASSVSKILTVDDRSQDGGTPKANTTNICKTNPQCISSGKSELIREVNIRLAGFGGALPTDEFTELTATCIKQFQRDYMGVPDTGKICGSVLAALDRFRDEYGIASYFESMKCPCGECSGFGRSRSGNFRFEMYNKTTRQYVEVYRDAKEYNGMHRSLIWALKAMLFYFKK…	746	YES	>ABR2091_RS17720	MKNTSVSSTMLIVLSILGCSSNTSIAKGINKIDVKDCSIDYDEVDFCSKERLKDYNNILKNKVSNFDKNKFLMNFKEKNYLYFAVIDLEKLKVFTFPASLSVMSNIKPIEFSSDSNSFCLNGNFNQYQNSYRAVKTCYTYNNGSFDFKSRVELDKDINNSNNVIKKLNLPISSDFFSKCREKNSAKKCTQLENSNNRAYSFSELEKISPDFINVLNDTKVDSLNVNTFRFLPQFKDSFYAIAEKYIDTDESSSSEFYLIKIKPDLKVEKIGDYYSIDSSGVISYRDKNSKILKKNLR	297	YES
TYTH-1	14	Peptidoglycan hydrolase	M3Q_RS00540	MLFNIFSVLEKIGLNAQKRAIHVQFSNELLNPQVFLQRVEGQHQLNGGLMAELICLSTNAQIALKQFIGVQVAVDQVTDSGQLFRTTGIVTEASYGQSDGALTLYKLTIEDATNLWHKRRNSRVFMNKSIVEITEVLFKEWQEKSPLFAASLSLDLGGLSQNYDIRPFTMQHNESDYDFLTRLWRSEGVSWLIDESELFVPHFTAPIQAQNIRAFCPSFYCTNTSSKLKLIDDNNQYQALARRSIRYHRSSATEYQDSITGFVAVRSLQPTAVHVQRWQPDALAQEEGNGSVVTTHTHSDNFDSATLSLEQAWHVSPAWMQDLKGEDQATASSSSQLEKLNQHFTDMHASRAKYFKAYSSVRDTQVGYWFNLREHPEIDQHEGADQEFLIIAKNFYNQN…	1124	NO					M3Q_RS00545	MNKKSLVTIQILDLFGSPISKAQYEVKNQRTGQVIAAGTTNSSGCIVEISRDKGTALDVYIKSMFKGSMVKVQSFVMSKDRMVVKITSPKVLLNLKTLTNQGNNGQYKRKTHIVKKGDTLFEIAQKNHTTVRALERLNKIDDPNKISIGQVIKLPVHIPASGNHSHQDKSKHKHSAQPVNKPTASSTKTTPAAAAKRPANPTSQTKQENGLPEKVHQLYEDTKKALNEAASSASKILTVDDRSQDGGTPKANTTNICKTNPQCISSGKSELIREVNIRLAGFGGALPTDEFTELTATCIKQFQRDYMGVPDTGKICGSVLAALDRFRDEYGIASYFESMKCPCGECSGFGRSRSGNFRFEMYNKTTRQYVEVYRDAKEYNGMHRSLIWALKAMLFYFKK…	746	YES	>M3Q_RS00540	MKNTSVSSTMLIVLSILGCSSNTSIAKGINKIDVKDCSIDYDEVDFCSKERLKDYNNILKNKVSNFDKNKFLMNFKEKNYLYFAVIDLEKLKVFTFPASLSVMSNIKPIEFSSDSNSFCLNGNFNQYQNSYRAVKTCYTYNNGSFDFKSRVELDKDINNSNNVIKKLNLPISSDFFSKCREKNSAKKCTQLENSNNRAYSFSELEKISPDFINVLNDTKVDSLNVNTFRFLPQFKDSFYAIAEKYIDTDESSSSEFYLIKIKPDLKVEKIGDYYSIDSSGVISYRDKNSKILKKNLR	297	YES
6200	15	Unknown	RU84_11875	MFNNIFQILESFGFLSQHRSVYLQFSDASLNSQVFLQRIDGQHYLNQGMTAELICLSTNAHIPLKTFIGVQVAVDQVTDRGSFFRTTGIITGASQGQSDGALTLYKLAISDPTYLWHKRRNSRVFMNKSVKEISEILFQEWQGKSPLFASSLTLDLSGLKQTYDVRPFVMQLNESDYDFLTRLWRSEGISWLIDEAELTVASNMDNIQPQKLRLIDDNNQYQALTRRAIRYHRSSATEQFDSMTSLMADRSLQPTSIFVQRWQPDVLQQTDGAGSVQSKHQHSTNYDNQSLSLEEAWHFSPAWMQDLNGEDGATSASNQQLEKFNQNLSAYYDAQSKQFIAKTTVRDTQVGYWFELNEHPEIDQHESTDKEFLIIGKNYYNQNNLPKDLNQQIQTLVQQ…	1064	YES					RU84_11870	MAKENTQQKEIKRQPAVELAVFNLNSVTDVADLQMIASQVQLYLQVCGNTTLEQIKSKANITTVANIFALTGSVLDLMLYATDKKTGDAAVQRGALLAANLIGLFSEPNNEAHARMALRPMFGLMAECLYRENGKIKETDIKRLGLHLNAMIAGDLENFLKETQAKLSSLLISATTLGVTILQSMATPATGINAGISTAAGASAEKRDPKLKFTNWAVPLIDLLGKPSQANLTPKIQPNITSRLQQEATQAIAALSQTLQQQANAGQKYTLAWLLQEALKAIQALENKGNASVPVNQTGEYERHTKGDTLEFVSLQADALNAPPCEGADSQSGKSISYSIGAERVQHADFYLPKIGFSFIRQYNSQMDEFDQSMVGARWMMPFSNMIQRTAQGYLFIDS…	1590	YES	>RU84_11865	MQTWNKAFFKFMTIILMGTCCIACDLRKKNEVTVIENKNIIIKKFESDAEYIFGNQILGKKIFSSYNAERLIFQVKDLEQNSDNFIDKIDGRLNKRGWNYKEKYKEAYIYCDRDMNQLELVPPIKIGTVMQSGEGQSLNQLVDYWNIGFIHSRHKRYVCNMNS	163	YES
A1	15	Unknown	ABA1_RS05890	MFNNIFQILESFGFLSQHRSVYLQFSDASLNSQVFLQRIDGQHYLNQGMTAELICLSTNAHIPLKTFIGLQVAVDQVTDRGSFFRTTGIITGASQGQSDGALTLYKLTVSDPTYLWHKRRNSRVFMNKSVKEISEILFQEWQGKSPLFASSLTLDLSGLKQTYDVRPFVMQLNESDYDFLTRLWRSEGISWLIDEAELTVASNMDNIQPQKLRLIDDNNQYQALTRRVIRYHRSSATEQFDSMTSLMADRSLQPTSIFVQRWQPDVLQQTDGAGSVQSKHQHSTNYDNQSLSLEEAWHFSPAWMQDLNGEDGATSASNQQIEKFNQNLSAYYDAQSKQFIAKTTVRDTQVGYWFELNEHPEIDQHESTDKEFLIIGKNYYNQNNLPKDLNQQIQTLLQQ…	1064	YES					ABA1_RS05895	MAKENTQQKEIKRQPAVELAVFNLNSVTDVADLQMIASQVQLYLQVCGNTTLEQIKSKANITTVANIFALTGSVLDLMLYATDKKTGDAAVQRGALLAANLIGLFSEPNNEAHARMALRPMFGLMAECLYRENGKIKETDIKRLGLHLNAMIAGDLENFLKETQAKLSSLLISATTLGVTILQSMATPATGINAGITTAAGASAEKRDPKLKFTNWAVPLIDLLGKPSQANLTPKIQPNITSRLQQEATQAIAALSQTLQQQANAGQKYTLAWLLQETLKAIQALENKGNASVPINQTGEYERHTKGDTLEFVSLQADALNAPPCEGADSQSGKSISYSIGAERVQHADFYLPKIGFSFIRQYNSQMDEFDQSMVGARWMMPFSNMIQQNAQGYLFIDS…	1590	YES	>ABA1_RS05900	MQTWNKAFFKFMTIILMGTCCIACDLRKKNEVTVVENKNIIIKKFESDAEYIFGNQILGKKIFSSYNAERLIFQVKDLEQNSDNFIDKIDGRLNKRGWNYKEKYKEAYIYCDRDMNQLELVPPIKIGTVMQSGEGQSLNQLVDYWNIGFIHSRHKRYVCNMNS	163	YES
A388	15	Unknown	A388_RS14215	MFNNIFQILESFGFLSQHRSVYLQFSDASLNSQVFLQRIDGQHYLNQGMTAELICLSTNAHIPLKTFIGLQVAVDQVTDRGSFFRTTGIITGASQGQSDGALTLYKLTVSDPTYLWHKRRNSRVFMNKSVKEISEILFQEWQGKSPLFASSLTLDLSGLKQTYDVRPFVMQLNESDYDFLTRLWRSEGISWLIDEAELTVASNMDNIQPQKLRLIDDNNQYQALTRRVIRYHRSSATEQFDSMTSLMADRSLQPTSIFVQRWQPDVLQQTDGAGSVQSKHQHSTNYDNQSLSLEEAWHFSPAWMQDLNGEDGATSASNQQIEKFNQNLSAYYDAQSKQFIAKTTVRDTQVGYWFELNEHPEIDQHESTDKEFLIIGKNYYNQNNLPKDLNQQIQTLLQQ…	1064	YES					A388_RS14210	MAKENTQQKEIKRQPAVELAVFNLNSVTDVADLQMIASQVQLYLQVCGNTTLEQIKSKANITTVANIFALTGSVLDLMLYATDKKTGDAAVQRGALLAANLIGLFSEPNNEAHARMALRPMFGLMAECLYRENGKIKETDIKRLGLHLNAMIAGDLENFLKETQAKLSSLLISATTLGVTILQSMATPATGINAGITTAAGASAEKRDPKLKFTNWAVPLIDLLGKPSQANLTPKIQPNITSRLQQEATQAIAALSQTLQQQANAGQKYTLAWLLQETLKAIQALENKGNASVPINQTGEYERHTKGDTLEFVSLQADALNAPPCEGADSQSGKSISYSIGAERVQHADFYLPKIGFSFIRQYNSQMDEFDQSMVGARWMMPFSNMIQQNAQGYLFIDS…	1590	YES	>A388_RS14205	MQTWNKAFFKFMTIILMGTCCIACDLRKKNEVTVVENKNIIIKKFESDAEYIFGNQILGKKIFSSYNAERLIFQVKDLEQNSDNFIDKIDGRLNKRGWNYKEKYKEAYIYCDRDMNQLELVPPIKIGTVMQSGEGQSLNQLVDYWNIGFIHSRHKRYVCNMNS	163	YES
A85	15	Unknown	CBI29_RS05880	MFNNIFQILESFGFLSQHRSVYLQFSDASLNSQVFLQRIDGQHYLNQGMTAELICLSTNAHIPLKTFIGLQVAVDQVTDRGSFFRTTGIITGASQGQSDGALTLYKLTVSDPTYLWHKRRNSRVFMNKSVKEISEILFQEWQGKSPLFASSLTLDLSGLKQTYDVRPFVMQLNESDYDFLTRLWRSEGISWLIDEAELTVASNMDNIQPQKLRLIDDNNQYQALTRRVIRYHRSSATEQFDSMTSLMADRSLQPTSIFVQRWQPDVLQQTDGAGSVQSKHQHSTNYDNQSLSLEEAWHFSPAWMQDLNGEDGATSASNQQIEKFNQNLSAYYDAQSKQFIAKTTVRDTQVGYWFELNEHPEIDQHESTDKEFLIIGKNYYNQNNLPKDLNQQIQTLLQQ…	1064	YES					CBI29_RS05885	MAKENTQQKEIKRQPAVELAVFNLNSVTDVADLQMIASQVQLYLQVCGNTTLEQIKSKANITTVANIFALTGSVLDLMLYATDKKTGDAAVQRGALLAANLIGLFSEPNNEAHARMALRPMFGLMAECLYRENGKIKETDIKRLGLHLNAMIAGDLENFLKETQAKLSSLLISATTLGVTILQSMATPATGINAGITTAAGASAEKRDPKLKFTNWAVPLIDLLGKPSQANLTPKIQPNITSRLQQEATQAIAALSQTLQQQANAGQKYTLAWLLQETLKAIQALENKGNASVPINQTGEYERHTKGDTLEFVSLQADALNAPPCEGADSQSGKSISYSIGAERVQHADFYLPKIGFSFIRQYNSQMDEFDQSMVGARWMMPFSNMIQQNAQGYLFIDS…	1590	YES	>CBI29_RS05890	MQTWNKAFFKFMTIILMGTCCIACDLRKKNEVTVVENKNIIIKKFESDAEYIFGNQILGKKIFSSYNAERLIFQVKDLEQNSDNFIDKIDGRLNKRGWNYKEKYKEAYIYCDRDMNQLELVPPIKIGTVMQSGEGQSLNQLVDYWNIGFIHSRHKRYVCNMNS	163	YES
AB0057	15	Unknown	AB57_1158	MFNNIFQILESFGFLSQHRSVYLQFSDASLNSQVFLQRIDGQHYLNQGMTAELICLSTNAHIPLKTFIGLQVAVDQVTDRGSFFRTTGIITGASQGQSDGALTLYKLTVSDPTYLWHKRRNSRVFMNKSVKEISEILFQEWQGKSPLFASSLTLDLSGLKQTYDVRPFVMQLNESDYDFLTRLWRSEGISWLIDEAELTVASNMDNIQPQKLRLIDDNNQYQALTRRVIRYHRSSATEQFDSMTSLMADRSLQPTSIFVQRWQPDVLQQTDGAGSVQSKHQHSTNYDNQSLSLEEAWHFSPAWMQDLNGEDGATSASNQQIEKFNQNLSAYYDAQSKQFIAKTTVRDTQVGYWFELNEHPEIDQHESTDKEFLIIGKNYYNQNNLPKDLNQQIQTLLQQ…	1064	YES					AB57_1159	MAKENTQQKEIKRQPAVELAVFNLNSVTDVADLQMIASQVQLYLQVCGNTTLEQIKSKANITTVANIFALTGSVLDLMLYATDKKTGDAAVQRGALLAANLIGLFSEPNNEAHARMALRPMFGLMAECLYRENGKIKETDIKRLGLHLNAMIAGDLENFLKETQAKLSSLLISATTLGVTILQSMATPATGINAGITTAAGASAEKRDPKLKFTNWAVPLIDLLGKPSQANLTPKIQPNITSRLQQEATQAIAALSQTLQQQANAGQKYTLAWLLQETLKAIQALENKGNASVPINQTGEYERHTKGDTLEFVSLQADALNAPPCEGADSQSGKSISYSIGAERVQHADFYLPKIGFSFIRQYNSQMDEFDQSMVGARWMMPFSNMIQQNAQGYLFIDS…	1590	YES	>AB57_1160	MQTWNKAFFKFMTIILMGTCCIACDLRKKNEVTVVENKNIIIKKFESDAEYIFGNQILGKKIFSSYNAERLIFQVKDLEQNSDNFIDKIDGRLNKRGWNYKEKYKEAYIYCDRDMNQLELVPPIKIGTVMQSGEGQSLNQLVDYWNIGFIHSRHKRYVCNMNS	163	YES
AB030	15	Unknown	IX87_05530	MFNNIFQILESFGFLSQHRSVYLQFSDASLNSQVFLQRIDGQHYLNQGMTAELICLSTNAHIPLKTFIGVQVAVDQVTDRGSFFRTTGIITGASQGQSDGALTLYKLAISDPTYLWHKRRNSRVFMNKSVKEISEILFQEWQGKSPLFASSLTLDLSGLKQTYDVRPFVMQLNESDYDFLTRLWRSEGISWLIDEAELTVASNMDNIQPQKLRLIDDNNQYQALTRRAIRYHRSSATEQFDSMTSLMADRSLQPTSIFVQRWQPDVLQQTDGAGSVQSKHQHSTNYDNQSLSLEEAWHFSPAWMQDLNGEDGATSASNQQLEKFNQNLSAYYDAQSKQFIAKTTVRDTQVGYWFELNEHPEIDQHESTDKEFLIIGKNYYNQNNLPKDLNQQIQTLVQQ…	1039	YES					IX87_05525	MAKENTQQKEIKKQPTVELAVFNLNSVTDVADLQMIASQVQLYLQVCGNTTLEQIKSKANITTVANIFALTGSVLDLMLYATDKKTGDAAVQRGALLAANLIGLFSEPNNEAHARMALRPMFGLMAECLYRENGKIKETDIKRLGLHLNAMIAGDLENFLKETQAKLSSLLTSATTLGVTILQSMATPATGINAGITTAAGASAEKRDPKLKFTNWAVPLIDLLGKPSQANLTPKIQPNITSRLQQEATQAIAALSQTLQQQANAGQKYTLAWLLQETLKAIQALENKGNASVPVNQTGEYERHTKGDTLEFVSLQADALNAPPCEGADSQSGKSISYSIGAERVQHADFYLPKIGFSFTRQYNSQMDEFDQSMVGARWMMPFSNMIQQNAQGYLFIDS…	1590	YES	>IX87_05520	MQTWNKAFFKFMTIILMGTCCIACDLRKKNEVTVVENKNIIIKKFESDAEYIFGNQILGKKIFSSYNAERLIFQVKDLEQNSDNFINKIDGRLNKRGWNYKEKYKEAYIYCDRDMNQLELVPPIKIGTVMQSGEGQSLNQLVDYWNIGFIHSRHKRYVCNMNS	163	YES
AB307-0294	15	Unknown	ABBFA_002469	MFNNIFQILESFGFLSQHRSVYLQFSDASLNSQVFLQRIDGQHYLNQGMTAELICLSTNAHIPLKTFIGLQVAVDQVTDRGSFFRTTGIITGASQGQSDGALTLYKLTVSDPTYLWHKRRNSRVFMNKSVKEISEILFQEWQGKSPLFASSLTLDLSGLKQTYDVRPFVMQLNESDYDFLTRLWRSEGISWLIDEAELTVASNMDNIQPQKLRLIDDNNQYQALTRRVIRYHRSSATEQFDSMTSLMADRSLQPTSIFVQRWQPDVLQQTDGAGSVQSKHQHSTNYDNQSLSLEEAWHFSPAWMQDLNGEDGATSASNQQIEKFNQNLSAYYDAQSKQFIAKTTVRDTQVGYWFELNEHPEIDQHESTDKEFLIIGKNYYNQNNLPKDLNQQIQTLLQQ…	1064	YES					ABBFA_002468	MAKENTQQKEIKRQPAVELAVFNLNSVTDVADLQMIASQVQLYLQVCGNTTLEQIKSKANITTVANIFALTGSVLDLMLYATDKKTGDAAVQRGALLAANLIGLFSEPNNEAHARMALRPMFGLMAECLYRENGKIKETDIKRLGLHLNAMIAGDLENFLKETQAKLSSLLISATTLGVTILQSMATPATGINAGITTAAGASAEKRDPKLKFTNWAVPLIDLLGKPSQANLTPKIQPNITSRLQQEATQAIAALSQTLQQQANAGQKYTLAWLLQETLKAIQALENKGNASVPINQTGEYERHTKGDTLEFVSLQADALNAPPCEGADSQSGKSISYSIGAERVQHADFYLPKIGFSFIRQYNSQMDEFDQSMVGARWMMPFSNMIQQNAQGYLFIDS…	1590	YES	>ABBFA_002467	MQTWNKAFFKFMTIILMGTCCIACDLRKKNEVTVVENKNIIIKKFESDAEYIFGNQILGKKIFSSYNAERLIFQVKDLEQNSDNFIDKIDGRLNKRGWNYKEKYKEAYIYCDRDMNQLELVPPIKIGTVMQSGEGQSLNQLVDYWNIGFIHSRHKRYVCNMNS	163	YES
AB5075-UW	15	Unknown	ABUW_RS13685	MFNNIFQILESFGFLSQHRSVYLQFSDASLNSQVFLQRIDGQHYLNQGMTAELICLSTNAHIPLKTFIGLQVAVDQVTDRGSFFRTTGIITGASQGQSDGALTLYKLTVSDPTYLWHKRRNSRVFINKSVKEISEILFQEWQGKSPLFASSLTLDLSGLKQTYDVRPFVMQLNESDYDFLTRLWRSEGISWLIDEAELTVASNMDNIQPQKLRLIDDNNQYQALTRRVIRYHRSSATEQFDSMTSLMADRSLQPTSIFVQRWQPDVLQQTDGAGSVQSKHQHSTNYDNQSLSLEEAWHFSPAWMQDLNGEDGATSASNQQIEKFNQNLSAYYDAQSKQFIAKTTVRDTQVGYWFELNEHPEIDQHESTDKEFLIIGKNYYNQNNLPKDLNQQIQTLLQQ…	1064	YES					ABUW_RS13680	MAKENTQQKEIKRQPAVELAVFNLNSVTDVADLQMIASQVQLYLQVCGNTTLEQIKSKANITTVANIFALTGSVLDLMLYATDKKTGDAAVQRGALLAANLIGLFSEPNNEAHARMALRPMFGLMAECLYRENGKIKETDIKRLGLHLNAMIAGDLENFLKETQAKLSSLLISATTLGVTILQSMATPATGINAGITTAAGASAEKRDPKLKFTNWAVPLIDLLGKPSQANLTPKIQPNITSRLQQEATQAIAALSQTLQQQANAGQKYTLAWLLQETLKAIQALENKGNASVPINQTGEYERHTKGDTLEFVSLQADALNAPPCEGADSQSGKSISYSIGAERVQHADFYLPKIGFSFIREYNSQMDEFDQSMVGARWMMPFSNMIQQNAQGYLFIDS…	1590	YES	>ABUW_RS13675	MQTWNKAFFKFMTIILMGTCCIACDLRKKNEVTVVENKNIIIKKFESDAEYIFGNQILGKKIFSSYNAERLIFQVKDLEQNSDNFIDKIDGRLNKRGWNYKEKYKEAYIYCDRDMNQLELVPPIKIGTVMQSGEGQSLNQLVDYWNIGFIHSRHKRYVCNMNS	163	YES
AbH12O-A2	15	Unknown	LX00_RS05375	MFNNIFQILESFGFLSQHRSVYLQFSDASLNSQVFLQRIDGQHYLNQGMTAELICLSTNAHIPLKTFIGVQVAVDQVTDRGSFFRTTGIITGASQGQSDGALTLYKLAISDPTYLWHKRRNSRVFMNKSVKEISEILFQEWQGKSPLFASSLTLDLSGLKQTYDVRPFVMQLNESDYDFLTRLWRSEGISWLIDEAELTVASNMDNIQPQKLRLIDDNNQYQALTRRAIRYHRSSATEQFDSMTSLMADRSLQPTSIFVQRWQPDVLQQTDGAGSVQSKHQHSTNYDNQSLSLEEAWHFSPAWMQDLNGEDGATSASNQQLEKFNQNLSAYYDAQSKQFIAKTTVRDTQVGYWFELNEHPEIDQHESTDKEFLIIGKNYYNQNNLPKDLNQQIQTLVQQ…	1039	YES					LX00_RS05380	MAKENTQQKEIKKQPTVELAVFNLNSVTDVADLQMIASQVQLYLQVCGNTTLEQIKSKANITTVANIFALTGSVLDLMLYATDKKTGDAAVQRGALLAANLIGLFSEPNNEAHARMALRPMFGLMAECLYRENGKIKETDIKRLGLHLNAMIAGDLENFLKETQAKLSSLLTSATTLGVTILQSMATPATGINAGITTAAGASAEKRDPKLKFTNWAVPLIDLLGKPSQANLTPKIQPNITSRLQQEATQAIAALSQTLQQQANAGQKYTLAWLLQETLKAIQALENKGNASVPVNQTGEYERHTKGDTLEFVSLQADALNAPPCEGADSQSGKSISYSIGAERVQHADFYLPKIGFSFTRQYNSQMDEFDQSMVGARWMMPFSNMIQQNAQGYLFIDS…	1590	YES	>LX00_RS05385	MQTWNKAFFKFMTIILMGTCCIACDLRKKNEVTVVENKNIIIKKFESDAEYIFGNQILGKKIFSSYNAERLIFQVKDLEQNSDNFINKIDGRLNKRGWNYKEKYKEAYIYCDRDMNQLELVPPIKIGTVMQSGEGQSLNQLVDYWNIGFIHSRHKRYVCNMNS	163	YES
AF-401	15	Unknown	BS064_RS14925	MFNNIFQILESFGFLSQHRSVYLQFSDASLNSQVFLQRIDGQHYLNQGMTAELICLSTNAHIPLKTFIGVQVAVDQVTDRGSFFRTTGIITGASQGQSDGALTLYKLAISDPTYLWHKRRNSRVFMNKSVKEISEILFQEWQGKSPLFASSLTLDLSGLKQTYDVRPFVMQLNESDYDFLTRLWRSEGISWLIDEAELTVASNMDNIQPQKLRLIDDNNQYQALTRRAIRYHRSSATEQFDSMTSLMADRSLQPTSIFVQRWQPDVLQQTDGAGSVQSKHQHSTNYDNQSLSLEEAWHFSPAWMQDLNGEDGATSASNQQLEKFNQNLSAYYDAQSKQFIAKTTVRDTQVGYWFELNEHPEIDQHESTDKEFLIIGKNYYNQNNLPKDLNQQIQTLVQQ…	1039	YES					BS064_RS14920	MAKENTQQKEIKKQPTVELAVFNLNSVTDVADLQMIASQVQLYLQVCGNTTLEQIKSKANITTVANIFALTGSVLDLMLYATDKKTGDAAVQRGALLAANLIGLFSEPNNEAHARMALRPMFGLMAECLYRENGKIKETDIKRLGLHLNAMIAGDLENFLKETQAKLSSLLTSATTLGVTILQSMATPATGINAGITTAAGASAEKRDPKLKFTNWAVPLIDLLGKPSQANLTPKIQPNITSRLQQEATQAIAALSQTLQQQANAGQKYTLAWLLQETLKAIQALENKGNASVPVNQTGEYERHTKGDTLEFVSLQADALNAPPCEGADSQSGKSISYSIGAERVQHADFYLPKIGFSFTRQYNSQMDEFDQSMVGARWMMPFSNMIQQNAQGYLFIDS…	1590	YES	>BS064_RS14915	MQTWNKAFFKFMTIILMGTCCIACDLRKKNEVTVVENKNIIIKKFESDAEYIFGNQILGKKIFSSYNAERLIFQVKDLEQNSDNFINKIDGRLNKRGWNYKEKYKEAYIYCDRDMNQLELVPPIKIGTVMQSGEGQSLNQLVDYWNIGFIHSRHKRYVCNMNS	163	YES
AR_0063	15	Unknown	AM442_RS08745	MFNNIFQILESFGFLSQHRSVYLQFSDASLNSQVFLQRIDGQHYLNQGMTAELICLSTNAHIPLKTFIGVQVAVDQVTDRGSFFRTTGIITGASQGQSDGALTLYKLAISDPTYLWHKRRNSRVFMNKSVKEISEILFQEWQGKSPLFASSLTLDLSGLKQTYDVRPFVMQLNESDYDFLTRLWRSEGISWLIDEAELTVASNMDNIQPQKLRLIDDNNQYQALTRRAIRYHRSSATEQFDSMTSLMADRSLQPTSIFVQRWQPDVLQQTDGAGSVQSKHQHSTNYDNQSLSLEEAWHFSPAWMQDLNGEDGATSASNQQLEKFNQNLSAYYDAQSKQFIAKTTVRDTQVGYWFELNEHPEIDQHESTDKEFLIIGKNYYNQNNLPKDLNQQIQTLVQQ…	1039	YES					AM442_RS08750	MAKENTQQKEIKKQPTVELAVFNLNSVTDVADLQMIASQVQLYLQVCGNTTLEQIKSKANITTVANIFALTGSVLDLMLYATDKKTGDAAVQRGALLAANLIGLFSEPNNEAHARMALRPMFGLMAECLYRENGKIKETDIKRLGLHLNAMIAGDLENFLKETQAKLSSLLTSATTLGVTILQSMATPATGINAGITTAAGASAEKRDPKLKFTNWAVPLIDLLGKPSQANLTPKIQPNITSRLQQEATQAIAALSQTLQQQANAGQKYTLAWLLQETLKAIQALENKGNASVPVNQTGEYERHTKGDTLEFVSLQADALNAPPCEGADSQSGKSISYSIGAERVQHADFYLPKIGFSFTRQYNSQMDEFDQSMVGARWMMPFSNMIQQNAQGYLFIDS…	1590	YES	>AM442_RS08755	MQTWNKAFFKFMTIILMGTCCIACDLRKKNEVTVVENKNIIIKKFESDAEYIFGNQILGKKIFSSYNAERLIFQVKDLEQNSDNFINKIDGRLNKRGWNYKEKYKEAYIYCDRDMNQLELVPPIKIGTVMQSGEGQSLNQLVDYWNIGFIHSRHKRYVCNMNS	163	YES
AR_0078	15	Unknown	AM457_RS10080	MFNNIFQILESFGFLSQHRSVYLQFSDASLNSQVFLQRIDGQHYLNQGMTAELICLSTNAHIPLKTFIGLQVAVDQVTDRGSFFRTTGIITGASQGQSDGALTLYKLTVSDPTYLWHKRRNSRVFMNKSVKEISEILFQEWQGKSPLFASSLTLDLSGLKQTYDVRPFVMQLNESDYDFLTRLWRSEGISWLIDEAELTVASNMDNIQPQKLRLIDDNNQYQALTRRVIRYHRSSATEQFDSMTSLMADRSLQPTSIFVQRWQPDVLQQTDGAGSVQSKHQHSTNYDNQSLSLEEAWHFSPAWMQDLNGEDGATSASNQQIEKFNQNLSAYYDAQSKQFIAKTTVRDTQVGYWFELNEHPEIDQHESTDKEFLIIGKNYYNQNNLPKDLNQQIQTLLQQ…	1064	YES					AM457_RS10085	MAKENTQQKEIKRQPAVELAVFNLNSVTDVADLQMIASQVQLYLQVCGNTTLEQIKSKANITTVANIFALTGSVLDLMLYATDKKTGDAAVQRGALLAANLIGLFSEPNNEAHARMALRPMFGLMAECLYRENGKIKETDIKRLGLHLNAMIAGDLENFLKETQAKLSSLLISATTLGVTILQSMATPATGINAGITTAAGASAEKRDPKLKFTNWAVPLIDLLGKPSQANLTPKIQPNITSRLQQEATQAIAALSQTLQQQANAGQKYTLAWLLQETLKAIQALENKGNASVPINQTGEYERHTKGDTLEFVSLQADALNAPPCEGADSQSGKSISYSIGAERVQHADFYLPKIGFSFIRQYNSQMDEFDQSMVGARWMMPFSNMIQQNAQGYLFIDS…	1590	YES	>AM457_RS10090	MQTWNKAFFKFMTIILMGTCCIACDLRKKNEVTVVENKNIIIKKFESDAEYIFGNQILGKKIFSSYNAERLIFQVKDLEQNSDNFIDKIDGRLNKRGWNYKEKYKEAYIYCDRDMNQLELVPPIKIGTVMQSGEGQSLNQLVDYWNIGFIHSRHKRYVCNMNS	163	YES
AR_0083	15	Unknown	AM462_RS08505	MFNNIFQILESFGFLSQHRSVYLQFSDASLNSQVFLQRIDGQHYLNQGMTAELICLSTNAHIPLKTFIGLQVAVDQVTDRGSFFRTTGIITGASQGQSDGALTLYKLTVSDPTYLWHKRRNSRVFMNKSVKEISEILFQEWQGKSPLFASSLTLDLSGLKQTYDVRPFVMQLNESDYDFLTRLWRSEGISWLIDEAELTVASNMDNIQPQKLRLIDDNNQYQALTRRVIRYHRSSATEQFDSMTSLMADRSLQPTSIFVQRWQPDVLQQTDGAGSVQSKHQHSTNYDNQSLSLEEAWHFSPAWMQDLNGEDGATSASNQQIEKFNQNLSAYYDAQSKQFIAKTTVRDTQVGYWFELNEHPEIDQHESTDKEFLIIGKNYYNQNNLPKDLNQQIQTLLQQ…	568	NO					AM462_RS08500	MAKENTQQKEIKRQPAVELAVFNLNSVTDVADLQMIASQVQLYLQVCGNTTLEQIKSKANITTVANIFALTGSVLDLMLYATDKKTGDAAVQRGALLAANLIGLFSEPNNEAHARMALRPMFGLMAECLYRENGKIKETDIKRLGLHLNAMIAGDLENFLKETQAKLSSLLISATTLGVTILQSMATPATGINAGITTAAGASAEKRDPKLKFTNWAVPLIDLLGKPSQANLTPKIQPNITSRLQQEATQAIAALSQTLQQQANAGQKYTLAWLLQETLKAIQALENKGNASVPINQTGEYERHTKGDTLEFVSLQADALNAPPCEGADSQSGKSISYSIGAERVQHADFYLPKIGFSFIRQYNSQMDEFDQSMVGARWMMPFSNMIQQNAQGYLFIDS…	1590	YES	>AM462_RS08495	MQTWNKAFFKFMTIILMGTCCIACDLRKKNEVTVVENKNIIIKKFESDAEYIFGNQILGKKIFSSYNAERLIFQVKDLEQNSDNFIDKIDGRLNKRGWNYKEKYKEAYIYCDRDMNQLELVPPIKIGTVMQSGEGQSLNQLVDYWNIGFIHSRHKRYVCNMNS	163	YES
AR_0101	15	Unknown	AM480_RS12890	MFNNIFQILESFGFLSQHRSVYLQFSDASLNSQVFLQRIDGQHYLNQGMTAELICLSTNAHIPLKTFIGVQVAVDQVTDRGSFFRTTGIITGASQGQSDGALTLYKLAISDPTYLWHKRRNSRVFMNKSVKEISEILFQEWQGKSPLFASSLTLDLSGLKQTYDVRPFVMQLNESDYDFLTRLWRSEGISWLIDEAELTVASNMDNIQPQKLRLIDDNNQYQALTRRAIRYHRSSATEQFDSMTSLMADRSLQPTSIFVQRWQPDVLQQTDGAGSVQSKHQHSTNYDNQSLSLEEAWHFSPAWMQDLNGEDGATSASNQQLEKFNQNLSAYYDAQSKQFIAKTTVRDTQVGYWFELNEHPEIDQHESTDKEFLIIGKNYYNQNNLPKDLNQQIQTLVQQ…	1039	YES					AM480_RS12895	MAKENTQQKEIKKQPTVELAVFNLNSVTDVADLQMIASQVQLYLQVCGNTTLEQIKSKANITTVANIFALTGSVLDLMLYATDKKTGDAAVQRGALLAANLIGLFSEPNNEAHARMALRPMFGLMAECLYRENGKIKETDIKRLGLHLNAMIAGDLENFLKETQAKLSSLLTSATTLGVTILQSMATPATGINAGITTAAGASAEKRDPKLKFTNWAVPLIDLLGKPSQANLTPKIQPNITSRLQQEATQAIAALSQTLQQQANAGQKYTLAWLLQETLKAIQALENKGNASVPVNQTGEYERHTKGDTLEFVSLQADALNAPPCEGADSQSGKSISYSIGAERVQHADFYLPKIGFSFTRQYNSQMDEFDQSMVGARWMMPFSNMIQQNAQGYLFIDS…	1590	YES	>AM480_RS12900	MQTWNKAFFKFMTIILMGTCCIACDLRKKNEVTVVENKNIIIKKFESDAEYIFGNQILGKKIFSSYNAERLIFQVKDLEQNSDNFINKIDGRLNKRGWNYKEKYKEAYIYCDRDMNQLELVPPIKIGTVMQSGEGQSLNQLVDYWNIGFIHSRHKRYVCNMNS	163	YES
D36	15	Unknown	AN415_RS13320	MFNNIFQILESFGFLSQHRSVYLQFSDASLNSQVFLQRIDGQHYLNQGMTAELICLSTNAHIPLKTFIGLQVAVDQVTDRGSFFRTTGIITGASQGQSDGALTLYKLTVSDPTYLWHKRRNSRVFMNKSVKEISEILFQEWQGKSPLFASSLTLDLSGLKQTYDVRPFVMQLNESDYDFLTRLWRSEGISWLIDEAELTVASNMDNIQPQKLRLIDDNNQYQALTRRVIRYHRSSATEQFDSMTSLMADRSLQPTSIFVQRWQPDVLQQTDGAGSVQSKHQHSTNYDNQSLSLEEAWHFSPAWMQDLNGEDGATSASNQQIEKFNQNLSAYYDAQSKQFIAKTTVRDTQVGYWFELNEHPEIDQHESTDKEFLIIGKNYYNQNNLPKDLNQQIQTLLQQ…	1064	YES					AN415_RS13315	MAKENTQQKEIKRQPAVELAVFNLNSVTDVADLQMIASQVQLYLQVCGNTTLEQIKSKANITTVANIFALTGSVLDLMLYATDKKTGDAAVQRGALLAANLIGLFSEPNNEAHARMALRPMFGLMAECLYRENGKIKETDIKRLGLHLNAMIAGDLENFLKETQAKLSSLLISATTLGVTILQSMATPATGINAGITTAAGASAEKRDPKLKFTNWAVPLIDLLGKPSQANLTPKIQPNITSRLQQEATQAIAALSQTLQQQANAGQKYTLAWLLQETLKAIQALENKGNASVPINQTGEYERHTKGDTLEFVSLQADALNAPPCEGADSQSGKSISYSIGAERVQHADFYLPKIGFSFIRQYNSQMDEFDQSMVGARWMMPFSNMIQQNAQGYLFIDS…	1590	YES	>AN415_RS13310	MQTWNKAFFKFMTIILMGTCCIACDLRKKNEVTVVENKNIIIKKFESDAEYIFGNQILGKKIFSSYNAERLIFQVKDLEQNSDNFIDKIDGRLNKRGWNYKEKYKEAYIYCDRDMNQLELVPPIKIGTVMQSGEGQSLNQLVDYWNIGFIHSRHKRYVCNMNS	163	YES
IOMTU433	15	Unknown	IOMTU433_2684	MTAELICLSTNAHIPLKTFIGVQVAVDQVTDRGSFFRTTGIITGASQGQSDGALTLYKLAISDPTYLWHKRRNSRVFMNKSVKEISEILFQEWQGKSPLFASSLTLDLSDLKQTYDVRPFVMQLNESDYDFLTRLWRSEGISWLIDEAELTVASNMDNIQPQKLRLIDDNNQYQALTRRAIRYHRSSATEQFDSMTSLMADRSLQPTSIFVQRWQPDVLQQTDGAGSVQSKHQHSTNYDNQSLSLEEAWHFSPAWMQDLNGEDGATSASNQQLEKFNQNLSAYYDAQSKQFIAKTTVRDTQVGYWFELNEHPEIDQHESTDKEFLIIGKNYYNQNNLPKDLNQQIQTLVQQSDWQASNTDERQANQLILQRRYIPTTPAYNPQTHSPVAHPQRAKVVGP…	1016	NO					IOMTU433_2683	MAKENTQQKEIKRQPAVELAVFNLNSVTDVADLQMIASQVQLYLQVCGNTTLEQIKSKANITTVANIFALTGSVLDLMLYATDKKTGDAAVQRGALLAANLIGLFSEPNNEAHARMALRPMFGLMAECLYRENGKIKETDIKRLGLHLNAMIAGDLENFLKETQAKLSSLLISATTLGVTILQSMATPATGINAGITTAAGASAEKRDPKLKFTNWAVPLIDLLGKPSQANLTPKIQPNITSRLQQEATQAIAALGQALQQQANAGQKYTLAWLLQETLKAIQALENKGNASVPVNQTGEYERHTKGDTLEFVSLQADALNAPPCEGADSQSGKSISYSIGAERVQHADFYLPKIGFSFIRQYNSQMDEFDQSMVGARWMMPFSNMIQRTAQGYLFIDS…	1590	YES	>IOMTU433_2682	MQTWNKAFFKFMTIILMGTCCIACDLRKKNEVTVVENKNIIIKKFESDAEYIFGNQILGKKIFSSYNAERLIFQVKDLEQNSDNFIDKIDGRLNKRGWNYKEKYKEAYIYCDRDMNQLELVPPIKIGTVMQSGEGQSLNQLVDYWNIGFIHSRHKRYVCNMNS	163	YES
SDF	15	Unknown	ABSDF1392	MFNNIFQILESFGFLSQHRSVYLQFSDASLNSQVFLQRIDGQHYLNQGMTAELICLSTNAHIPLKTFIGVQVAVDQVTDRGSFFCTTGIITGASQGQSDGALTLYKLAISDPTYLWHKRRNSRVFMNKSVKEISEILFQEWQGKSPLFASSLTLDLSGLKQTYDVRPFVMQLNESDYEFLTRLWRSEGISWLIDEAELTVASNMDNIQPQKLRLIDDNNQYQALTRRAIRYHRSSATEQFDSMTSLMADRSLQPTSIFVQRWQPDVLQQTDGAGSVQSKHQHSTNYDNQSLSLEEAWHFSPAWMQDLNGEDGATSASNQQLEKFNQNLSAYYDAQSKQFIAKTTVRDTQVGYWFELNEHPEIDQHESTDKEFLIIGKNYYNQNNLPKDLNQQIQTLLQQ…	1064	YES					ABSDF1393	MAKENTQQKEIKRQPAVELAVFNLNSVTDVADLQMIASQVQLYLQVCGSTTLEQIKSKANITTVANIFALTGSVLDLMLYATDKKTGDAAVQRGALLAANLIGLFSEPNNEAHARMALRPMFGLMAECLYRENGKIKETDIKRLGLHFNAMIAGDLENFLKETQAKLSSLLISATTLGVTILQSMATPATGINAGITTAAGASAEKRDPKLKFTNWAVPLIDLLGKPSQANLTPKIQPNITSRLQQEATQAIAALSQTLQQQANAGQKYTLAWLLQETLKAIQALENKGNASVPVNQTGEYERHTKGDTLEFVSLQADALNAPPCEGADSQSGKSISYSIGAERVQHADFYLPKIGFSFIRQYNSQMDEFDQSMVGARWMMPFSNMIQRTAQGYLFIDS…	1590	YES	>ABSDF1394	MQTWNKAFFKFMTIILMGTCCIACDLRKKNEVTVVENKNIIIKKFESDAEYIFGNQILGKKIFSSYNAERLIFQVKDLEQNSDNFIDKIDGRLNKRGWNYKEKYKEAYIYCDRDMNQLELVPPIKIGTVMQSGEGQSLNQLVDYWNIGFIHSRHKRYVCNMNS	163	YES
USA15	15	Unknown	B7L41_RS07525	MNKSVKEISEILFQEWQGKSPLFASSLTLDLSGLKQTYDVRPFVMQLNESDYDFLTRLWRSEGISWLIDEAELTVASNMDNIQPQKLRLIDDNNQYQALTRRVIRYHRSSATEQFDSMTSLMADRSLQPTSIFVQRWQPDVLQQTDGAGSVQSKHQHSTNYDNQSLSLEEAWHFSPAWMQDLNGEDGATSASNQQIEKFNQNLSAYYDAQSKQFIAKTTVRDTQVGYWFELNEHPEIDQHESTDKEFLIIGKNYYNQNNLPKDLNQQIQTLLQQSDWQASNTDERQANQLILQRRYIPTTPAYNPQTHSPVAHPQRAKVVGPEGEEIYVDEWGRIKVRFLFTRSDDHSHDGGAGTNNNDTDSAWIDVLTPWAGEGYGARFLPRIGEIVVIDFFNGDIDR…	939	NO					B7L41_RS07530	MAKENTQQKEIKRQPAVELAVFNLNSVTDVADLQMIASQVQLYLQVCGNTTLEQIKSKANITTVANIFALTGSVLDLMLYATDKKTGDAAVQRGALLAANLIGLFSEPNNEAHARMALRPMFGLMAECLYRENGKIKETDIKRLGLHLNAMIAGDLENFLKETQAKLSSLLISATTLGVTILQSMATPATGINAGITTAAGASAEKRDPKLKFTNWAVPLIDLLGKPSQANLTPKIQPNITSRLQQEATQAIAALSQTLQQQANAGQKYTLAWLLQETLKAIQALENKGNASVPINQTGEYERHTKGDTLEFVSLQADALNAPPCEGADSQSGKSISYSIGAERVQHADFYLPKIGFSFIRQYNSQMDEFDQSMVGARWMMPFSNMIQQNAQGYLFIDS…	1590	YES	>B7L41_RS07535	MQTWNKAFFKFMTIILMGTCCIACDLRKKNEVTVVENKNIIIKKFESDAEYIFGNQILGKKIFSSYNAERLIFQVKDLEQNSDNFIDKIDGRLNKRGWNYKEKYKEAYIYCDRDMNQLELVPPIKIGTVMQSGEGQSLNQLVDYWNIGFIHSRHKRYVCNMNS	163	YES
WCHAB005078	15	Unknown	C6N18_RS06190	MFNNIFQILESFGFLSQHRSVYLQFSDASLNSQVFLQRIDGQHYLNQGMTAELICLSTNAHIPLKTFIGLQVAVDQVTDRGSFFRTTGIITGASQGQSDGALTLYKLTVSDPTYLWHKRRNSRVFMNKSVKEISEILFQEWQGKSPLFASSLTLDLSGLKQTYDVRPFVMQLNESDYDFLTRLWRSEGISWLIDEAELTVASNMDNIQPQKLRLIDDNNQYQALTRRVIRYHRSSATEQFDSMTSLMADRSLQPTSIFVQRWQPDVLQQTDGAGSVQSKHQHSTNYDNQSLSLEEAWHFSPAWMQDLNGEDGATSASNQQIEKFNQNLSAYYDAQSKQFIAKTTVRDTQVGYWFELNEHPEIDQHESTDKEFLIIGKNYYNQNNLPKDLNQQIQTLLQQ…	1064	YES					C6N18_RS06195	MAKENTQQKEIKRQPAVELAVFNLNSVTDVADLQMIASQVQLYLQVCGNTTLEQIKSKANITTVANIFALTGSVLDLMLYATDKKTGDAAVQRGALLAANLIGLFSEPNNEAHARMALRPMFGLMAECLYRENGKIKETDIKRLGLHLNAMIAGDLENFLKETQAKLSSLLISATTLGVTILQSMATPATGINAGITTAAGASAEKRDPKLKFTNWAVPLIDLLGKPSQANLTPKIQPNITSRLQQEATQAIAALSQTLQQQANAGQKYTLAWLLQETLKAIQALENKGNASVPINQTGEYERHTKGDTLEFVSLQADALNAPPCEGADSQSGKSISYSIGAERVQHADFYLPKIGFSFIRQYNSQMDEFDQSMVGARWMMPFSNMIQQNAQGYLFIDS…	1590	YES	>C6N18_RS06200	MQTWNKAFFKFMTIILMGTCCIACDLRKKNEVTVVENKNIIIKKFESDAEYIFGNQILGKKIFSSYNAERLIFQVKDLEQNSDNFIDKIDGRLNKRGWNYKEKYKEAYIYCDRDMNQLELVPPIKIGTVMQSGEGQSLNQLVDYWNIGFIHSRHKRYVCNMNS	163	YES
WKA02	15	Unknown	B7L35_RS06210	MFNNIFQILESFGFLSQHRSVYLQFSDASLNSQVFLQRIDGQHYLNQGMTAELICLSTNAHIPLKTFIGVQVAVDQVTDRGSFFRTTGIITGVSQGQSDGALTLYKLAISDPTYLWHKRRNSRVFMNKSVKEISEILFQEWQGKSPLFASSLTLDLSGLKQTYDVRPFVMQLNESDYDFLTRLWRSEGISWLIDEAELTVASNMDNIQPQKLRLIDDNNQYQALTRRAIRYHRSSATEQFDSMTSLMADRSLQPTSIFVQRWQPDVLQQTDGAGSVQSKHQHSTNYDNQSLSLEEAWHFSPAWMQDLNGEDGATSASNQQLEKFNQNLSAYYDAQSKQFIAKTTVRDTQVGYWFELNEHPEIDQHESTDKEFLIIGKNYYNQNNLPKDLNQQIQTLLQQ…	1064	YES					B7L35_RS06205	MAKENTQQKEIKKQPAVELAVFNLNSVTDVADLQMIASQVQLYLQVCGNTTLEQIKSKANITTVANIFALTGSVLDLMLYATDKKTGDAAVQRGALLAANLIGLFSEPNNEAHARMALRPMFGLMAECLYRENGKIKETDIKRLGLHLNAMIAGDLENFLKETQAKLSSLLTSATTLGVTILQSMATPATGINAGITTAAGASAEKRDPKLKFTNWAVPLIDLLGKPSQANLTPKIQPNITSRLQQEATQAIAALSQTLQQQANAGQKYTLAWLLQETLKAIQALENKGNASVPVNQTGEYERHTKGDTLEFVSLQADALNAPPCEGADSQSGKSISYSIGAERVQHADFYLPKIGFSFIRQYNSQMDEFDQSMVGARWMMPFSNMIQQTAQGYLFIDS…	1039	NO	>B7L35_RS06200	MQTWNKAFFKFMTIILMGTCCIACDLRKKNEVTVVENKNIIIKKFESDAEYIFGNQILGKKIFSSYNAERLIFQVKDLEQNSDNFIDKIDGRLNKRGWNYKEKYKEAYIYCDRDMNQLELVPPIKIGTVMQSGEGQSLNQLVDYWNIGFIHSRHKRYVCNMNS	163	YES
A1	16	DNase*	ABA1_RS06865	MLNSIHQVLDSLGISPQKRAIHVQFTSSILNAQVFLQRIDGVHALNDGLKAELLCLSTNATIQLKSFIGVQAAVDIVTERGELTRVTGIITHAQQGQSDGSLTLYKLTLEDPTALWKYRRNSRVFMNKSVVEIWEILFKEWQTKNPLFAASLSLDLSGLTQTYDVRPFVMQHNESDWNFLTRLLRSENISWLIDEAQHIVPSTETPIQAQKLRLIDANSQYQPLDRKTIRYHRSSAVEQYDSMTRLTAERSLQPNVMHIQRWQAEILDQEEGIGSVQSKHQHSEHYDNATLGLEQAWNYSPAWIGDLKGEDGVTKSGNQQVERLNQNLNNYYEAQAKRFIAQTTVRDAYVGYYFELNEHPEIDQHESTDRSFLIISKSFFNQNNLPKDLNDRINGLLAQ…	1048	YES					ABA1_RS06870	MSQNSVVAPLNTFSPKDLTAKKAEVDKWFREYTNGVVTVDRLETICRSVPVLGSAFAIGDIIIDIISMINKGGLDKVEIFDWLNLGIDVIGLVPMGPVGPSVRSAARPALFYVKNESEKIIKAQAKKLGKKTLTSQEVKKALSTGFKDSASVFLTTIIAENVAGTLENFAKKGQSLLNQILKEVGNWIVLLTKTIDDGFKKLVSGSLNGLPNLKRAGQQSLGVIKGIFELDGTRIVNNAKYATENVAKTVGKGYVNLANLAVSDEARAKVLALGAKIRSIGQVAQAKVNGLSDPNTLWTIGWLFSIMGMVAAKHRQKRAQIKAKETTKANASHPSTATDKSNKQAHAENNANQCKNCMGGTGGSITFAMGTEFFTHVDAQLGGIIQDSISRTYVSNLYQ…	1623	YES	>ABA1_RS06875	MKYFVLSATQSSLCPISLVDDAVLYMNKEQASQNIECGSLPWYSYKTSKNCDLPIEGVLILKSKKIEISIRNINENIYVVDEIFKNIFGKYINSDFIRVEVLSESLEKINNKNYYIFRFNQIFDFKNVLDLNKSTYRLDNDFLVLEKAEFLSDLDIDILKIDNMDSAQDTFFISEFVKKEIEKNKYQGINIFELTLAQWRDSDDFSFMFLSEDEVNKFVWPI	222	YES
A388	16	DNase*	A388_RS12760	MLNSIHQVLDSLGISPQKRAIHVQFTSSILNAQVFLQRIDGVHALNDGLKAELLCLSTNATIQLKSFIGVQAAVDIVTERGELTRVTGIITHAQQGQSDGSLTLYKLTLEDPTALWKYRRNSRVFMNKSVVEIWEILFKEWQTKNPLFAASLSLDLSGLTQTYDVRPFVMQHNESDWNFLTRLLRSENISWLIDEAQHIVPSTETPIQAQKLRLIDANSQYQPLDRKTIRYHRSSAVEQYDSMTRLTAERSLQPNVMHIQRWQAEILDQEEGIGSVQSKHQHSEHYDNATLGLEQAWNYSPAWIGDLKGEDGVTKSGNQQVERLNQNLNNYYEAQAKRFIAQTTVRDAYVGYYFELNEHPEIDQHESTDRSFLIISKSFFNQNNLPKDLNDRINGLLAQ…	1048	YES					A388_RS12755	MSQNSVVAPLNTFSPKDLTAKKAEVDKWFREYTNGVVTVDRLETICRSVPVLGSAFAIGDIIIDIISMINKGGLDKVEIFDWLNLGIDVIGLVPMGPVGPSVRSAARPALFYVKNESEKIIKAQAKKLGKKTLTSQEVKKALSTGFKDSASVFLTTIIAENVAGTLENFAKKGQSLLNQILKEVGNWIVLLTKTIDDGFKKLVSGSLNGLPNLKRAGQQSLGVIKGIFELDGTRIVNNAKYATENVAKTVGKGYVNLANLAVSDEARAKVLALGAKIRSIGQVAQAKVNGLSDPNTLWTIGWLFSIMGMVAAKHRQKRAQIKAKETTKANASHPSTATDKSNKQAHAENNANQCKNCMGGTGGSITFAMGTEFFTHVDAQLGGIIQDSISRTYVSNLYQ…	1623	YES	>A388_RS12750	MKYFVLSATQSSLCPISLVDDAVLYMNKEQASQNIECGSLPWYSYKTSKNCDLPIEGVLILKSKKIEISIRNINENIYVVDEIFKNIFGKYINSDFIRVEVLSESLEKINNKNYYIFRFNQIFDFKNVLDLNKSTYRLDNDFLVLEKAEFLSDLDIDILKIDNMDSAQDTFFISEFVKKEIEKNKYQGINIFELTLAQWRDSDDFSFMFLSEDEVNKFVWPI	222	YES
A85	16	DNase*	CBI29_RS07330	MLNSIHQVLDSLGISPQKRAIHVQFTSSILNAQVFLQRIDGVHALNDGLKAELLCLSTNATIQLKSFIGVQAAVDIVTERGELTRVTGIITHAQQGQSDGSLTLYKLTLEDPTALWKYRRNSRVFMNKSVVEIWEILFKEWQTKNPLFAASLSLDLSGLTQTYDVRPFVMQHNESDWNFLTRLLRSENISWLIDEAQHIVPSTETPIQAQKLRLIDANSQYQPLDRKTIRYHRSSAVEQYDSMTRLTAERSLQPNVMHIQRWQAEILDQEEGIGSVQSKHQHSEHYDNATLGLEQAWNYSPAWIGDLKGEDGVTKSGNQQVERLNQNLNNYYEAQAKRFIAQTTVRDAYVGYYFELNEHPEIDQHESTDRSFLIISKSFFNQNNLPKDLNDRINGLLAQ…	1048	YES					CBI29_RS07335	MSQNSVVAPLNTFSPKDLTAKKAEVDKWFREYTNGVVTVDRLETICRSVPVLGSAFAIGDIIIDIISMINKGGLDKVEIFDWLNLGIDVIGLVPMGPVGPSVRSAARPALFYVKNESEIIIKAQAKKLGKKTLTSQEVKKALSTGFKDSASVFLTTIIAENVAGTLENFAKKGQSLLNQILKEVGNWIVLLTKTIDDGFKKLVSGSLNGLPNLKRAGQQSLGVIKGIFELDGTRIVNNAKYATENVAKTVGKGYVNLANLAVSDEARAKVLALGAKIRSIGQVAQAKVNGLSDPNTLWTIGWLFSIMGMVAAKHRQKRAQIKAKETTKANASHPSTATDKSNKQAHAENNANQCKNCMGGTGGSITFAMGTEFFTHVDAQLGGIIQDSISRTYVSNLYQ…	1623	YES	>CBI29_RS07340	MKYFVLSATQSSLCPISLVDDAVLYMNKEQASQNIECGSLPWYSYKTSKNCDLPIEGVLILKSKKIEISIRNINENIYVVDEIFKNIFGKYINSDFIRVEVLSESLEKINNKNYYIFRFNQIFDFKNVLDLNKSTYRLDNDFLVLEKAEFLSDLDIDILKIDNMDSAQDTFFISEFVKKEIEKNKYQGINIFELTLAQWRDSDDFSFMFLSEDEVNKFVWPI	222	YES
AB0057	16	DNase*	AB57_1442	MLNSIHQVLDSLGISPQKRAIHVQFTSSILNAQVFLQRIDGVHALNDGLKAELLCLSTNATIQLKSFIGVQAAVDIVTERGELTRVTGIITHAQQGQSDGSLTLYKLTLEDPTALWKYRRNSRVFMNKSVVEIWEILFKEWQTKNPLFAASLSLDLSGLTQTYDVRPFVMQHNESDWNFLTRLLRSENISWLIDEAQHIVPSTETPIQAQKLRLIDANSQYQPLDRKTIRYHRSSAVEQYDSMTRLTAERSLQPNVMHIQRWQAEILDQEEGIGSVQSKHQHSEHYDNATLGLEQAWNYSPAWIGDLKGEDGVTKSGNQQVERLNQNLNNYYEAQAKRFIAQTTVRDAYVGYYFELNEHPEIDQHESTDRSFLIISKSFFNQNNLPKDLNDRINGLLAQ…	1048	YES					AB57_1443	MSQNSVVAPLNTFSPKDLTAKKAEVDKWFREYTNGVVTVDRLETICRSVPVLGSAFAIGDIIIDIISMINKGGLDKVEIFDWLNLGIDVIGLVPMGPVGPSVRSAARPALFYVKNESEKIIKAQAKKLGKKTLTSQEVKKALSTGFKDSASVFLTTIIAENVAGTLENFAKKGQSLLNQILKEVGNWIVLLTKTIDDGFKKLVSGSLNGLPNLKRAGQQSLGVIKGIFELDGTRIVNNAKYATENVAKTVGKGYVNLANLAVSDEARAKVLALGAKIRSIGQVAQAKVNGLSDPNTLWTIGWLFSIMGMVAAKHRQKRAQIKAKETTKANASHPSTATDKSNKQAHAENNANQCKNCMGGTGGSITFAMGTEFFTHVDAQLGGIIQDSISRTYVSNLYQ…	1623	YES	>AB57_1444	MKYFVLSATQSSLCPISLVDDAVLYMNKEQASQNIECGSLPWYSYKTSKNCDLPIEGVLILKSKKIEISIRNINENIYVVDEIFKNILEIY	91	NO
AB307-0294	16	DNase*	ABBFA_002276	MLNSIHQVLDSLGISPQKRAIHVQFTSSILNAQVFLQRIDGVHALNDGLKAELLCLSTNATIQLKSFIGVQAAVDIVTERGELTRVTGIITHAQQGQSDGSLTLYKLTLEDPTALWKYRRNSRVFMNKSVVEIWEILFKEWQTKNPLFAASLSLDLSGLTQTYDVRPFVMQHNESDWNFLTRLLRSENISWLIDEAQHIVPSTETPIQAQKLRLIDANSQYQPLDRKTIRYHRSSAVEQYDSMTRLTAERSLQPNVMHIQRWQAEILDQEEGIGSVQSKHQHSEHYDNATLGLEQAWNYSPAWIGDLKGEDGVTKSGNQQVERLNQNLNNYYEAQAKRFIAQTTVRDAYVGYYFELNEHPEIDQHESTDRSFLIISKSFFNQNNLPKDLNDRINGLLAQ…	1048	YES					ABBFA_002275	MSQNSVVAPLNTFSPKDLTAKKAEVDKWFREYTNGVVTVDRLETICRSVPVLGSAFAIGDIIIDIISMINKGGLDKVEIFDWLNLGIDVIGLVPMGPVGPSVRSAARPALFYVKNESEKIIKAQAKKLGKKTLTSQEVKKALSTGFKDSASVFLTTIIAENVAGTLENFAKKGQSLLNQILKEVGNWIVLLTKTIDDGFKKLVSGSLNGLPNLKRAGQQSLGVIKGIFELDGTRIVNNAKYATENVAKTVGKGYVNLANLAVSDEARAKVLALGAKIRSIGQVAQAKVNGLSDPNTLWTIGWLFSIMGMVAAKHRQKRAQIKAKETTKANASHPSTATDKSNKQAHAENNANQCKNCMGGTGGSITFAMGTEFFTHVDAQLGGIIQDSISRTYVSNLYQ…	1623	YES	>ABBFA_002274	MKYFVLSATQSSLCPISLVDDAVLYMNKEQASQNIECGSLPWYSYKTSKNCDLPIEGVLILKSKKIEISIRNINENIYVVDEIFKNIFGKYINSDFIRVEVLSESLEKINNKNYYIFRFNQIFDFKNVLDLNKSTYRLDNDFLVLEKAEFLSDLDIDILKIDNMDSAQDTFFISEFVKKEIEKNKYQGINIFELTLAQWRDSDDFSFMFLSEDEVNKFVWPI	222	YES
AB5075-UW	16	DNase*	ABUW_RS12710	MLNSIHQVLDSLGISPQKRAIHVQFTSSILNAQVFLQRIDGVHALNDGLKAELLCLSTNATIQLKSFIGVQAAVDIVTERGELTRVTGIITHAQQGQSDGSLTLYKLTLEDPTALWKYRRNSRVFMNKSVVEIWEILFKEWQTKNPLFAASLSLDLSGLTQTYDVRPFVMQHNESDWNFLTRLLRSENISWLIDEAQHIVPSTETPIQAQKLRLIDANSQYQPLDRKTIRYHRSSAVEQYDSMTRLTAERSLQPNVMHIQRWQAEILDQEEGIGSVQSKHQHSEHYDNATLGLEQAWNYSPAWIGDLKGEDGVTKSGNQQVERLNQNLNNYYEAQAKRFIAQTTVRDAYVGYYFELNEHPEIDQHESTDRSFLIISKSFFNQNNLPKDLNDRINGLLAQ…	1048	YES					ABUW_RS12705	MSQNSVVAPLNTFSPKDLTAKKAEVDKWFREYTNGVVTVDRLETICRSVPVLGSAFAIGDIIIDIISMINKGGLDKVEIFDWLNLGIDVIGLVPMGPVGPSVRSAARPALFYVKNESEKIIKAQAKKLGKKTLTSQEVKKALSTGFKDSASVFLTTIIAENVAGTLENFAKKGQSLLNQILKEVGNWIVLLTKTIDDGFKKLVSGSLNGLPNLKRAGQQSLGVIKGIFELDGTRIVNNAKYATENVAKTVGKGYVNLANLAVSDEARAKVLALGAKIRSIGQVAQAKVNGLSDPNTLWTIGWLFSIMGMVAAKHRQKRAQIKAKETTKANASHPSTATDKSNKQAHAENNANQCKNCMGGTGGSITFAMGTEFFTHVDAQLGGIIQDSISRTYVSNLYQ…	1623	YES	>ABUW_RS12700	MKYFVLSATQSSLCPISLVDDAVLYMNKEQASQNIECGSLPWYSYKTSKNCDLPIEGVLILKSKKIEISIRNINENIYVVDEIFKNIFGKYINSDFIRVEVLSESLEKINNKNYYIFRFNQIFDFKNVLDLNKSTYRLDNDFLVLEKAEFLSDLDIDILKIDNMDSAQDTFFISEFVKKEIEKNKYQGINIFELTLAQWRDSDDFSFMFLSEDEVNKFVWPI	222	YES
AR_0083	16	DNase*	AM462_RS07485	MLNSIHQVLDSLGISPQKRAIHVQFTSSILNAQVFLQRIDGVHALNDGLKAELLCLSTNATIQLKSFIGVQAAVDIVTERGELTRVTGIITHAQQGQSDGSLTLYKLTLEDPTALWKYRRNSRVFMNKSVVEIWEILFKEWQTKNPLFAASLSLDLSGLTQTYDVRPFVMQHNESDWNFLTRLLRSENISWLIDEAQHIVPSTETPIQAQKLRLIDANSQYQPLDRKTIRYHRSSAVEQYDSMTRLTAERSLQPNVMHIQRWQAEILDQEEGIGSVQSKHQHSEHYDNATLGLEQAWNYSPAWIGDLKGEDGVTKSGNQQVERLNQNLNNYYEAQAKRFIAQTTVRDAYVGYYFELNEHPEIDQHESTDRSFLIISKSFFNQNNLPKDLNDRINGLLAQ…	1048	YES					AM462_RS07480	MSQNSVVAPLNTFSPKDLTAKKAEVDKWFREYTNGVVTVDRLETICRSVPVLGSAFAIGDIIIDIISMINKGGLDKVEIFDWLNLGIDVIGLVPMGPVGPSVRSAARPALFYVKNESEKIIKAQAKKLGKKTLTSQEVKKALSTGFKDSASVFLTTIIAENVAGTLENFAKKGQSLLNQILKEVGNWIVLLTKTIDDGFKKLVSGSLNGLPNLKRAGQQSLGVIKGIFELDGTRIVNNAKYATENVAKTVGKGYVNLANLAVSDEARAKVLALGAKIRSIGQVAQAKVNGLSDPNTLWTIGWLFSIMGMVAAKHRQKRAQIKAKETTKANASHPSTATDKSNKQAHAENNANQCKNCMGGTGGSITFAMGTEFFTHVDAQLGGIIQDSISRTYVSNLYQ…	1623	YES	>AM462_RS07475	MKYFVLSATQSSLCPISLVDDAVLYMNKEQASQNIECGSLPWYSYKTSKNCDLPIEGVLILKSKKIEISIRNINENIYVVDEIFKNIFGKYINSDFIRVEVLSESLEKINNKNYYIFRFNQIFDFKNVLDLNKSTYRLDNDFLVLEKAEFLSDLDIDILKIDNMDSAQDTFFISEFVKKEIEKNKYQGINIFELTLAQWRDSDDFSFMFLSEDEVNKFVWPI	222	YES
AYE	16	DNase*	ABAYE2454	MLNSIHQVLDSLGISPQKRAIHVQFTSSILNAQVFLQRIDGVHALNDGLKAELLCLSTNATIQLKSFIGVQAAVDIVTERGELTRVTGIITHAQQGQSDGSLTLYKLTLEDPTALWKYRRNSRVFMNKSVVEIWEILFKEWQTKNPLFAASLSLDLSGLTQTYDVRPFVMQHNESDWNFLTRLLRSENISWLIDEAQHIVPSTETPIQAQKLRLIDANSQYQPLDRKTIRYHRSSAVEQYDSMTRLTAERSLQPNVMHIQRWQAEILDQEEGIGSVQSKHQHSEHYDNATLGLEQAWNYSPAWIGDLKGEDGVTKSGNQQVERLNQNLNNYYEAQAKRFIAQTTVRDAYVGYYFELNEHPEIDQHESTDRSFLIISKSFFNQNNLPKDLNDRINGLLAQ…	1048	YES					ABAYE2453	MSQNSVVAPLNTFSPKDLTAKKAEVDKWFREYTNGVVTVDRLETICRSVPVLGSAFAIGDIIIDIISMINKGGLDKVEIFDWLNLGIDVIGLVPMGPVGPSVRSAARPALFYVKNESEKIIKAQAKKLGKKTLTSQEVKKALSTGFKDSASVFLTTIIAENVAGTLENFAKKGQSLLNQILKEVGNWIVLLTKTIDDGFKKLVSGSLNGLPNLKRAGQQSLGVIKGIFELDGTRIVNNAKYATENVAKTVGKGYVNLANLAVSDEARAKVLALGAKIRSIGQVAQAKVNGLSDPNTLWTIGWLFSIMGMVAAKHRQKRAQIKAKETTKANASHPSTATDKSNKQAHAENNANQCKNCMGGTGGSITFAMGTEFFTHVDAQLGGIIQDSISRTYVSNLYQ…	905	NO	>ABAYE2449	MKYFVLSATQSSLCPISLVDDAVLYMNKEQASQNIECGSLPWYSYKTSKNCDLPIEGVLILKSKKIEISIRNINENIYVVDEIFKNIFGKYINSDFIRVEVLSESLEKINNKNYYIFRFNQIFDFKNVLDLNKSTYRLDNDFLVLEKAEFLSDLDIDILKIDNMDSAQDTFFISEFVKKEIEKNKYQGINIFELTLAQWRDSDDFSFMFLSEDEVNKFVWPI	222	YES
D36	16	DNase*	AN415_RS12425	MLNSIHQVLDSLGISPQKRAIHVQFTSSILNAQVFLQRIDGVHALNDGLKAELLCLSTNATIQLKSFIGVQAAVDIVTERGELTRVTGIITHAQQGQSDGSLTLYKLTLEDPTALWKYRRNSRVFMNKSVVEIWEILFKEWQTKNPLFAASLSLDLSGLTQTYDVRPFVMQHNESDWNFLTRLLRSENISWLIDEAQHIVPSTETPIQAQKLRLIDANSQYQPLDRKTIRYHRSSAVEQYDSMTRLTAERSLQPNVMHIQRWQAEILDQEEGIGSVQSKHQHSEHYDNATLGLEQAWNYSPAWIGDLKGEDGVTKSGNQQVERLNQNLNNYYEAQAKRFIAQTTVRDAYVGYYFELNEHPEIDQHESTDRSFLIISKSFFNQNNLPKDLNDRINGLLAQ…	1048	YES					AN415_RS12420	MSQNSVVAPLNTFSPKDLTAKKAEVDKWFREYTNGVVTVDRLETICRSVPVLGSAFAIGDIIIDIISMINKGGLDKVEIFDWLNLGIDVIGLVPMGPVGPSVRSAARPALFYVKNESEKIIKAQAKKLGKKTLTSQEVKKALSTGFKDSASVFLTTIIAENVAGTLENFAKKGQSLLNQILKEVGNWIVLLTKTIDDGFKKLVSGSLNGLPNLKRAGQQSLGVIKGIFELDGTRIVNNAKYATENVAKTVGKGYVNLANLAVSDEARAKVLALGAKIRSIGQVAQAKVNGLSDPNTLWTIGWLFSIMGMVAAKHRQKRAQIKAKETTKANASHPSTATDKSNKQAHAENNANQCKNCMGGTGGSITFAMGTEFFTHVDAQLGGIIQDSISRTYVSNLYQ…	1623	YES	>AN415_RS12415	MKYFVLSATQSSLCPISLVDDAVLYMNKEQASQNIECGSLPWYSYKTSKNCDLPIEGVLILKSKKIEISIRNINENIYVVDEIFKNIFGKYINSDFIRVEVLSESLEKINNKNYYIFRFNQIFDFKNVLDLNKSTYRLDNDFLVLEKAEFLSDLDIDILKIDNMDSAQDTFFISEFVKKEIEKNKYQGINIFELTLAQWRDSDDFSFMFLSEDEVNKFVWPI	222	YES
SDF	16	DNase*	ABSDF2265	MLNSIHQVLDSLGISPQKRAIHVQFMSPILNAQVFLQRIDGVHALNDGLKAELLCLSTNATIQLKSFIGVQAAVDIVTERGELTRVTGIITHAQQGQSDGSLTLYKLTLEDPTALWKYRRNSRVFMNKSVVEIWEILFKEWQTKNPLFAASLSLDLSGLTQTYDVRPFVMQHNESDWNFLTRLLRSENISWLIDEAQHIVPSTDTSIQAQKLRLIDANSQYQPLDRKTIRYHRSSAVEQYDSMTRLTAERSLQPNVMHIQRWQAEILDQEEGIGSVQSKHQHSEQYDNATLGLEQAWNYAPAWIGDLKGEDGVTKSGNQQVERLNQNLNNYYEAQAKRFIAQTTVRDAYVGYYFELNEHPEIDQHESTDRSFLIISKSFFNQNNLPKDLNDQINGLLAQ…	1048	YES					ABSDF2264	MSQNSVVAPLNTFSPKDLTAKKAEVDKWFREYTNGVVTVDRLETICRSLPVLGSAFAIGDIIIDIISMINKGGLDKVEIFDWLNLGIDVIGLVPMGPVGPSVRSAARPALFYVKNESEKIIKAQAKKLGKKTLTSQEVKKALSTGFKDSASVFLTTIIAENVAGTLENFAKKGQSLLNQILKEVGNWIVLLTKTIDDGFKKLVSGSLNGLPNLKRAGQQSLGVIKGIFELDGTRIVNNAKYATENVAKTVGKGYVNLANLAVSDEARAKVLALGAKIRSIGQVAQAKVNGLSDPNTLWTIGWLFSIMGMVAAKHRQKRAQIKAKETTKANASHPSTATDKSNKQAHAENNANQCKNCMGGTGGSITFAMGTEFFTHVDVQLGGIIQDSISRTYVSNLYQ…	1279	NO
USA15	16	DNase*	B7L41_RS08545	MLNSIHQVLDSLGISPQKRAIHVQFTSSILNAQVFLQRIDGVHALNDGLKAELLCLSTNATIQLKSFIGVQAAVDIVTERGELTRVTGIITHAQQGQSDGSLTLYKLTLEDPTALWKYRRNSRVFMNKSVVEIWEILFKEWQTKNPLFAASLSLDLSGLTQTYDVRPFVMQHNESDWNFLTRLLRSENISWLIDEAQHIVPSTETPIQAQKLRLIDANSQYQPLDRKTIRYHRSSAVEQYDSMTRLTAERSLQPNVMHIQRWQAEILDQEEGIGSVQSKHQHSEHYDNATLGLEQAWNYSPAWIGDLKGEDGVTKSGNQQVERLNQNLNNYYEAQAKRFIAQTTVRDAYVGYYFELNEHPEIDQHESTDRSFLIISKSFFNQNNLPKDLNDRINGLLAQ…	1048	YES					B7L41_RS08550	MSQNSVVAPLNTFSPKDLTAKKAEVDKWFREYTNGVVTVDRLETICRSVPVLGSAFAIGDIIIDIISMINKGGLDKVEIFDWLNLGIDVIGLVPMGPVGPSVRSAARPALFYVKNESEKIIKAQAKKLGKKTLTSQEVKKALSTGFKDSASVFLTTIIAENVAGTLENFAKKGQSLLNQILKEVGNWIVLLTKTIDDGFKKLVSGSLNGLPNLKRAGQQSLGVIKGIFELDGTRIVNNAKYATENVAKTVGKGYVNLANLAVSDEARAKVLALGAKIRSIGQVAQAKVNGLSDPNTLWTIGWLFSIMGMVAAKHRQKRAQIKAKETTKANASHPSTATDKSNKQAHAENNANQCKNCMGGTGGSITFAMGTEFFTHVDAQLGGIIQDSISRTYVSNLYQ…	1623	YES	>B7L41_RS08555	MKYFVLSATQSSLCPISLVDDAVLYMNKEQASQNIECGSLPWYSYKTSKNCDLPIEGVLILKSKKIEISIRNINENIYVVDEIFKNIFGKYINSDFIRVEVLSESLEKINNKNYYIFRFNQIFDFKNVLDLNKSTYRLDNDFLVLEKAEFLSDLDIDILKIDNMDSAQDTFFISEFVKKEIEKNKYQGINIFELTLAQWRDSDDFSFMFLSEDEVNKFVWPI	222	YES
WCHAB005078	16	DNase*	C6N18_RS07195	MLNSIHQVLDSLGISPQKRAIHVQFTSSILNAQVFLQRIDGVHALNDGLKAELLCLSTNATIQLKSFIGVQAAVDIVTERGELTRVTGIITHAQQGQSDGSLTLYKLTLEDPTALWKYRRNSRVFMNKSVVEIWEILFKEWQTKNPLFAASLSLDLSGLTQTYDVRPFVMQHNESDWNFLTRLLRSENISWLIDEAQHIVPSTETPIQAQKLRLIDANSQYQPLDRKTIRYHRSSAVEQYDSMTRLTAERSLQPNVMHIQRWQAEILDQEEGIGSVQSKHQHSEHYDNATLGLEQAWNYSPAWIGDLKGEDGVTKSGNQQVERLNQNLNNYYEAQAKRFIAQTTVRDAYVGYYFELNEHPEIDQHESTDRSFLIISKSFFNQNNLPKDLNDRINGLLAQ…	1048	YES					C6N18_RS07200	MSQNSVVAPLNTFSPKDLTAKKAEVDKWFREYTNGVVTVDRLETICRSVPVLGSAFAIGDIIIDIISMINKGGLDKVEIFDWLNLGIDVIGLVPMGPVGPSVRSAARPALFYVKNESEKIIKAQAKKLGKKTLTSQEVKKALSTGFKDSASVFLTTIIAENVAGTLENFAKKGQSLLNQILKEVGNWIVLLTKTIDDGFKKLVSGSLNGLPNLKRAGQQSLGVIKGIFELDGTRIVNNAKYATENVAKTVGKGYVNLANLAVSDEARAKVLALGAKIRSIGQVAQAKVNGLSDPNTLWTIGWLFSIMGMVAAKHRQKRAQIKAKETTKANASHPSTATDKSNKQAHAENNANQCKNCMGGTGGSITFAMGTEFFTHVDAQLGGIIQDSISRTYVSNLYQ…	1623	YES	>C6N18_RS07205	MKYFVLSATQSSLCPISLVDDAVLYMNKEQASQNIECGSLPWYSYKTSKNCDLPIEGVLILKSKKIEISIRNINENIYVVDEIFKNIFGKYINSDFIRVEVLSESLEKINNKNYYIFRFNQIFDFKNVLDLNKSTYRLDNDFLVLEKAEFLSDLDIDILKIDNMDSAQDTFFISEFVKKEIEKNKYQGINIFELTLAQWRDSDDFSFMFLSEDEVNKFVWPI	222	YES
6200	17	Peptidoglycan hydrolase*	RU84_00575	MLFNIFSVLEKIGLNAQKRAIHVQFSNELLNHQVFLQRIEGQHQLNGGLMAELICLSTNAQIALKQFIGVQVAVDQVTDSGQLFRTTGIVTEASYGQSDGALTLYKLTIEDATNLWHKRRNSRVFMNKSIVEITEVLFKEWQEKSPLFAASLSLDLGGLSQNYDIRPFTMQHNESDYDFLTRLWRSEGVSWLIDESELLVPHFTAPIQAQKLRLIDDNNQYQALARRSIRYHRSSATEYQDSITGFVAVRSLQPTAVHVQRWQPDALAQEEGNGSVVTTHTHSDNFDSATLSLEQAWHVSPAWMQDLKGEDQATASSSSQLEKLNQHFTDMHASRAKYFKAYSSVRDTQVGYWFNLREHPEIDQHEGADQEFLIIAKNFYNQNNLPKDLHQQVSQLLTQ…	1101	YES					RU84_00580	MNKKGLIQFRFVELFTGNNIPNLYHVIKNEKGTTIASGMTNSNGLTVMISRDVGDTLYVYLKNIITGDLKEKVRHTVIYKKEIVRVISSKILLDNIILAKSTNKPGNYRYLTHKVKKGENLSSISHRFNCKTSEIVHLNKLKNPDHIDVGQIIKIPYKGESSDSKKSPDNKQSKHENNKSSSTQKVNSHENNNKNTSDKPQKRIESKDITDEYTKESGKPMKVATNATSPCICKQYNLAWGSKVSCEFRKRVIKIAQNLWPNDSENMASQLMAVMHLESAGTFSPKIGTFISKKLTDDAKGGYVGLIQFGKFASIDLKVKRSDLAKMSAVQQLDYVEKYYKLNSAHTKIKNLTGLYLWVNYPKNVKENRLEDEDIVYAAPKDAEVTSKKFLESPYHQNP…	582	YES	>RU84_00585	MKLLILEILCLSLLSGCASAKEAECYNTSKALITDLYNKFPINGDEVIENKNIKTLSNFFDKNLTNLLIKDQECSARNNGVCNIDFNILIHSQDTPNKYKILQDTDSLVTVKVEYHQYSEFINFVINKESSCKKIGNIKYDDGSDLIKMLRK	152	YES
A1	17	Peptidoglycan hydrolase*	ABA1_RS18125	MLFNIFSVLEKIGLNAQKRAIHVQFSNELLNHQVFLQRIEGQHQLNGGLMAELICLSTNAQIALKQFIGVQVAVDQVTDSGQLFRTTGIVTEASYGQSDGALTLYKLTIEDATNLWHKRRNSRVFMNKSIVEITEVLFKEWQEKSPLFAASLSLDLGGLSQNYDIRPFTMQHNESDYDFLTRLWRSEGVSWLIDESELFVPHFTAPIQAQKLRLIDDNNQYQALARRSIRYHRSSATEYQDSITGFVAVRSLQPTAVHVQRWQPDALAQEEGNGSVVTTHTHSDNFDSATLSLEQAWHVSPAWMQDLKGEDQATASSSSQLEKLNQHFTDMHASRAKYFKAYSSVRDTQVGYWFNLREHPEIDQHEGADQEFLIIAKNFYNQNNLPKDLHQQVSQLLTQ…	1101	YES					ABA1_RS18120	MNKKGLIQFRFVELFTGNNIPNLYHVIKNEKGTTIASGMTNSNGLTVMISRDVGDTLYVYLKNIITGDLKEKVRHTVIYKKEIVRVTSSKILLDNIILAKSTNKPGNYRYLTHKVKKGENLSLISHRFNCKISEIVHLNKLKNPDHIDVGQIIKIPYKGGSSDSKKSPDNKQSKHENNKSSSTQKVNSHENNNKNTSDKPQKRIESKDITDEYTKESGKPMKVATNATSPCICKQYNLAWGSKVSCEFRKRVIKIAQNLWPNDSENMASQLMAVMHLESAGTFSPKIGTFISKKLTDDAKGGYVGLIQFGKFASIDLKVKRSDLAKMSAVQQLDYVEKYYKLNSAHTKIKNLTGLYLWVNYPKNVKENRLEDEDIVYAAPKDAEVTSKKFLESPYHQNP…	582	YES	>ABA1_RS18115	MKLLILEILCLSLLSGCASAKEAECYNTSKALITDLYNKFPINGDEVIENKNIKTLSNFFDKNLTNLLIKDQECSARNNGVCNIDFNILIHSQDTPNKYKILQDTDNLVTVKVEYHQYSEFINFVINKESSCKKIGNIKYDDGSDLIKMLRK	152	YES
A388	17	Peptidoglycan hydrolase*	A388_RS19010	MLFNIFSVLEKIGLNAQKRAIHVQFSNELLNHQVFLQRIEGQHQLNGGLMAELICLSTNAQIALKQFIGVQVAVDQVTDSGQLFRTTGIVTEASYGQSDGALTLYKLTIEDATNLWHKRRNSRVFMNKSIVEITEVLFKEWQEKSPLFAASLSLDLGGLSQNYDIRPFTMQHNESDYDFLTRLWRSEGVSWLIDESELFVPHFTAPIQAQKLRLIDDNNQYQALARRSIRYHRSSATEYQDSITGFVAVRSLQPTAVHVQRWQPDALAQEEGNGSVVTTHTHSDNFDSATLSLEQAWHVSPAWMQDLKGEDQATASSSSQLEKLNQHFTDMHASRAKYFKAYSSVRDTQVGYWFNLREHPEIDQHEGADQEFLIIAKNFYNQNNLPKDLHQQVSQLLTQ…	1101	YES					A388_RS19005	MNKKGLIQFRFVELFTGNNIPNLYHVIKNEKGTTIASGMTNSNGLTVMISRDVGDTLYVYLKNIITGDLKEKVRHTVIYKKEIVRVTSSKILLDNIILAKSTNKPGNYRYLTHKVKKGENLSLISHRFNCKISEIVHLNKLKNPDHIDVGQIIKIPYKGGSSDSKKSPDNKQSKHENNKSSSTQKVNSHENNNKNTSDKPQKRIESKDITDEYTKESGKPMKVATNATSPCICKQYNLAWGSKVSCEFRKRVIKIAQNLWPNDSENMASQLMAVMHLESAGTFSPKIGTFISKKLTDDAKGGYVGLIQFGKFASIDLKVKRSDLAKMSAVQQLDYVEKYYKLNSAHTKIKNLTGLYLWVNYPKNVKENRLEDEDIVYAAPKDAEVTSKKFLESPYHQNP…	582	YES	>A388_RS19000	MKLLILEILCLSLLSGCASAKEAECYNTSKALITDLYNKFPINGDEVIENKNIKTLSNFFDKNLTNLLIKDQECSARNNGVCNIDFNILIHSQDTPNKYKILQDTDNLVTVKVEYHQYSEFINFVINKESSCKKIGNIKYDDGSDLIKMLRK	152	YES
A85	17	Peptidoglycan hydrolase*	CBI29_RS19160	MLFNIFSVLEKIGLNAQKRAIHVQFSNELLNHQVFLQRIEGQHQLNGGLMAELICLSTNAQIALKQFIGVQVAVDQVTDSGQLFRTTGIVTEASYGQSDGALTLYKLTIEDATNLWHKRRNSRVFMNKSIVEITEVLFKEWQEKSPLFAASLSLDLGGLSQNYDIRPFTMQHNESDYDFLTRLWRSEGVSWLIDESELFVPHFTAPIQAQKLRLIDDNNQYQALARRSIRYHRSSATEYQDSITGFVAVRSLQPTAVHVQRWQPDALAQEEGNGSVVTTHTHSDNFDSATLSLEQAWHVSPAWMQDLKGEDQATASSSSQLEKLNQHFTDMHASRAKYFKAYSSVRDTQVGYWFNLREHPEIDQHEGADQEFLIIAKNFYNQNNLPKDLHQQVSQLLTQ…	1101	YES					CBI29_RS19155	MNKKGLIQFRFVELFTGNNIPNLYHVIKNEKGTTIASGMTNSNGLTVMISRDVGDTLYVYLKNIITGDLKEKVRHTVIYKKEIVRVTSSKILLDNIILAKSTNKPGNYRYLTHKVKKGENLSLISHRFNCKISEIVHLNKLKNPDHIDVGQIIKIPYKGGSSDSKKSPDNKQSKHENNKSSSTQKVNSHENNNKNTSDKPQKRIESKDITDEYTKESGKPMKVATNATSPCICKQYNLAWGSKVSCEFRKRVIKIAQNLWPNDSENMASQLMAVMHLESAGTFSPKIGTFISKKLTDDAKGGYVGLIQFGKFASIDLKVKRSDLAKMSAVQQLDYVEKYYKLNSAHTKIKNLTGLYLWVNYPKNVKENRLEDEDIVYAAPKDAEVTSKKFLESPYHQNP…	582	YES	>CBI29_RS19150	MKLLILEILCLSLLSGCASAKEAECYNTSKALITDLYNKFPINGDEVIENKNIKTLSNFFDKNLTNLLIKDQECSARNNGVCNIDFNILIHSQDTPNKYKILQDTDNLVTVKVEYHQYSEFINFVINKESSCKKIGNIKYDDGSDLIKMLRK	152	YES
AB0057	17	Peptidoglycan hydrolase*	AB57_3817	MLFNIFSVLEKIGLNAQKRAIHVQFSNELLNHQVFLQRIEGQHQLNGGLMAELICLSTNAQIALKQFIGVQVAVDQVTDSGQLFRTTGIVTEASYGQSDGALTLYKLTIEDATNLWHKRRNSRVFMNKSIVEITEVLFKEWQEKSPLFAASLSLDLGGLSQNYDIRPFTMQHNESDYDFLTRLWRSEGVSWLIDESELFVPHFTAPIQAQKLRLIDDNNQYQALARRSIRYHRSSATEYQDSITGFVAVRSLQPTAVHVQRWQPDALAQEEGNGSVVTTHTHSDNFDSATLSLEQAWHVSPAWMQDLKGEDQATASSSSQLEKLNQHFTDMHASRAKYFKAYSSVRDTQVGYWFNLREHPEIDQHEGADQEFLIIAKNFYNQNNLPKDLHQQVSQLLTQ…	1101	YES					AB57_3816	MNKKGLIQFRFVELFTGNNIPNLYHVIKNEKGTTIASGMTNSNGLTVMISRDVGDTLYVYLKNIITGDLKEKVRHTVIYKKEIVRVTSSKILLDNIILAKSTNKPGNYRYLTHKVKKGENLSLISHRFNCKISEIVHLNKLKNPDHIDVGQIIKIPYKGGSSDSKKSPDNKQSKHENNKSSSTQKVNSHENNNKNTSDKPQKRIESKDITDEYTKESGNQ	220	NO
AB307-0294	17	Peptidoglycan hydrolase*	ABBFA_000116	MLFNIFSVLEKIGLNAQKRAIHVQFSNELLNHQVFLQRIEGQHQLNGGLMAELICLSTNAQIALKQFIGVQVAVDQVTDSGQLFRTTGIVTEASYGQSDGALTLYKLTIEDATNLWHKRRNSRVFMNKSIVEITEVLFKEWQEKSPLFAASLSLDLGGLSQNYDIRPFTMQHNESDYDFLTRLWRSEGVSWLIDESELFVPHFTAPIQAQKLRLIDDNNQYQALARRSIRYHRSSATEYQDSITGFVAVRSLQPTAVHVQRWQPDALAQEEGNGSVVTTHTHSDNFDSATLSLEQAWHVSPAWMQDLKGEDQATASSSSQLEKLNQHFTDMHASRAKYFKAYSSVRDTQVGYWFNLREHPEIDQHEGADQEFLIIAKNFYNQNNLPKDLHQQVSQLLTQ…	1101	YES					ABBFA_000117	MNKKGLIQFRFVELFTGNNIPNLYHVIKNEKGTTIASGMTNSNGLTVMISRDVGDTLYVYLKNIITGDLKEKVRHTVIYKKEIVRVTSSKILLDNIILAKSTNKPGNYRYLTHKVKKGENLSLISHRFNCKISEIVHLNKLKNPDHIDVGQIIKIPYKGGSSDSKKSPDNKQSKHENNKSSSTQKVNSHENNNKNTSDKPQKRIESKDITDEYTKESGKPMKVATNATSPCICKQYNLAWGSKVSCEFRKRVIKIAQNLWPNDSENMASQLMAVMHLESAGTFSPKIGTFISKKLTDDAKGGYVGLIQFGKFASIDLKVKRSDLAKMSAVQQLDYVEKYYKLNSAHTKIKNLTGLYLWVNYPKNVKENRLEDEDIVYAAPKDAEVTSKKFLESPYHQNP…	582	YES	>ABBFA_000118	MKLLILEILCLSLLSGCASAKEAECYNTSKALITDLYNKFPINGDEVIENKNIKTLSNFFDKNLTNLLIKDQECSARNNGVCNIDFNILIHSQDTPNKYKILQDTDNLVTVKVEYHQYSEFINFVINKESSCKKIGNIKYDDGSDLIKMLRK	152	YES
AB5075-UW	17	Peptidoglycan hydrolase*	ABUW_RS00575	MLFNIFSVLEKIGLNAQKRAIHVQFSNELLNHQVFLQRIEGQHQLNGGLMAELICLSTNAQIALKQFIGVQVAVDQVTDSGQLFRTTGIVTEASYGQSDGALTLYKLTIEDATNLWHKRRNSRVFMNKSIVEITEVLFKEWQEKSPLFAASLSLDLGGLSQNYDIRPFTMQHNESDYDFLTRLWRSEGVSWLIDESELFVPHFTAPIQAQKLRLIDDNNQYQALARRSIRYHRSSATEYQDSITGFVAVRSLQPTAVHVQRWQPDALAQEEGNGSVVTTHTHSDNFDSATLSLEQAWHVSPAWMQDLKGEDQATASSSSQLEKLNQHFTDMHASRAKYFKAYSSVRDTQVGYWFNLREHPEIDQHEGADQEFLIIAKNFYNQNNLPKDLHQQVSQLLTQ…	1101	YES					ABUW_RS19650	MNKKGLIQFRFVELFTGNNIPNLYHVIKNEKGTTIASGMTNSNGLTVMISRDVGDTLYVYLKNIITGDLKEKVRHTVIYKKEIVRVTSSKILLDNIILAKSTNKPGNYRYLTHKVKKGENLSLISHRFNCKISEIVHLNKLKNPDHIDVGQIIKIPYKGGSSDSKKSPDNKQSKHENNKSSSTQKVNSHENNNKNTSDKPQKRIESKDITDEYTKESGKPMKVATNATSPCICKQYNLAWGSKVSCEFRKRVIKIAQNLWPNDSENMASQLMAVMHLESAGTFSPKIGTFISKKLTDDAKGGYVGLIQFGKFASIDLKVKRSDLAKMSAVQQLDYVEKYYKLNSAHTKIKNLTGLYLWVNYPKNVKENRLEDEDIVYAAPKDAEVTSKKFLESPYHQNP…	582	YES	>ABUW_RS00585	MKLLILEILCLSLLSGCASAKEAECYNTSKALITDLYNKFPINGDEVIENKNIKTLSNFFDKNLTNLLIKDQECSARNNGVCNIDFNILIHSQDTPNKYKILQDTDNLVTVKVEYHQYSEFINFVINKESSCKKIGNIKYDDGSDLIKMLRK	152	YES
AR_0083	17	Peptidoglycan hydrolase*	AM462_RS15975	MLFNIFSVLEKIGLNAQKRAIHVQFSNELLNHQVFLQRIEGQHQLNGGLMAELICLSTNAQIALKQFIGVQVAVDQVTDSGQLFRTTGIVTEASYGQSDGALTLYKLTIEDATNLWHKRRNSRVFMNKSIVEITEVLFKEWQEKSPLFAASLSLDLGGLSQNYDIRPFTMQHNESDYDFLTRLWRSEGVSWLIDESELFVPHFTAPIQAQKLRLIDDNNQYQALARRSIRYHRSSATEYQDSITGFVAVRSLQPTAVHVQRWQPDALAQEEGNGSVVTTHTHSDNFDSATLSLEQAWHVSPAWMQDLKGEDQATASSSSQLEKLNQHFTDMHASRAKYFKAYSSVRDTQVGYWFNLREHPEIDQHEGADQEFLIIAKNFYNQNNLPKDLHQQVSQLLTQ…	1101	YES					AM462_RS15980	MNKKGLIQFRFVELFTGNNIPNLYHVIKNEKGTTIASGMTNSNGLTVMISRDVGDTLYVYLKNIITGDLKEKVRHTVIYKKEIVRVTSSKILLDNIILAKSTNKPGNYRYLTHKVKKGENLSLISHRFNCKISEIVHLNKLKNPDHIDVGQIIKIPYKGGSSDSKKSPDNKQSKHENNKSSSTQKVNSHENNNKNTSDKPQKRIESKDITDEYTKESGKPMKVATNATSPCICKQYNLAWGSKVSCEFRKRVIKIAQNLWPNDSENMASQLMAVMHLESAGTFSPKIGTFISKKLTDDAKGGYVGLIQFGKFASIDLKVKRSDLAKMSAVQQLDYVEKYYKLNSAHTKIKNLTGLYLWVNYPKNVKENRLEDEDIVYAAPKDAEVTSKKFLESPYHQNP…	582	YES	>AM462_RS15985	MKLLILEILCLSLLSGCASAKEAECYNTSKALITDLYNKFPINGDEVIENKNIKTLSNFFDKNLTNLLIKDQECSARNNGVCNIDFNILIHSQDTPNKYKILQDTDNLVTVKVEYHQYSEFINFVINKESSCKKIGNIKYDDGSDLIKMLRK	152	YES
AYE	17	Peptidoglycan hydrolase*	ABAYE0118	MLFNIFSVLEKIGLNAQKRAIHVQFSNELLNHQVFLQRIEGQHQLNGGLMAELICLSTNAQIALKQFIGVQVAVDQVTDSGQLFRTTGIVTEASYGQSDGALTLYKLTIEDATNLWHKRRNSRVFMNKSIVEITEVLFKEWQEKSPLFAASLSLDLGGLSQNYDIRPFTMQHNESDYDFLTRLWRSEGVSWLIDESELFVPHFTAPIQAQKLRLIDDNNQYQALARRSIRYHRSSATEYQDSITGFVAVRSLQPTAVHVQRWQPDALAQEEGNGSVVTTHTHSDNFDSATLSLEQAWHVSPAWMQDLKGEDQATASSSSQLEKLNQHFTDMHASRAKYFKAYSSVRDTQVGYWFNLREHPEIDQHEGADQEFLIIAKNFYNQNNLPKDLHQQVSQLLTQ…	1101	YES					ABAYE0119	MNKKGLIQFRFVELFTGNNIPNLYHVIKNEKGTTIASGMTNSNGLTVMISRDVGDTLYVYLKNIITGDLKEKVRHTVIYKKEIVRVTSSKILLDNIILAKSTNKPGNYRYLTHKVKKGENLSLISHRFNCKISEIVHLNKLKNPDHIDVGQIIKIPYKGGSSDSKKSPDNKQSKHENNKSSSTQKVNSHENNNKNTSDKPQKRIESKDITDEYTKESGKPMKVATNATSPCICKQYNLAWGSKVSCEFRKRVIKIAQNLWPNDSENMASQLMAVMHLESAGTFSPKIGTFISKKLTDDAKGGYVGLIQFGKFASIDLKVKRSDLAKMSAVQQLDYVEKYYKLNSAHTKIKNLTGLYLWVNYPKNVKENRLEDEDIVYAAPKDAEVTSKKFLESPYHQNP…	582	YES	>ABAYE0120	MKLLILEILCLSLLSGCASAKEAECYNTSKALITDLYNKFPINGDEVIENKNIKTLSNFFDKNLTNLLIKDQECSARNNGVCNIDFNILIHSQDTPNKYKILQDTDNLVTVKVEYHQYSEFINFVINKESSCKKIGNIKYDDGSDLIKMLRK	152	YES
D36	17	Peptidoglycan hydrolase*	AN415_RS00960	MLFNIFSVLEKIGLNAQKRAIHVQFSNELLNHQVFLQRIEGQHQLNGGLMAELICLSTNAQIALKQFIGVQVAVDQVTDSGQLFRTTGIVTEASYGQSDGALTLYKLTIEDATNLWHKRRNSRVFMNKSIVEITEVLFKEWQEKSPLFAASLSLDLGGLSQNYDIRPFTMQHNESDYDFLTRLWRSEGGSWLIDESELFVPHFTAPIQAQKLRLIDDNNQYQALARRSIRYHRSSATEYQDSITGFVAVRSLQPTAVHVQRWQPDALAQEEGNGSVVTTHTHSDNFDSATLSLEQAWHVSPAWMQDLKGEDQATASSSSQLEKLNQHFTDMHASRAKYFKAYSSVRDTQVGYWFNLREHPEIDQHEGADQEFLIIAKNFYNQNNLPKDLHQQVSQLLTQ…	1101	YES					AN415_RS00965	MNKKGLIQFRFVELFTGNNIPNLYHVIKNEKGTTIASGMTNSNGLTVMISRDVGDTLYVYLKNIITGDLKEKVRHTVIYKKEIVRVTSSKILLDNIILAKSTNKPGNYRYLTHKVKKGENLSLISHRFNCKISEIVHLNKLKNPDHIDVGQIIKIPYKGGSSDSKKSPDNKQSKHENNKSSSTQKVNSHENNNKNTSDKPQKRIESKDITDEYTKESGKPMKVATNATSPCICKQYNLAWGSKVSCEFRKRVIKIAQNLWPNDSENMASQLMAVMHLESAGTFSPKIGTFISKKLTDDAKGGYVGLIQFGKFASIDLKVKRSDLAKMSAVQQLDYVEKYYKLNSAHTKIKNLTGLYLWVNYPKNVKENRLEDEDIVYAAPKDAEVTSKKFLESPYHQNP…	582	YES	>AN415_RS00970	MKLLILEILCLSLLSGCASAKEAECYNTSKALITDLYNKFPINGDEVIENKNIKTLSNFFDKNLTNLLIKDQECSARNNGVCNIDFNILIHSQDTPNKYKILQDTDNLVTVKVEYHQYSEFINFVINKESSCKKIGNIKYDDGSDLIKMLRK	152	YES
WCHAB005078	17	Peptidoglycan hydrolase*	C6N18_RS01525	MLFNIFSVLEKIGLNAQKRAIHVQFSNELLNHQVFLQRIEGQHQLNGGLMAELICLSTNAQIALKQFIGVQVAVDQVTDSGQLFRTTGIVTEASYGQSDGALTLYKLTIEDATNLWHKRRNSRVFMNKSIVEITEVLFKEWQEKSPLFAASLSLDLGGLSQNYDIRPFTMQHNESDYDFLTRLWRSEGVSWLIDESELFVPHFTAPIQAQKLRLIDDNNQYQALARRSIRYHRSSATEYQDSITGFVAVRSLQPTAVHVQRWQPDALAQEEGNGSVVTTHTHSDNFDSATLSLEQAWHVSPAWMQDLKGEDQATASSSSQLEKLNQHFTDMHASRAKYFKAYSSVRDTQVGYWFNLREHPEIDQHEGADQEFLIIAKNFYNQNNLPKDLHQQVSQLLTQ…	1101	YES					C6N18_RS01530	MNKKGLIQFRFVELFTGNNIPNLYHVIKNEKGTTIASGMTNSNGLTVMISRDVGDTLYVYLKNIITGDLKEKVRHTVIYKKEIVRVTSSKILLDNIILAKSTNKPGNYRYLTHKVKKGENLSLISHRFNCKISEIVHLNKLKNPDHIDVGQIIKIPYKGGSSDSKKSPDNKQSKHENNKSSSTQKVNSHENNNKNTSDKPQKRIESKDITDEYTKESGKPMKVATNATSPCICKQYNLAWGSKVSCEFRKRVIKIAQNLWPNDSENMASQLMAVMHLESAGTFSPKIGTFISKKLTDDAKGGYVGLIQFGKFASIDLKVKRSDLAKMSAVQQLDYVEKYYKLNSAHTKIKNLTGLYLWVNYPKNVKENRLEDEDIVYAAPKDAEVTSKKFLESPYHQNP…	582	YES	>C6N18_RS01535	MKLLILEILCLSLLSGCASAKEAECYNTSKALITDLYNKFPINGDEVIENKNIKTLSNFFDKNLTNLLIKDQECSARNNGVCNIDFNILIHSQDTPNKYKILQDTDNLVTVKVEYHQYSEFINFVINKESSCKKIGNIKYDDGSDLIKMLRK	152	YES
ZW85-1	17	Peptidoglycan hydrolase*	P795_RS00590	MLFNIFSVLEKIGLNAQKRAIHVQFSNELLNHQVFLQRIEGQHQLNGGLMAELICLSTNAQIALKQFIGVQVAVDQVTDSGQLFRTTGIVTEASYGQSDGALTLYKLTIEDATNLWHKRRNSRVFMNKSIVEITEVLFKEWQEKSPLFAASLSLDLDGLSQNYDIRPFTMQHNESDYDFLTRLWRSEGVSWLIDESELFVPHFTAPIQAQKLRLIDDNNQYQALARRSIRYHRSSATEYQDSITGFVAVRSLQPTAVHVQRWQPDALAQEEGNGSVVTTHTHSDNFDSATLSLEQAWHVSPAWMQDLKGEDQATASSSSQLEKLNQHFTDMHASRAKYFKAYSSVRDTQVGYWFNLREHPEIDQHEGADQEFLIIAKNFYNQNNLPKDLHQQVSQLLTQ…	1101	YES					P795_RS18425	MNKKGLIQFRFVELFTGNNIPNLYHVIKNEKGTTIASGMTNSNGLTVMISRDVGDTLYVYLKNIITGDLKEKVRHTVIYKKEIVRVISSKILLDNIILAKSTNKPGNYRYLTHKVKKGENLSSISHRFNCKTSEIVHLNKLKNPDHIDVGQIIKIPYKGESSDSKKSPDNKQSKHENNKSSSTQKVNSHENNNKNTSDKPQKRIESKDITDEYTKESGKPMKVATNATSPCICKQYNLAWGSKVSCEFRKRVIKIAQNLWPNDSENMASQLMAVMHLESAGTFSPKIGTFISKKLTDDAKGGYVGLIQFGKFASIDLKVKRSDLAKMSAVQQLDYVEKYYKLNSAHTKIKNLTGLYLWVNYPKNVKENRLEDEDIVYAAPKDAEVTSKKFLESPYHQNP…	582	YES	>P795_RS00600	MKLLILEILCLSLLSGCASAKEAECYNTSKALITDLYNKFPINGDEVIENKNIKTLSNFFDKNLTNLLIKDQECSARNNGVCNIDFNILIHSQDTPNKYKILQDTDSLVTVKVEYHQYSEFINFVINKESSCKKIGNIKYDDGSDLIKMLRK	152	YES
15A5	18	Peptidoglycan hydrolase	B6S64_RS12385	MLFNIFSVLEKIGLNAQKRAIHVQFSNELLNHQVFLQRIEGQHQLNGGLMAELICLSTNAQIALKQFIGVQVAVDQVTDSGQLFRTTGIVTEASYGQSDGALTLYKLTIEDATNLWHKRRNSRVFMNKSIVEITEVLFKEWQEKSPLFAASLSLDLGGLSQNYDIRPFTMQHNEADYDFLTRLWRSEGVSWLIDESELFVPHFTAPIQAQKLRLIDDNNQYQALARRSIRYHRSSATEYQDSITGFVAVRSLQPTAVHVQRWQPDALAQEEGNGSVVTTHTHSDNFDSATLSLEQAWHVSPAWMQDLKGEDQATASSSSQLEKLNQHFTDMHASRAKYFKAYSSVRDTQVGYWFNLREHPEIDQHEGADQEFLIIAKNFYNQNNLPKDLQQQVSQLLTQ…	1108	YES					B6S64_RS12390	MSKIYIVKSGDTLWGISKKHHISVKELARINSLSGRMIHNLRIGQKIYLQNDVNNTNNFETQLKIILMDLSFKPILKATIQLEFDGKKIIRNTKNSIFEDINIQDHSKGLKVFFKNLNGTFDLIADHKVLPLGRKVLKLTSRKMKVEGSHYAKDGILNETVNQIMSNLKKVGKPIVESISTTSNKDELKNKQPPLKIPEEKIEQKRTDNGNSTHIIAAQFTEDNFLLKPVNNKYRAYIVNAAKRHGFTPHSLAAVIEAEAAKIKKTGEWNTNSKANSSTAAGLTQFLDETWLAMCKDKSSLVGQYVMNNPKLTIQQKLNLRFNAEMAIDAAAAYAISNFKSSGLPYQKLTEPSSIAKFAYLLHHEGATGGKNFVLNTLSQERAKKLLFTQFGKNGAKQA…	674	YES	>B6S64_RS12395	MKVLNSFAIMIACSVSFNICYAKENSEWNDYLQDSTQINSPIEYIDSYNKYTVLNPNLKIKLVDFGNINKIKKDIKYSLKKYGVQILNRKEVYNIFEGKVPLKSNVDFTLLYNDKNIVAFRIRENSNIDYVKEPYKNFTANAYFYNLINNKFIEVPVLNSDSEDKSKSTDILQGDQLTYDSKKGQYIYLANIKSYKTGKTQSIKTIFNSNLKCISSTLGCETIGVLPATKAN	232	YES
3027STDY5784958	18	Peptidoglycan hydrolase	BAL062_00111	MLFNIFSVLEKIGLNAQKRAIHVQFSNELLNHQVFLQRIEGQHQLNGGLMAELICLSTNAQIALKQFIGVQVAVDQVTDSGQLFRTTGIVTEASYGQSDGALTLYKLTIEDATNLWHKRRNSRVFMNKSIVEITEVLFKEWQEKSPLFAASLSLDLGGLSQNYDIRPFTMQHNEADYDFLTRLWRSEGVSWLIDESELFVPHFTAPIQAQKLRLIDDNNQYQALARRSIRYHRSSATEYQDSITGFVAVRSLQPTAVHVQRWQPDALAQEEGNGSVVTTHTHSDNFDSATLSLEQAWHVSPAWMQDLKGEDQATASSSSQLEKLNQHFTDMHASRAKYFKAYSSVRDTQVGYWFNLREHPEIDQHEGADQEFLIIAKNFYNQNNLPKDLQQQVSQLLTQ…	1108	YES					BAL062_00112	MSKIYIVKSGDTLWGISKKHHISVKELARINSLSGRMIHNLRIGQKIYLQNDVNNTNNFETQLKIILMDLSFKPILKATIQLEFDGKKIIRNTKNSIFEDINIQDHSKGLKVFFKNLNGTFDLIADHKVLPLGRKVLKLTSRKMKVEGSHYAKDGILNETVNQIMSNLKKVGKPIVESISTTSNKDELKNKQPPLKIPEEKIEQKRTDNGNSTHIIAAQFTEDNFLLKPVNNKYRAYIVNAAKRHGFTPHSLAAVIEAEAAKIKKTGEWNTNSKANSSTAAGLTQFLDETWLAMCKDKSSLVGQYVMNNPKLTIQQKLNLRFNAEMAIDAAAAYAISNFKSSGLPYQKLTEPSSIAKFAYLLHHEGATGGKNFVLNTLSQERAKKLLFTQFGKNGAKQA…	674	YES	>BAL062_00113	MKVLNSFAIMIACSVSFNICYAKENSEWNDYLQDSTQINSPIEYIDSYNKYTVLNPNLKIKLVDFGNINKIKKDIKYSLKKYGVQILNRKEVYNIFEGKVPLKSNVDFTLLYNDKNIVAFRIRENSNIDYVKEPYKNFTANAYFYNLINNKFIEVPVLNSDSEDKSKSTDILQGDQLTYDSKKGQYIYLANIKSYKTGKTQSIKTIFNSNLKCISSTLGCETIGVLPATKAN	232	YES
AB07	18	Peptidoglycan hydrolase	U476_RS19100	MLFNIFSVLEKIGLNAQKRAIHVQFSNELLNHQVFLQRIEGQHQLNGGLMAELICLSTNAQIALKQFIGVQVAVDQVTDSGQLFRTTGIVTEASYGQSDGALTLYKLTIEDATNLWHKRRNSRVFMNKSIVEITEVLFKEWQEKSPLFAASLSLDLGGLSQNYDIRPFTMQHNEADYDFLTRLWRSEGVSWLIDESELFVPHFTAPIQAQKLRLIDDNNQYQALARRSIRYHRSSATEYQDSITGFVAVRSLQPTAVHVQRWQPDALAQEEGNGSVVTTHTHSDNFDSATLSLEQAWHVSPAWMQDLKGEDQATASSSSQLEKLNQHFTDMHASRAKYFKAYSSVRDTQVGYWFNLREHPEIDQHEGADQEFLIIAKNFYNQNNLPKDLQQQVSQLLTQ…	1108	YES					U476_RS19095	MSKIYIVKSGDTLWGISKKHHISVKELARINSLSGRMIHNLRIGQKIYLQNDVNNTNNFETQLKIILMDLSFKPILKATIQLEFDGKKIIRNTKNSIFEDINIQDHSKGLKVFFKNLNGTFDLIADHKVLPLGRKVLKLTSRKMKVEGSHYAKDGILNETVNQIMSNLKKVGKPIVESISTTSNKDELKNKQPPLKIPEEKIEQKRTDNGNSTHIIAAQFTEDNFLLKPVNNKYRAYIVNAAKRHGFTPHSLAAVIEAEAAKIKKTGEWNTNSKANSSTAAGLTQFLDETWLAMCKDKSSLVGQYVMNNPKLTIQQKLNLRFNAEMAIDAAAAYAISNFKSSGLPYQKLTEPSSIAKFAYLLHHEGATGGKNFVLNTLSQERAKKLLFTQFGKNGAKQA…	674	YES	>U476_RS19090	MKVLNSFAIMIACSVSFNICYAKENSEWNDYLQDSTQINSPIEYIDSYNKYTVLNPNLKIKLVDFGNINKIKKDIKYSLKKYGVQILNRKEVYNIFEGKVPLKSNVDFTLLYNDKNIVAFRIRENSNIDYVKEPYKNFTANAYFYNLINNKFIEVPVLNSDSEDKSKSTDILQGDQLTYDSKKGQYIYLANIKSYKTGKTQSIKTIFNSNLKCISSTLGCETIGVLPATKAN	232	YES
AB34299	18	Peptidoglycan hydrolase	AXK18_09235	MLFNIFSVLEKIGLNAQKRAIHVQFSNELLNHQVFLQRIEGQHQLNGGLMAELICLSTNAQIALKQFIGVQVAVDQVTDSGQLFRTTGIVTEASYGQSDGALTLYKLTIEDATNLWHKRRNSRVFMNKSIVEITEVLFKEWQEKSPLFAASLSLDLGGLSQNYDIRPFTMQHNEADYDFLTRLWRSEGVSWLIDESELFVPHFTAPIQAQKLRLIDDNNQYQALARRSIRYHRSSATEYQDSITGFVAVRSLQPTAVHVQRWQPDALAQEEGNGSVVTTHTHSDNFDSATLSLEQAWHVSPAWMQDLKGEDQATASSSSQLEKLNQHFTDMHASRAKYFKAYSSVRDTQVGYWFNLREHPEIDQHEGADQEFLIIAKNFYNQNNLPKDLQQQVSQLLTQ…	1108	YES					AXK18_09240	MKNKQPPLKIPEEKIEQKRTDNGNSTHIIAAQFTEDNFLLKPVNNKYRAYIVNAAKRHGFTPHSLAAVIEAEAAKIKKTGEWNTNSKANSSTAAGLTQFLDETWLAMCKDKSSLVGQYVMNNPKLTIQQKLNLRFNAEMAIDAAAAYAISNFKSSGLPYQKLTEPSSIAKFAYLLHHEGATGGKNFVLNTLSQERAKKLLFTQFGKNGAKQAADFLNRYKGDAKAAYGAWLRNYIDGHINIYQYVVDKSKTSGINLSTDETIKLLKGQTISTPAPKISTTTNNQQVTNVSTIEKSESKIRINTSQAPTNNVGGDNKWHNPLADCKLRTAGLANAKGATFGKVRNNGTKNHQGVDLQANPGTKIYAVCGGVIAFAGATGGAYGKVIVLKVDINDLPEKQK…	487	NO
Ab4568	18	Peptidoglycan hydrolase	CTZ19_RS00595	MLFNIFSVLEKIGLNAQKRAIHVQFSNELLNHQVFLQRIEGQHQLNGGLMAELICLSTNAQIALKQFIGVQVAVDQVTDSGQLFRTTGIVTEASYGQSDGALTLYKLTIEDATNLWHKRRNSRVFMNKSIVEITEVLFKEWQEKSPLFAASLSLDLGGLSQNYDIRPFTMQHNEADYDFLTRLWRSEGVSWLIDESELFVPHFTAPIQAQKLRLIDDNNQYQALARRSIRYHRSSATEYQDSITGFVAVRSLQPTAVHVQRWQPDALAQEEGNGSVVTTHTHSDNFDSATLSLEQAWHVSPAWMQDLKGEDQATASSSSQLEKLNQHFTDMHASRAKYFKAYSSVRDTQVGYWFNLREHPEIDQHEGADQEFLIIAKNFYNQNNLPKDLQQQVSQLLTQ…	1108	YES					CTZ19_RS00600	MSKIYIVKSGDTLWGISKKHHISVKELARINSLSGRMIHNLRIGQKIYLQNDVNNTNNFETQLKIILMDLSFKPILKATIQLEFDGKKIIRNTKNSIFEDINIQDHSKGLKVFFKNLNGTFDLIADHKVLPLGRKVLKLTSRKMKVEGSHYAKDGILNETVNQIMSNLKKVGKPIVESISTTSNKDELKNKQPPLKIPEEKIEQKRTDNGNSTHIIAAQFTEDNFLLKPVNNKYRAYIVNAAKRHGFTPHSLAAVIEAEAAKIKKTGEWNTNSKANSSTAAGLTQFLDETWLAMCKDKSSLVGQYVMNNPKLTIQQKLNLRFNAEMAIDAAAAYAISNFKSSGLPYQKLTEPSSIAKFAYLLHHEGATGGKNFVLNTLSQERAKKLLFTQFGKNGAKQA…	674	YES	>CTZ19_RS00605	MKVLNSFAIMIACSVSFNICYAKENSEWNDYLQDSTQINSPIEYIDSYNKYTVLNPNLKIKLVDFGNINKIKKDIKYSLKKYGVQILNRKEVYNIFEGKVPLKSNVDFTLLYNDKNIVAFRIRENSNIDYVKEPYKNFTANAYFYNLINNKFIEVPVLNSDSEDKSKSTDILQGDQLTYDSKKGQYIYLANIKSYKTGKTQSIKTIFNSNLKCISSTLGCETIGVLPATKAN	232	YES
Ab4653	18	Peptidoglycan hydrolase	CTZ18_RS00590	MLFNIFSVLEKIGLNAQKRAIHVQFSNELLNHQVFLQRIEGQHQLNGGLMAELICLSTNAQIALKQFIGVQVAVDQVTDSGQLFRTTGIVTEASYGQSDGALTLYKLTIEDATNLWHKRRNSRVFMNKSIVEITEVLFKEWQEKSPLFAASLSLDLGGLSQNYDIRPFTMQHNEADYDFLTRLWRSEGVSWLIDESELFVPHFTAPIQAQKLRLIDDNNQYQALARRSIRYHRSSATEYQDSITGFVAVRSLQPTAVHVQRWQPDALAQEEGNGSVVTTHTHSDNFDSATLSLEQAWHVSPAWMQDLKGEDQATASSSSQLEKLNQHFTDMHASRAKYFKAYSSVRDTQVGYWFNLREHPEIDQHEGADQEFLIIAKNFYNQNNLPKDLQQQVSQLLTQ…	1108	YES					CTZ18_RS00595	MSKIYIVKSGDTLWGISKKHHISVKELARINSLSGRMIHNLRIGQKIYLQNDVNNTNNFETQLKIILMDLSFKPILKATIQLEFDGKKLLEIQKIVFLKIMKVEGSHYAKDGILNETVNQIMSNLKKVGKPIVESISTTSNKDELKNKQPPLKIPEEKIEQKRTDNGNSTHIIAAQFTEDNFLLKPVNNKYRAYIVNAAKRHGFTPHSLAAVIEAEAAKIKKTGEWNTNSKANSSTAAGLTQFLDETWLAMCKDKSSLVGQYVMNNPKLTIQQKLNLRFNAEMAIDAAAAYAISNFKSSGLPYQKLTEPSSIAKFAYLLHHEGATGGKNFVLNTLSQERAKKLLFTQFGKNGAKQAADFLNRYKGDAKAAYGAWLRNYIDGHINIYQYVVDKSKTSGIN…	631	NO	>CTZ18_RS00605	MKVLNSFAIMIACSVSFNICYAKENSEWNDYLQDSTQINSPIEYIDSYNKYTVLNPNLKIKLVDFGNINKIKKDIKYSLKKYGVQILNRKEVYNIFEGKVPLKSNVDFTLLYNDKNIVAFRIRENSNIDYVKEPYKNFTANAYFYNLINNKFIEVPVLNSDSEDKSKSTDILQGDQLTYDSKKGQYIYLANIKSYKTGKTQSIKTIFNSNLKCISSTLGCETIGVLPATKAN	232	YES
Ab4977	18	Peptidoglycan hydrolase	CTZ20_RS00595	MLFNIFSVLEKIGLNAQKRAIHVQFSNELLNHQVFLQRIEGQHQLNGGLMAELICLSTNAQIALKQFIGVQVAVDQVTDSGQLFRTTGIVTEASYGQSDGALTLYKLTIEDATNLWHKRRNSRVFMNKSIVEITEVLFKEWQEKSPLFAASLSLDLGGLSQNYDIRPFTMQHNEADYDFLTRLWRSEGVSWLIDESELFVPHFTAPIQAQKLRLIDDNNQYQALARRSIRYHRSSATEYQDSITGFVAVRSLQPTAVHVQRWQPDALAQEEGNGSVVTTHTHSDNFDSATLSLEQAWHVSPAWMQDLKGEDQATASSSSQLEKLNQHFTDMHASRAKYFKAYSSVRDTQVGYWFNLREHPEIDQHEGADQEFLIIAKNFYNQNNLPKDLQQQVSQLLTQ…	1108	YES					CTZ20_RS00600	MSKIYIVKSGDTLWGISKKHHISVKELARINSLSGRMIHNLRIGQKIYLQNDVNNTNNFETQLKIILMDLSFKPILKATIQLEFDGKKIIRNTKNSIFEDINIQDHSKGLKVFFKNLNGTFDLIADHKVLPLGRKVLKLTSRKMKVEGSHYAKDGILNETVNQIMSNLKKVGKPIVESISTTSNKDELKNKQPPLKIPEEKIEQKRTDNGNSTHIIAAQFTEDNFLLKPVNNKYRAYIVNAAKRHGFTPHSLAAVIEAEAAKIKKTGEWNTNSKANSSTAAGLTQFLDETWLAMCKDKSSLVGQYVMNNPKLTIQQKLNLRFNAEMAIDAAAAYAISNFKSSGLPYQKLTEPSSIAKFAYLLHHEGATGGKNFVLNTLSQERAKKLLFTQFGKNGAKQA…	674	YES	>CTZ20_RS00605	MKVLNSFAIMIACSVSFNICYAKENSEWNDYLQDSTQINSPIEYIDSYNKYTVLNPNLKIKLVDFGNINKIKKDIKYSLKKYGVQILNRKEVYNIFEGKVPLKSNVDFTLLYNDKNIVAFRIRENSNIDYVKEPYKNFTANAYFYNLINNKFIEVPVLNSDSEDKSKSTDILQGDQLTYDSKKGQYIYLANIKSYKTGKTQSIKTIFNSNLKCISSTLGCETIGVLPATKAN	232	YES
AC29	18	Peptidoglycan hydrolase	BL01_07085	MLFNIFSVLEKIGLNAQKRAIHVQFSNELLNHQVFLQRIEGQHQLNGGLMAELICLSTNAQIALKQFIGVQVAVDQVTDSGQLFRTTGIVTEASYGQSDGALTLYKLTIEDATNLWHKRRNSRVFMNKSIVEITEVLFKEWQEKSPLFAASLSLDLGGLSQNYDIRPFTMQHNEADYDFLTRLWRSEGVSWLIDESELFVPHFTAPIQAQKLRLIDDNNQYQALARRSIRYHRSSATEYQDSITGFVAVRSLQPTAVHVQRWQPDALAQEEGNGSVVTTHTHSDNFDSATLSLEQAWHVSPAWMQDLKGEDQATASSSSQLEKLNQHFTDMHASRAKYFKAYSSVRDTQVGYWFNLREHPEIDQHEGADQEFLIIAKNFYNQNNLPKDLQQQVSQLLTQ…	1108	YES					BL01_07090	MSKIYIVKSGDTLWGISKKHHISVKELARINSLSGRMIHNLRIGQKIYLQNDVNNTNNFETQLKIILMDLSFKPILKATIQLEFDGKKIIRNTKNSIFEDINIQDHSKGLKVFFKNLNGTFDLIADHKVLPLGRKVLKLTSRKMKVEGSHYAKDGILNETVNQIMSNLKKVGKPIVESISTTSNKDELKNKQPPLKIPEEKIEQKRTDNGNSTHIIAAQFTEDNFLLKPVNNKYRAYIVNAAKRHGFTPHSLAAVIEAEAAKIKKTGEWNTNSKANSSTAAGLTQFLDETWLAMCKDKSSLVGQYVMNNPKLTIQQKLNLRFNAEMAIDAAAAYAISNFKSSGLPYQKLTEPSSIAKFAYLLHHEGATGGKNFVLNTLSQERAKKLLFTQFGKNGAKQA…	674	YES	>BL01_07095	MKVLNSFAIMIACSVSFNICYAKENSEWNDYLQDSTQINSPIEYIDSYNKYTVLNPNLKIKLVDFGNINKIKKDIKYSLKKYGVQILNRKEVYNIFEGKVPLKSNVDFTLLYNDKNIVAFRIRENSNIDYVKEPYKNFTANAYFYNLINNKFIEVPVLNSDSEDKSKSTDILQGDQLTYDSKKGQYIYLANIKSYKTGKTQSIKTIFNSNLKCISSTLGCETIGVLPATKAN	232	YES
AC30	18	Peptidoglycan hydrolase	B856_00490	MLFNIFSVLEKIGLNAQKRAIHVQFSNELLNHQVFLQRIEGQHQLNGGLMAELICLSTNAQIALKQFIGVQVAVDQVTDSGQLFRTTGIVTEASYGQSDGALTLYKLTIEDATNLWHKRRNSRVFMNKSIVEITEVLFKEWQEKSPLFAASLSLDLGGLSQNYDIRPFTMQHNEADYDFLTRLWRSEGVSWLIDESELFVPHFTAPIQAQKLRLIDDNNQYQALARRSIRYHRSSATEYQDSITGFVAVRSLQPTAVHVQRWQPDALAQEEGNGSVVTTHTHSDNFDSATLSLEQAWHVSPAWMQDLKGEDQATASSSSQLEKLNQHFTDMHASRAKYFKAYSSVRDTQVGYWFNLREHPEIDQHEGADQEFLIIAKNFYNQNNLPKDLQQQVSQLLTQ…	1108	YES					B856_00495	MSKIYIVKSGDTLWGISKKHHISVKELARINSLSGRMIHNLRIGQKIYLQNDVNNTNNFETQLKIILMDLSFKPILKATIQLEFDGKKIIRNTKNSIFEDINIQDHSKGLKVFFKNLNGTFDLIADHKVLPLGRKVLKLTSRKMKVEGSHYAKDGILNETVNQIMSNLKKVGKPIVESISTTSNKDELKNKQPPLKIPEEKIEQKRTDNGNSTHIIAAQFTEDNFLLKPVNNKYRAYIVNAAKRHGFTPHSLAAVIEAEAAKIKKTGEWNTNSKANSSTAAGLTQFLDETWLAMCKDKSSLVGQYVMNNPKLTIQQKLNLRFNAEMAIDAAAAYAISNFKSSGLPYQKLTEPSSIAKFAYLLHHEGATGGKNFVLNTLSQERAKKLLFTQFGKNGAKQA…	674	YES	>B856_00500	MKVLNSFAIMIACSVSFNICYAKENSEWNDYLQDSTQINSPIEYIDSYNKYTVLNPNLKIKLVDFGNINKIKKDIKYSLKKYGVQILNRKEVYNIFEGKVPLKSNVDFTLLYNDKNIVAFRIRENSNIDYVKEPYKNFTANAYFYNLINNKFIEVPVLNSDSEDKSKSTDILQGDQLTYDSKKGQYIYLANIKSYKTGKTQSIKTIFNSNLKCISSTLGCETIGVLPATKAN	232	YES
AF-673	18	Peptidoglycan hydrolase	BS065_RS00610	MLFNIFSVLEKIGLNAQKRAIHVQFSNELLNHQVFLQRIEGQHQLNGGLMAELICLSTNAQIALKQFIGVQVAVDQVTDSGQLFRTTGIVTEASYGQSDGALTLYKLTIEDATNLWHKRRNSRVFMNKSIVEITEVLFKEWQEKSPLFAASLSLDLGGLSQNYDIRPFTMQHNEADYDFLTRLWRSEGVSWLIDESELFVPHFTAPIQAQKLRLIDDNNQYQALARRSIRYHRSSATEYQDSITGFVAVRSLQPTAVHVQRWQPDALAQEEGNGSVVTTHTHSDNFDSATLSLEQAWHVSPAWMQDLKGEDQATASSSSQLEKLNQHFTDMHASRAKYFKAYSSVRDTQVGYWFNLREHPEIDQHEGADQEFLIIAKNFYNQNNLPKDLQQQVSQLLTQ…	1108	YES					BS065_RS00615	MSKIYIVKSGDTLWGISKKHHISVKELARINSLSGRMIHNLRIGQKIYLQNDVNNTNNFETQLKIILMDLSFKPILKATIQLEFDGKKIIRNTKNSIFEDINIQDHSKGLKVFFKNLNGTFDLIADHKVLPLGRKVLKLTSRKMKVEGSHYAKDGILNETVNQIMSNLKKVGKPIVESISTTSNKDELKNKQPPLKIPEEKIEQKRTDNGNSTHIIAAQFTEDNFLLKPVNNKYRAYIVNAAKRHGFTPHSLAAVIEAEAAKIKKTGEWNTNSKANSSTAAGLTQFLDETWLAMCKDKSSLVGQYVMNNPKLTIQQKLNLRFNAEMAIDAAAAYAISNFKSSGLPYQKLTEPSSIAKFAYLLHHEGATGGKNFVLNTLSQERAKKLLFTQFGKNGAKQA…	674	YES	>BS065_RS00620	MKVLNSFAIMIACSVSFNICYAKENSEWNDYLQDSTQINSPIEYIDSYNKYTVLNPNLKIKLVDFGNINKIKKDIKYSLKKYGVQILNRKEVYNIFEGKVPLKSNVDFTLLYNDKNIVAFRIRENSNIDYVKEPYKNFTANAYFYNLINNKFIEVPVLNSDSEDKSKSTDILQGDQLTYDSKKGQYIYLANIKSYKTGKTQSIKTIFNSNLKCISSTLGCETIGVLPATKAN	232	YES
AR_0102	18	Peptidoglycan hydrolase	AM481_RS04780	MLFNIFSVLEKIGLNAQKRAIHVQFSNELLNHQVFLQRIEGQHQLNGGLMAELICLSTNAQIALKQFIGVQVAVDQVTDSGQLFRTTGIVTEASYGQSDGALTLYKLTIEDATNLWHKRRNSRVFMNKSIVEITEVLFKEWQEKSPLFAASLSLDLGGLSQNYDIRPFTMQHNEADYDFLTRLWRSEGVSWLIDESELFVPHFTAPIQAQKLRLIDDNNQYQALARRSIRYHRSSATEYQDSITGFVAVRSLQPTAVHVQRWQPDALAQEEGNGSVVTTHTHSDNFDSATLSLEQAWHVSPAWMQDLKGEDQATASSSSQLEKLNQHFTDMHASRAKYFKAYSSVRDTQVGYWFNLREHPEIDQHEGADQEFLIIAKNFYNQNNLPKDLQQQVSQLLTQ…	1108	YES					AM481_RS04785	MSKIYIVKSGDTLWGISKKHHISVKELARINSLSGRMIHNLRIGQKIYLQNDVNNTNNFETQLKIILMDLSFKPILKATIQLEFDGKKIIRNTKNSIFEDINIQDHSKGLKVFFKNLNGTFDLIADHKVLPLGRKVLKLTSRKMKVEGSHYAKDGILNETVNQIMSNLKKVGKPIVESISTTSNKDELKNKQPPLKIPEEKIEQKRTDNGNSTHIIAAQFTEDNFLLKPVNNKYRAYIVNAAKRHGFTPHSLAAVIEAEAAKIKKTGEWNTNSKANSSTAAGLTQFLDETWLAMCKDKSSLVGQYVMNNPKLTIQQKLNLRFNAEMAIDAAAAYAISNFKSSGLPYQKLTEPSSIAKFAYLLHHEGATGGKNFVLNTLSQERAKKLLFTQFGKNGAKQA…	674	YES	>AM481_RS04790	MKVLNSFAIMIACSVSFNICYAKENSEWNDYLQDSTQINSPIEYIDSYNKYTVLNPNLKIKLVDFGNINKIKKDIKYSLKKYGVQILNRKEVYNIFEGKVPLKSNVDFTLLYNDKNIVAFRIRENSNIDYVKEPYKNFTANAYFYNLINNKFIEVPVLNSDSEDKSKSTDILQGDQLTYDSKKGQYIYLANIKSYKTGKTQSIKTIFNSNLKCISSTLGCETIGVLPATKAN	232	YES
AYP-A2	18	Peptidoglycan hydrolase	AYP_RS18800	MLFNIFSVLEKIGLNAQKRAIHVQFSNELLNHQVFLQRIEGQHQLNGGLMAELICLSTNAQIALKQFIGVQVAVDQVTDSGQLFRTTGIVTEASYGQSDGALTLYKLTIEDATNLWHKRRNSRVFMNKSIVEITEVLFKEWQEKSPLFAASLSLDLGGLSQNYDIRPFTMQHNEADYDFLTRLWRSEGVSWLIDESELFVPHFTAPIQAQKLRLIDDNNQYQALARRSIRYHRSSATEYQDSITGFVAVRSLQPTAVHVQRWQPDALAQEEGNGSVVTTHTHSDNFDSATLSLEQAWHVSPAWMQDLKGEDQATASSSSQLEKLNQHFTDMHASRAKYFKAYSSVRDTQVGYWFNLREHPEIDQHEGADQEFLIIAKNFYNQNNLPKDLQQQVSQLLTQ…	1108	YES					AYP_RS18795	MSKIYIVKSGDTLWGISKKHHISVKELARINSLSGRMIHNLRIGQKIYLQNDVNNTNNFETQLKIILMDLSFKPILKATIQLEFDGKKIIRNTKNSIFEDINIQDHSKGLKVFFKNLNGTFDLIADHKVLPLGRKVLKLTSRKMKVEGSHYAKDGILNETVNQIMSNLKKVGKPIVESISTTSNKDELKNKQPPLKIPEEKIEQKRTDNGNSTHIIAAQFTEDNFLLKPVNNKYRAYIVNAAKRHGFTPHSLAAVIEAEAAKIKKTGEWNTNSKANSSTAAGLTQFLDETWLAMCKDKSSLVGQYVMNNPKLTIQQKLNLRFNAEMAIDAAAAYAISNFKSSGLPYQKLTEPSSIAKFAYLLHHEGATGGKNFVLNTLSQERAKKLLFTQFGKNGAKQA…	674	YES	>AYP_RS18790	MKVLNSFAIMIACSVSFNICYAKENSEWNDYLQDSTQINSPIEYIDSYNKYTVLNPNLKIKLVDFGNINKIKKDIKYSLKKYGVQILNRKEVYNIFEGKVPLKSNVDFTLLYNDKNIVAFRIRENSNIDYVKEPYKNFTANAYFYNLINNKFIEVPVLNSDSEDKSKSTDILQGDQLTYDSKKGQYIYLANIKSYKTGKTQSIKTIFNSNLKCISSTLGCETIGVLPATKAN	232	YES
BJAB07104	18	Peptidoglycan hydrolase	BJAB07104_RS18355	MLFNIFSVLEKIGLNAQKRAIHVQFSNELLNHQVFLQRIEGQHQLNGGLMAELICLSTNAQIALKQFIGVQVAVDQVTDSGQLFRTTGIVTEASYGQSDGALTLYKLTIEDATNLWHKRRNSRVFMNKSIVEITEVLFKEWQEKSPLFAASLSLDLGGLSQNYDIRPFTMQHNEADYDFLTRLWRSEGVSWLIDESELFVPHFTAPIQAQKLRLIDDNNQYQALARRSIRYHRSSATEYQDSITGFVAVRSLQPTAVHVQRWQPDALAQEEGNGSVVTTHTHSDNFDSATLSLEQAWHVSPAWMQDLKGEDQATASSSSQLEKLNQHFTDMHASRAKYFKAYSSVRDTQVGYWFNLREHPEIDQHEGADQEFLIIAKNFYNQNNLPKDLQQQVSQLLTQ…	1108	YES					BJAB07104_RS18350	MSKIYIVKSGDTLWGISKKHHISVKELARINSLSGRMIHNLRIGQKIYLQNDVNNTNNFETQLKIILMDLSFKPILKATIQLEFDGKKLLEIQKIVFLKIMKVEGSHYAKDGILNETVNQIMSNLKKVGKPIVESISTTSNKDELKNKQPPLKIPEEKIEQKRTDNGNSTHIIAAQFTEDNFLLKPVNNKYRAYIVNAAKRHGFTPHSLAAVIEAEAAKIKKTGEWNTNSKANSSTAAGLTQFLDETWLAMCKDKSSLVGQYVMNNPKLTIQQKLNLRFNAEMAIDAAAAYAISNFKSSGLPYQKLTEPSSIAKFAYLLHHEGATGGKNFVLNTLSQERAKKLLFTQFGKNGAKQAADFLNRYKGDAKAAYGAWLRNYIDGHINIYQYVVDKSKTSGIN…	631	NO	>BJAB07104_RS18340	MKVLNSFAIMIACSVSFNICYAKENSEWNDYLQDSTQINSPIEYIDSYNKYTVLNPNLKIKLVDFGNINKIKKDIKYSLKKYGVQILNRKEVYNIFEGKVPLKSNVDFTLLYNDKNIVAFRIRENSNIDYVKEPYKNFTANAYFYNLINNKFIEVPVLNSDSEDKSKSTDILQGDQLTYDSKKGQYIYLANIKSYKTGKTQSIKTIFNSNLKCISSTLGCETIGVLPATKAN	232	YES
BJAB0868	18	Peptidoglycan hydrolase	BJAB0868_RS18025	MLFNIFSVLEKIGLNAQKRAIHVQFSNELLNHQVFLQRIEGQHQLNGGLMAELICLSTNAQIALKQFIGVQVAVDQVTDSGQLFRTTGIVTEASYGQSDGALTLYKLTIEDATNLWHKRRNSRVFMNKSIVEITEVLFKEWQEKSPLFAASLSLDLGGLSQNYDIRPFTMQHNEADYDFLTRLWRSEGVSWLIDESELFVPHFTAPIQAQKLRLIDDNNQYQALARRSIRYHRSSATEYQDSITGFVAVRSLQPTAVHVQRWQPDALAQEEGNGSVVTTHTHSDNFDSATLSLEQAWHVSPAWMQDLKGEDQATASSSSQLEKLNQHFTDMHASRAKYFKAYSSVRDTQVGYWFNLREHPEIDQHEGADQEFLIIAKNFYNQNNLPKDLQQQVSQLLTQ…	1108	YES					BJAB0868_RS18020	MSKIYIVKSGDTLWGISKKHHISVKELARINSLSGRMIHNLRIGQKIYLQNDVNNTNNFETQLKIILMDLSFKPILKATIQLEFDGKKLLEIQKIVFLKIMKVEGSHYAKDGILNETVNQIMSNLKKVGKPIVERISTTSNKDELKNKQPPLKIPEEKIEQKRTDNGNSTHIIAAQFTEDNFLLKPVNNKYRAYIVNAAKRHGFTPHSLAAVIEAEAAKIKKTGEWNTNSKANSSTAAGLTQFLDETWLAMCKDKSSLVGQYVMNNPKLTIQQKLNLRFNAEMAIDAAAAYAISNFKSSGLPYQKLTEPSSIAKFAYLLHHEGATGGKNFVLNTLSQERAKKLLFTQFGKNGAKQAADFLNRYKGDAKAAYGAWLRNYIDGHINIYQYVVDKSKTSGIN…	631	NO	>BJAB0868_RS18010	MKVLNSFAIMIACSVSFNICYAKENSEWNDYLQDSTQINSPIEYIDSYNKYTVLNPNLKIKLVDFGNINKIKKDIKYSLKKYGVQILNRKEVYNIFEGKVPLKSNVDFTLLYNDKNIVAFRIRENSNIDYVKEPYKNFTANAYFYNLINNKFIEVPVLNSDSEDKSKSTDILQGDQLTYDSKKGQYIYLANIKSYKTGKTQSIKTIFNSNLKCISSTLGCETIGVLPATKAN	232	YES
CBA7	18	Peptidoglycan hydrolase	B7L36_RS03495	MLFNIFSVLEKIGLNAQKRAIHVQFSNELLNHQVFLQRIEGQHQLNGGLMAELICLSTNAQIALKQFIGVQVAVDQVTDSGQLFRTTGIVTEASYGQSDGALTLYKLTIEDATNLWHKRRNSRVFMNKSIVEITEVLFKEWQEKSPLFAASLSLDLGGLSQNYDIRPFTMQHNEADYDFLTRLWRSEGVSWLIDESELFVPHFTAPIQAQKLRLIDDNNQYQALARRSIRYHRSSATEYQDSITGFVAVRSLQPTAVHVQRWQPDALAQEEGNGSVVTTHTHSDNFDSATLSLEQAWHVSPAWMQDLKGEDQATASSSSQLEKLNQHFTDMHASRAKYFKAYSSVRDTQVGYWFNLREHPEIDQHEGADQEFLIIAKNFYNQNNLPKDLQQQVSQLLTQ…	1108	YES					B7L36_RS03500	MSKIYIVKSGDTLWGISKKHHISVKELARINSLSGRMIHNLRIGQKIYLQNDVNNTNNFETQLKIILMDLSFKPILKATIQLEFDGKKIIRNTKNSIFEDINIQDHSKGLKVFFKNLNGTFDLIADHKVLPLGRKVLKLTSRKMKVEGSHYAKDGILNETVNQIMSNLKKVGKPIVESISTTSNKDELKNKQPPLKIPEEKIEQKRTDNGNSTHIIAAQFTEDNFLLKPVNNKYRAYIVNAAKRHGFTPHSLAAVIEAEAAKIKKTGEWNTNSKANSSTAAGLTQFLDETWLAMCKDKSSLVGQYVMNNPKLTIQQKLNLRFNAEMAIDAAAAYAISNFKSSGLPYQKLTEPSSIAKFAYLLHHEGATGGKNFVLNTLSQERAKKLLFTQFGKNGAKQA…	674	YES	>B7L36_RS03505	MKVLNSFAIMIACSVSFNICYAKENSEWNDYLQDSTQINSPIEYIDSYNKYTVLNPNLKIKLVDFGNINKIKKDIKYSLKKYGVQILNRKEVYNIFEGKVPLKSNVDFTLLYNDKNIVAFRIRENSNIDYVKEPYKNFTANAYFYNLINNKFIEVPVLNSDSEDKSKSTDILQGDQLTYDSKKGQYIYLANIKSYKTGKTQSIKTIFNSNLKCISSTLGCETIGVLPATKAN	232	YES
CMC-CR-MDR-Ab4	18	Peptidoglycan hydrolase	AOT16_RS00595	MLFNIFSVLEKIGLNAQKRAIHVQFSNELLNHQVFLQRIEGQHQLNGGLMAELICLSTNAQIALKQFIGVQVAVDQVTDSGQLFRTTGIVTEASYGQSDGALTLYKLTIEDATNLWHKRRNSRVFMNKSIVEITEVLFKEWQEKSPLFAASLSLDLGGLSQNYDIRPFTMQHNEADYDFLTRLWRSEGVSWLIDESELFVPHFTAPIQAQKLRLIDDNNQYQALARRSIRYHRSSATEYQDSITGFVAVRSLQPTAVHVQRWQPDALAQEEGNGSVVTTHTHSDNFDSATLSLEQAWHVSPAWMQDLKGEDQATASSSSQLEKLNQHFTDMHASRAKYFKAYSSVRDTQVGYWFNLREHPEIDQHEGADQEFLIIAKNFYNQNNLPKDLQQQVSQLLTQ…	1108	YES					AOT16_RS00600	MSKIYIVKSGDTLWGISKKHHISVKELARINSLSGRMIHNLRIGQKIYLQNDVNNTNNFETQLKIILMDLSFKPILKATIQLEFDGKKIIRNTKNSIFEDINIQDHSKGLKVFFKNLNGTFDLIADHKVLPLGRKVLKLTSRKMKVEGSHYAKDGILNETVNQIMSNLKKVGKPIVESISTTSNKDELKNKQPPLKIPEEKIEQKRTDNGNSTHIIAAQFTEDNFLLKPVNNKYRAYIVNAAKRHGFTPHSLAAVIEAEAAKIKKTGEWNTNSKANSSTAAGLTQFLDETWLAMCKDKSSLVGQYVMNNPKLTIQQKLNLRFNAEMAIDAAAAYAISNFKSSGLPYQKLTEPSSIAKFAYLLHHEGATGGKNFVLNTLSQERAKKLLFTQFGKNGAKQA…	674	YES	>AOT16_RS00605	MKVLNSFAIMIACSVSFNICYAKENSEWNDYLQDSTQINSPIEYIDSYNKYTVLNPNLKIKLVDFGNINKIKKDIKYSLKKYGVQILNRKEVYNIFEGKVPLKSNVDFTLLYNDKNIVAFRIRENSNIDYVKEPYKNFTANAYFYNLINNKFIEVPVLNSDSEDKSKSTDILQGDQLTYDSKKGQYIYLANIKSYKTGKTQSIKTIFNSNLKCISSTLGCETIGVLPATKAN	232	YES
CMC-CR-MDR-Ab66	18	Peptidoglycan hydrolase	AOT18_RS00575	MLFNIFSVLEKIGLNAQKRAIHVQFSNELLNHQVFLQRIEGQHQLNGGLMAELICLSTNAQIALKQFIGVQVAVDQVTDSGQLFRTTGIVTEASYGQSDGALTLYKLTIEDATNLWHKRRNSRVFMNKSIVEITEVLFKEWQEKSPLFAASLSLDLGGLSQNYDIRPFTMQHNEADYDFLTRLWRSEGVSWLIDESELFVPHFTAPIQAQKLRLIDDNNQYQALARRSIRYHRSSATEYQDSITGFVAVRSLQPTAVHVQRWQPDALAQEEGNGSVVTTHTHSDNFDSATLSLEQAWHVSPAWMQDLKGEDQATASSSSQLEKLNQHFTDMHASRAKYFKAYSSVRDTQVGYWFNLREHPEIDQHEGADQEFLIIAKNFYNQNNLPKDLQQQVSQLLTQ…	1108	YES					AOT18_RS00580	MSKIYIVKSGDTLWGISKKHHISVKELARINSLSGRMIHNLRIGQKIYLQNDVNNTNNFETQLKIILMDLSFKPILKATIQLEFDGKKIIRNTKNSIFEDINIQDHSKGLKVFFKNLNGTFDLIADHKVLPLGRKVLKLTSRKMKVEGSHYAKDGILNETVNQIMSNLKKVGKPIVESISTTSNKDELKNKQPPLKIPEEKIEQKRTDNGNSTHIIAAQFTEDNFLLKPVNNKYRAYIVNAAKRHGFTPHSLAAVIEAEAAKIKKTGEWNTNSKANSSTAAGLTQFLDETWLAMCKDKSSLVGQYVMNNPKLTIQQKLNLRFNAEMAIDAAAAYAISNFKSSGLPYQKLTEPSSIAKFAYLLHHEGATGGKNFVLNTLSQERAKKLLFTQFGKNGAKQA…	674	YES	>AOT18_RS00585	MKVLNSFAIMIACSVSFNICYAKENSEWNDYLQDSTQINSPIEYIDSYNKYTVLNPNLKIKLVDFGNINKIKKDIKYSLKKYGVQILNRKEVYNIFEGKVPLKSNVDFTLLYNDKNIVAFRIRENSNIDYVKEPYKNFTANAYFYNLINNKFIEVPVLNSDSEDKSKSTDILQGDQLTYDSKKGQYIYLANIKSYKTGKTQSIKTIFNSNLKCISSTLGCETIGVLPATKAN	232	YES
CMC-MDR-Ab59	18	Peptidoglycan hydrolase	AOT17_RS00575	MLFNIFSVLEKIGLNAQKRAIHVQFSNELLNHQVFLQRIEGQHQLNGGLMAELICLSTNAQIALKQFIGVQVAVDQVTDSGQLFRTTGIVTEASYGQSDGALTLYKLTIEDATNLWHKRRNSRVFMNKSIVEITEVLFKEWQEKSPLFAASLSLDLGGLSQNYDIRPFTMQHNEADYDFLTRLWRSEGVSWLIDESELFVPHFTAPIQAQKLRLIDDNNQYQALARRSIRYHRSSATEYQDSITGFVAVRSLQPTAVHVQRWQPDALAQEEGNGSVVTTHTHSDNFDSATLSLEQAWHVSPAWMQDLKGEDQATASSSSQLEKLNQHFTDMHASRAKYFKAYSSVRDTQVGYWFNLREHPEIDQHEGADQEFLIIAKNFYNQNNLPKDLQQQVSQLLTQ…	1108	YES					AOT17_RS00580	MSKIYIVKSGDTLWGISKKHHISVKELARINSLSGRMIHNLRIGQKIYLQNDVNNTNNFETQLKIILMDLSFKPILKATIQLEFDGKKLLEIQKIVFLKIMKVEGSHYAKDGILNETVNQIMSNLKKVGKPIVESISTTSNKDELKNKQPPLKIPEEKIEQKRTDNGNSTHIIAAQFTEDNFLLKPVNNKYRAYIVNAAKRHGFTPHSLAAVIEAEAAKIKKTGEWNTNSKANSSTAAGLTQFLDETWLAMCKDKSSLVGQYVMNNPKLTIQQKLNLRFNAEMAIDAAAAYAISNFKSSGLPYQKLTEPSSIAKFAYLLHHEGATGGKNFVLNTLSQERAKKLLFTQFGKNGAKQAADFLNRYKGDAKAAYGAWLRNYIDGHINIYQYVVDKSKTSGIN…	631	NO	>AOT17_RS00590	MKVLNSFAIMIACSVSFNICYAKENSEWNDYLQDSTQINSPIEYIDSYNKYTVLNPNLKIKLVDFGNINKIKKDIKYSLKKYGVQILNRKEVYNIFEGKVPLKSNVDFTLLYNDKNIVAFRIRENSNIDYVKEPYKNFTANAYFYNLINNKFIEVPVLNSDSEDKSKSTDILQGDQLTYDSKKGQYIYLANIKSYKTGKTQSIKTIFNSNLKCISSTLGCETIGVLPATKAN	232	YES
HRAB-85	18	Peptidoglycan hydrolase	BKJ37_RS00575	MLFNIFSVLEKIGLNAQKRAIHVQFSNELLNHQVFLQRIEGQHQLNGGLMAELICLSTNAQIALKQFIGVQVAVDQVTDSGQLFRTTGIVTEASYGQSDGALTLYKLTIEDATNLWHKRRNSRVFMNKSIVEITEVLFKEWQEKSPLFAASLSLDLGGLSQNYDIRPFTMQHNEADYDFLTRLWRSEGVSWLIDESELFVPHFTAPIQAQKLRLIDDNNQYQALARRSIRYHRSSATEYQDSITGFVAVRSLQPTAVHVQRWQPDALAQEEGNGSVVTTHTHSDNFDSATLSLEQAWHVSPAWMQDLKGEDQATASSSSQLEKLNQHFTDMHASRAKYFKAYSSVRDTQVGYWFNLREHPEIDQHEGADQEFLIIAKNFYNQNNLPKDLQQQVSQLLTQ…	1108	YES					BKJ37_RS00580	MSKIYIVKSGDTLWGISKKHHISVKELARINSLSGRMIHNLRIGQKIYLQNDVNNTNNFETQLKIILMDLSFKPILKATIQLEFDGKKIIRNTKNSIFEDINIQDHSKGLKVFFKNLNGTFDLIADHKVLPLGRKVLKLTSRKMKVEGSHYAKDGILNETVNQIMSNLKKVGKPIVESISTTSNKDELKNKQPPLKIPEEKIEQKRTDNGNSTHIIAAQFTEDNFLLKPVNNKYRAYIVNAAKRHGFTPHSLAAVIEAEAAKIKKTGEWNTNSKANSSTAAGLTQFLDETWLAMCKDKSSLVGQYVMNNPKLTIQQKLNLRFNAEMAIDAAAAYAISNFKSSGLPYQKLTEPSSIAKFAYLLHHEGATGGKNFVLNTLSQERAKKLLFTQFGKNGAKQA…	674	YES	>BKJ37_RS00585	MKVLNSFAIMIACSVSFNICYAKENSEWNDYLQDSTQINSPIEYIDSYNKYTVLNPNLKIKLVDFGNINKIKKDIKYSLKKYGVQILNRKEVYNIFEGKVPLKSNVDFTLLYNDKNIVAFRIRENSNIDYVKEPYKNFTANAYFYNLINNKFIEVPVLNSDSEDKSKSTDILQGDQLTYDSKKGQYIYLANIKSYKTGKTQSIKTIFNSNLKCISSTLGCETIGVLPATKAN	232	YES
JBA13	18	Peptidoglycan hydrolase	B7L31_RS17800	MLFNIFSVLEKIGLNAQKRAIHVQFSNELLNHQVFLQRIEGQHQLNGGLMAELICLSTNAQIALKQFIGVQVAVDQVTDSGQLFRTTGIVTEASYGQSDGALTLYKLTIEDATNLWHKRRNSRVFMNKSIVEITEVLFKEWQEKSPLFAASLSLDLGGLSQNYDIRPFTMQHNEADYDFLTRLWRSEGVSWLIDESELFVPHFTAPIQAQKLRLIDDNNQYQALARRSIRYHRSSATEYQDSITGFVAVRSLQPTAVHVQRWQPDALAQEEGNGSVVTTHTHSDNFDSATLSLEQAWHVSPAWMQDLKGEDQATASSSSQLEKLNQHFTDMHASRAKYFKAYSSVRDTQVGYWFNLREHPEIDQHEGADQEFLIIAKNFYNQNNLPKDLQQQVSQLLTQ…	1108	YES					B7L31_RS17805	MSKIYIVKSGDTLWGISKKHHISVKELARINSLSGRMIHNLRIGQKIYLQNDVNNTNNFETQLKIILMDLSFKPILKATIQLEFDGKKIIRNTKNSIFEDINIQDHSKGLKVFFKNLNGTFDLIADHKVLPLGRKVLKLTSRKMKVEGSHYAKDGILNETVNQIMSNLKKVGKPIVESISTTSNKDELKNKQPPLKIPEEKIEQKRTDNGNSTHIIAAQFTEDNFLLKPVNNKYRAYIVNAAKRHGFTPHSLAAVIEAEAAKIKKTGEWNTNSKANSSTAAGLTQFLDETWLAMCKDKSSLVGQYVMNNPKLTIQQKLNLRFNAEMAIDAAAAYAISNFKSSGLPYQKLTEPSSIAKFAYLLHHEGATGGKNFVLNTLSQERAKKLLFTQFGKNGAKQA…	674	YES	>B7L31_RS17810	MKVLNSFAIMIACSVSFNICYAKENSEWNDYLQDSTQINSPIEYIDSYNKYTVLNPNLKIKLVDFGNINKIKKDIKYSLKKYGVQILNRKEVYNIFEGKVPLKSNVDFTLLYNDKNIVAFRIRENSNIDYVKEPYKNFTANAYFYNLINNKFIEVPVLNSDSEDKSKSTDILQGDQLTYDSKKGQYIYLANIKSYKTGKTQSIKTIFNSNLKCISSTLGCETIGVLPATKAN	232	YES
KAB02	18	Peptidoglycan hydrolase	KAB02_RS18660	MLFNIFSVLEKIGLNAQKRAIHVQFSNELLNHQVFLQRIEGQHQLNGGLMAELICLSTNAQIALKQFIGVQVAVDQVTDSGQLFRTTGIVTEASYGQSDGALTLYKLTIEDATNLWHKRRNSRVFMNKSIVEITEVLFKEWQEKSPLFAASLSLDLGGLSQNYDIRPFTMQHNEADYDFLTRLWRSEGVSWLIDESELFVPHFTAPIQAQKLRLIDDNNQYQALARRSIRYHRSSATEYQDSITGFVAVRSLQPTAVHVQRWQPDALAQEEGNGSVVTTHTHSDNFDSATLSLEQAWHVSPAWMQDLKGEDQATASSSSQLEKLNQHFTDMHASRAKYFKAYSSVRDTQVGYWFNLREHPEIDQHEGADQEFLIIAKNFYNQNNLPKDLQQQVSQLLTQ…	1108	YES					KAB02_RS18655	MSKIYIVKSGDTLWGISKKHHISVKELARINSLSGRMIHNLRIGQKIYLQNDVNNTNNFETQLKIILMDLSFKPILKATIQLEFDGKKIIRNTKNSIFEDINIQDHSKGLKVFFKNLNGTFDLIADHKVLPLGRKVLKLTSRKMKVEGSHYAKDGILNETVNQIMSNLKKVGKPIVESISTTSNKDELKNKQPPLKIPEEKIEQKRTDNGNSTHIIAAQFTEDNFLLKPVNNKYRAYIVNAAKRHGFTPHSLAAVIEAEAAKIKKTGEWNTNSKANSSTAAGLTQFLDETWLAMCKDKSSLVGQYVMNNPKLTIQQKLNLRFNAEMAIDAAAAYAISNFKSSGLPYQKLTEPSSIAKFAYLLHHEGATGGKNFVLNTLSQERAKKLLFTQFGKNGAKQA…	674	YES	>KAB02_RS18650	MKVLNSFAIMIACSVSFNICYAKENSEWNDYLQDSTQINSPIEYIDSYNKYTVLNPNLKIKLVDFGNINKIKKDIKYSLKKYGVQILNRKEVYNIFEGKVPLKSNVDFTLLYNDKNIVAFRIRENSNIDYVKEPYKNFTANAYFYNLINNKFIEVPVLNSDSEDKSKSTDILQGDQLTYDSKKGQYIYLANIKSYKTGKTQSIKTIFNSNLKCISSTLGCETIGVLPATKAN	232	YES
KAB04	18	Peptidoglycan hydrolase	KAB04_RS00585	MLFNIFSVLEKIGLNAQKRAIHVQFSNELLNHQVFLQRIEGQHQLNGGLMAELICLSTNAQIALKQFIGVQVAVDQVTDSGQLFRTTGIVTEASYGQSDGALTLYKLTIEDATNLWHKRRNSRVFMNKSIVEITEVLFKEWQEKSPLFAASLSLDLGGLSQNYDIRPFTMQHNEADYDFLTRLWRSEGVSWLIDESELFVPHFTAPIQAQKLRLIDDNNQYQALARRSIRYHRSSATEYQDSITGFVAVRSLQPTAVHVQRWQPDALAQEEGNGSVVTTHTHSDNFDSATLSLEQAWHVSPAWMQDLKGEDQATASSSSQLEKLNQHFTDMHASRAKYFKAYSSVRDTQVGYWFNLREHPEIDQHEGADQEFLIIAKNFYNQNNLPKDLQQQVSQLLTQ…	1108	YES					KAB04_RS00590	MSKIYIVKSGDTLWGISKKHHISVKELARINSLSGRMIHNLRIGQKIYLQNDVNNTNNFETQLKIILMDLSFKPILKATIQLEFDGKKIIRNTKNSIFEDINIQDHSKGLKVFFKNLNGTFDLIADHKVLPLGRKVLKLTSRKMKVEGSHYAKDGILNETVNQIMSNLKKVGKPIVESISTTSNKDELKNKQPPLKIPEEKIEQKRTDNGNSTHIIAAQFTEDNFLLKPVNNKYRAYIVNAAKRHGFTPHSLAAVIEAEAAKIKKTGEWNTNSKANSSTAAGLTQFLDETWLAMCKDKSSLVGQYVMNNPKLTIQQKLNLRFNAEMAIDAAAAYAISNFKSSGLPYQKLTEPSSIAKFAYLLHHEGATGGKNFVLNTLSQERAKKLLFTQFGKNGAKQA…	674	YES	>KAB04_RS00595	MKVLNSFAIMIACSVSFNICYAKENSEWNDYLQDSTQINSPIEYIDSYNKYTVLNPNLKIKLVDFGNINKIKKDIKYSLKKYGVQILNRKEVYNIFEGKVPLKSNVDFTLLYNDKNIVAFRIRENSNIDYVKEPYKNFTANAYFYNLINNKFIEVPVLNSDSEDKSKSTDILQGDQLTYDSKKGQYIYLANIKSYKTGKTQSIKTIFNSNLKCISSTLGCETIGVLPATKAN	232	YES
KAB05	18	Peptidoglycan hydrolase	KAB05_RS18475	MLFNIFSVLEKIGLNAQKRAIHVQFSNELLNHQVFLQRIEGQHQLNGGLMAELICLSTNAQIALKQFIGVQVAVDQVTDSGQLFRTTGIVTEASYGQSDGALTLYKLTIEDATNLWHKRRNSRVFMNKSIVEITEVLFKEWQEKSPLFAASLSLDLGGLSQNYDIRPFTMQHNEADYDFLTRLWRSEGVSWLIDESELFVPHFTAPIQAQKLRLIDDNNQYQALARRSIRYHRSSATEYQDSITGFVAVRSLQPTAVHVQRWQPDALAQEEGNGSVVTTHTHSDNFDSATLSLEQAWHVSPAWMQDLKGEDQATASSSSQLEKLNQHFTDMHASRAKYFKAYSSVRDTQVGYWFNLREHPEIDQHEGADQEFLIIAKNFYNQNNLPKDLQQQVSQLLTQ…	1021	NO					KAB05_RS18470	MSKIYIVKSGDTLWGISKKHHISVKELARINSLSGRMIHNLRIGQKIYLQNDVNNTNNFETQLKIILMDLSFKPILKATIQLEFDGKKIIRNTKNSIFEDINIQDHSKGLKVFFKNLNGTFDLIADHKVLPLGRKVLKLTSRKMKVEGSHYAKDGILNETVNQIMSNLKKVGKPIVESISTTSNKDELKNKQPPLKIPEEKIEQKRTDNGNSTHIIAAQFTEDNFLLKPVNNKYRAYIVNAAKRHGFTPHSLAAVIEAEAAKIKKTGEWNTNSKANSSTAAGLTQFLDETWLAMCKDKSSLVGQYVMNNPKLTIQQKLNLRFNAEMAIDAAAAYAISNFKSSGLPYQKLTEPSSIAKFAYLLHHEGATGGKNFVLNTLSQERAKKLLFTQFGKNGAKQA…	674	YES	>KAB05_RS18465	MKVLNSFAIMIACSVSFNICYAKENSEWNDYLQDSTQINSPIEYIDSYNKYTVLNPNLKIKLVDFGNINKIKKDIKYSLKKYGVQILNRKEVYNIFEGKVPLKSNVDFTLLYNDKNIVAFRIRENSNIDYVKEPYKNFTANAYFYNLINNKFIEVPVLNSDSEDKSKSTDILQGDQLTYDSKKGQYIYLANIKSYKTGKTQSIKTIFNSNLKCISSTLGCETIGVLPATKAN	232	YES
KAB06	18	Peptidoglycan hydrolase	KAB06_RS18450	MLFNIFSVLEKIGLNAQKRAIHVQFSNELLNHQVFLQRIEGQHQLNGGLMAELICLSTNAQIALKQFIGVQVAVDQVTDSGQLFRTTGIVTEASYGQSDGALTLYKLTIEDATNLWHKRRNSRVFMNKSIVEITEVLFKEWQEKSPLFAASLSLDLGGLSQNYDIRPFTMQHNEADYDFLTRLWRSEGVSWLIDESELFVPHFTAPIQAQKLRLIDDNNQYQALARRSIRYHRSSATEYQDSITGFVAVRSLQPTAVHVQRWQPDALAQEEGNGSVVTTHTHSDNFDSATLSLEQAWHVSPAWMQDLKGEDQATASSSSQLEKLNQHFTDMHASRAKYFKAYSSVRDTQVGYWFNLREHPEIDQHEGADQEFLIIAKNFYNQNNLPKDLQQQVSQLLTQ…	1108	YES					KAB06_RS18445	MSKIYIVKSGDTLWGISKKHHISVKELARINSLSGRMIHNLRIGQKIYLQNDVNNTNNFETQLKIILMDLSFKPILKATIQLEFDGKKIIRNTKNSIFEDINIQDHSKGLKVFFKNLNGTFDLIADHKVLPLGRKVLKLTSRKMKVEGSHYAKDGILNETVNQIMSNLKKVGKPIVESISTTSNKDELKNKQPPLKIPEEKIEQKRTDNGNSTHIIAAQFTEDNFLLKPVNNKYRAYIVNAAKRHGFTPHSLAAVIEAEAAKIKKTGEWNTNSKANSSTAAGLTQFLDETWLAMCKDKSSLVGQYVMNNPKLTIQQKLNLRFNAEMAIDAAAAYAISNFKSSGLPYQKLTEPSSIAKFAYLLHHEGATGGKNFVLNTLSQERAKKLLFTQFGKNGAKQA…	674	YES	>KAB06_RS18440	MKVLNSFAIMIACSVSFNICYAKENSEWNDYLQDSTQINSPIEYIDSYNKYTVLNPNLKIKLVDFGNINKIKKDIKYSLKKYGVQILNRKEVYNIFEGKVPLKSNVDFTLLYNDKNIVAFRIRENSNIDYVKEPYKNFTANAYFYNLINNKFIEVPVLNSDSEDKSKSTDILQGDQLTYDSKKGQYIYLANIKSYKTGKTQSIKTIFNSNLKCISSTLGCETIGVLPATKAN	232	YES
KAB07	18	Peptidoglycan hydrolase	KAB07_RS18535	MLFNIFSVLEKIGLNAQKRAIHVQFSNELLNHQVFLQRIEGQHQLNGGLMAELICLSTNAQIALKQFIGVQVAVDQVTDSGQLFRTTGIVTEASYGQSDGALTLYKLTIEDATNLWHKRRNSRVFMNKSIVEITEVLFKEWQEKSPLFAASLSLDLGGLSQNYDIRPFTMQHNEADYDFLTRLWRSEGVSWLIDESELFVPHFTAPIQAQKLRLIDDNNQYQALARRSIRYHRSSATEYQDSITGFVAVRSLQPTAVHVQRWQPDALAQEEGNGSVVTTHTHSDNFDSATLSLEQAWHVSPAWMQDLKGEDQATASSSSQLEKLNQHFTDMHASRAKYFKAYSSVRDTQVGYWFNLREHPEIDQHEGADQEFLIIAKNFYNQNNLPKDLQQQVSQLLTQ…	1108	YES					KAB07_RS18530	MSKIYIVKSGDTLWGISKKHHISVKELARINSLSGRMIHNLRIGQKIYLQNDVNNTNNFETQLKIILMDLSFKPILKATIQLEFDGKKIIRNTKNSIFEDINIQDHSKGLKVFFKNLNGTFDLIADHKVLPLGRKVLKLTSRKMKVEGSHYAKDGILNETVNQIMSNLKKVGKPIVESISTTSNKDELKNKQPPLKIPEEKIEQKRTDNGNSTHIIAAQFTEDNFLLKPVNNKYRAYIVNAAKRHGFTPHSLAAVIEAEAAKIKKTGEWNTNSKANSSTAAGLTQFLDETWLAMCKDKSSLVGQYVMNNPKLTIQQKLNLRFNAEMAIDAAAAYAISNFKSSGLPYQKLTEPSSIAKFAYLLHHEGATGGKNFVLNTLSQERAKKLLFTQFGKNGAKQA…	674	YES	>KAB07_RS18525	MKVLNSFAIMIACSVSFNICYAKENSEWNDYLQDSTQINSPIEYIDSYNKYTVLNPNLKIKLVDFGNINKIKKDIKYSLKKYGVQILNRKEVYNIFEGKVPLKSNVDFTLLYNDKNIVAFRIRENSNIDYVKEPYKNFTANAYFYNLINNKFIEVPVLNSDSEDKSKSTDILQGDQLTYDSKKGQYIYLANIKSYKTGKTQSIKTIFNSNLKCISSTLGCETIGVLPATKAN	232	YES
KAB08	18	Peptidoglycan hydrolase	KAB08_RS18475	MLFNIFSVLEKIGLNAQKRAIHVQFSNELLNHQVFLQRIEGQHQLNGGLMAELICLSTNAQIALKQFIGVQVAVDQVTDSGQLFRTTGIVTEASYGQSDGALTLYKLTIEDATNLWHKRRNSRVFMNKSIVEITEVLFKEWQEKSPLFAASLSLDLGGLSQNYDIRPFTMQHNEADYDFLTRLWRSEGVSWLIDESELFVPHFTAPIQAQKLRLIDDNNQYQALARRSIRYHRSSATEYQDSITGFVAVRSLQPTAVHVQRWQPDALAQEEGNGSVVTTHTHSDNFDSATLSLEQAWHVSPAWMQDLKGEDQATASSSSQLEKLNQHFTDMHASRAKYFKAYSSVRDTQVGYWFNLREHPEIDQHEGADQEFLIIAKNFYNQNNLPKDLQQQVSQLLTQ…	1108	YES					KAB08_RS18470	MSKIYIVKSGDTLWGISKKHHISVKELARINSLSGRMIHNLRIGQKIYLQNDVNNTNNFETQLKIILMDLSFKPILKATIQLEFDGKKIIRNTKNSIFEDINIQDHSKGLKVFFKNLNGTFDLIADHKVLPLGRKVLKLTSRKMKVEGSHYAKDGILNETVNQIMSNLKKVGKPIVESISTTSNKDELKNKQPPLKIPEEKIEQKRTDNGNSTHIIAAQFTEDNFLLKPVNNKYRAYIVNAAKRHGFTPHSLAAVIEAEAAKIKKTGEWNTNSKANSSTAAGLTQFLDETWLAMCKDKSSLVGQYVMNNPKLTIQQKLNLRFNAEMAIDAAAAYAISNFKSSGLPYQKLTEPSSIAKFAYLLHHEGATGGKNFVLNTLSQERAKKLLFTQFGKNGAKQA…	674	YES	>KAB08_RS18465	MKVLNSFAIMIACSVSFNICYAKENSEWNDYLQDSTQINSPIEYIDSYNKYTVLNPNLKIKLVDFGNINKIKKDIKYSLKKYGVQILNRKEVYNIFEGKVPLKSNVDFTLLYNDKNIVAFRIRENSNIDYVKEPYKNFTANAYFYNLINNKFIEVPVLNSDSEDKSKSTDILQGDQLTYDSKKGQYIYLANIKSYKTGKTQSIKTIFNSNLKCISSTLGCETIGVLPATKAN	232	YES
KBN10P02143	18	Peptidoglycan hydrolase	KBNAB1_0111	MLFNIFSVLEKIGLNAQKRAIHVQFSNELLNHQVFLQRIEGQHQLNGGLMAELICLSTNAQIALKQFIGVQVAVDQVTDSGQLFRTTGIVTEASYGQSDGALTLYKLTIEDATNLWHKRRNSRVFMNKSIVEITEVLFKEWQEKSPLFAASLSLDLGGLSQNYDIRPFTMQHNEADYDFLTRLWRSEGVSWLIDESELFVPHFTAPIQAQKLRLIDDNNQYQALARRSIRYHRSSATEYQDSITGFVAVRSLQPTAVHVQRWQPDALAQEEGNGSVVTTHTHSDNFDSATLSLEQAWHVSPAWMQDLKGEDQATASSSSQLEKLNQHFTDMHASRAKYFKAYSSVRDTQVGYWFNLREHPEIDQHEGADQEFLIIAKNFYNQNNLPKDLQQQVSQLLTQ…	1108	YES					KBNAB1_0112	MSKIYIVKSGDTLWGISKKHHISVKELARINSLSGRMIHNLRIGQKIYLQNDVNNTNNFETQLKIILMDLSFKPILKATIQLEFDGKKLLEIQKIVFLKIMKVEGSHYAKDGILNETVNQIMSNLKKVGKPIVESISTTSNKDELKNKQPPLKIPEEKIEQKRTDNGNSTHIIAAQFTEDNFLLKPVNNKYRAYIVNAAKRHGFTPHSLAAVIEAEAAKIKKTGEWNTNSKANSSTAAGLTQFLDETWLAMCKDKSSLVGQYVMNNPKLTIQQKLNLRFNAEMAIDAAAAYAISNFKSSGLPYQKLTEPSSIAKFAYLLHHEGATGGKNFVLNTLSQERAKKLLFTQFGKNGAKQAADFLNRYKGDAKAAYGAWLRNYIDGHINIYQYVVDKSKTSGIN…	631	NO	>KBNAB1_0114	MKVLNSFAIMIACSVSFNICYAKENSEWNDYLQDSTQINSPIEYIDSYNKYTVLNPNLKIKLVDFGNINKIKKDIKYSLKKYGVQILNRKEVYNIFEGKVPLKSNVDFTLLYNDKNIVAFRIRENSNIDYVKEPYKNFTANAYFYNLINNKFIEVPVLNSDSEDKSKSTDILQGDQLTYDSKKGQYIYLANIKSYKTGKTQSIKTIFNSNLKCISSTLGCETIGVLPATKAN	232	YES
MDR-TJ	18	Peptidoglycan hydrolase	ABTJ_RS00570	MLFNIFSVLEKIGLNAQKRAIHVQFSNELLNHQVFLQRIEGQHQLNGGLMAELICLSTNAQIALKQFIGVQVAVDQVTDSGQLFRTTGIVTEASYGQSDGALTLYKLTIEDATNLWHKRRNSRVFMNKSIVEITEVLFKEWQEKSPLFAASLSLDLGGLSQNYDIRPFTMQHNEADYDFLTRLWRSEGVSWLIDESELFVPHFTAPIQAQKLRLIDDNNQYQALARRSIRYHRSSATEYQDSITGFVAVRSLQPTAVHVQRWQPDALAQEEGNGSVVTTHTHSDNFDSATLSLEQAWHVSPAWMQDLKGEDQATASSSSQLEKLNQHFTDMHASRAKYFKAYSSVRDTQVGYWFNLREHPEIDQHEGADQEFLIIAKNFYNQNNLPKDLQQQVSQLLTQ…	1108	YES					ABTJ_RS00575	MSKIYIVKSGDTLWGISKKHHISVKELARINSLSGRMIHNLRIGQKIYLQNDVNNTNNFETQLKIILMDLSFKPILKATIQLEFDGKKIIRNTKNSIFEDINIQDHSKGLKVFLKTMKVEGSHYAKDGILNETVNQIMSNLKKVGKPIVESISTTSNKDELKNKQPPLKIPEEKIEQKRTDNGNSTHIIAAQFTEDNFLLKPVNNKYRAYIVNAAKRHGFTPHSLAAVIEAEAAKIKKTGEWNTNSKANSSTAAGLTQFLDETWLAMCKDKSSLVGQYVMNNPKLTIQQKLNLRFNAEMAIDAAAAYAISNFKSSGLPYQKLTEPSSIAKFAYLLHHEGATGGKNFVLNTLSQERAKKLLFTQFGKNGAKQAADFLNRYKGDAKAAYGAWLRNYIDGHI…	647	NO	>ABTJ_RS00585	MKVLNSFAIMIACSVSFNICYAKENSEWNDYLQDSTQINSPIEYIDSYNKYTVLNPNLKIKLVDFGNINKIKKDIKYSLKKYGVQILNRKEVYNIFEGKVPLKSNVDFTLLYNDKNIVAFRIRENSNIDYVKEPYKNFTANAYFYNLINNKFIEVPVLNSDSEDKSKSTDILQGDQLTYDSKKGQYIYLANIKSYKTGKTQSIKTIFNSNLKCISSTLGCETIGVLPATKAN	232	YES
MDR-ZJ06	18	Peptidoglycan hydrolase	ABZJ_RS18570	MLFNIFSVLEKIGLNAQKRAIHVQFSNELLNHQVFLQRIEGQHQLNGGLMAELICLSTNAQIALKQFIGVQVAVDQVTDSGQLFRTTGIVTEASYGQSDGALTLYKLTIEDATNLWHKRRNSRVFMNKSIVEITEVLFKEWQEKSPLFAASLSLDLGGLSQNYDIRPFTMQHNEADYDFLTRLWRSEGVSWLIDESELFVPHFTAPIQAQKLRLIDDNNQYQALARRSIRYHRSSATEYQDSITGFVAVRSLQPTAVHVQRWQPDALAQEEGNGSVVTTHTHSDNFDSATLSLEQAWHVSPAWMQDLKGEDQATASSSSQLEKLNQHFTDMHASRAKYFKAYSSVRDTQVGYWFNLREHPEIDQHEGADQEFLIIAKNFYNQNNLPKDLQQQVSQLLTQ…	1108	YES					ABZJ_RS18565	MSKIYIVKSGDTLWGISKKHHISVKELARINSLSGRMIHNLRIGQKIYLQNDVNNTNNFETQLKIILMDLSFKPILKATIQLEFDGKKIIRNTKNSIFEDINIQDHSKGLKVFLKTMKVEGSHYAKDGILNETVNQIMSNLKKVGKPIVESISTTSNKDELKNKQPPLKIPEEKIEQKRTDNGNSTHIIAAQFTEDNFLLKPVNNKYRAYIVNAAKRHGFTPHSLAAVIEAEAAKIKKTGEWNTNSKANSSTAAGLTQFLDETWLAMCKDKSSLVGQYVMNNPKLTIQQKLNLRFNAEMAIDAAAAYAISNFKSSGLPYQKLTEPSSIAKFAYLLHHEGATGGKNFVLNTLSQERAKKLLFTQFGKNGAKQAADFLNRYKGDAKAAYGAWLRNYIDGHI…	647	NO	>ABZJ_RS18555	MKVLNSFAIMIACSVSFNICYAKENSEWNDYLQDSTQINSPIEYIDSYNKYTVLNPNLKIKLVDFGNINKIKKDIKYSLKKYGVQILNRKEVYNIFEGKVPLKSNVDFTLLYNDKNIVAFRIRENSNIDYVKEPYKNFTANAYFYNLINNKFIEVPVLNSDSEDKSKSTDILQGDQLTYDSKKGQYIYLANIKSYKTGKTQSIKTIFNSNLKCISSTLGCETIGVLPATKAN	232	YES
SAA14	18	Peptidoglycan hydrolase	B7L45_RS01000	MLFNIFSVLEKIGLNAQKRAIHVQFSNELLNHQVFLQRIEGQHQLNGGLMAELICLSTNAQIALKQFIGVQVAVDQVTDSGQLFRTTGIVTEASYGQSDGALTLYKLTIEDATNLWHKRRNSRVFMNKSIVEITEVLFKEWQEKSPLFAASLSLDLGGLSQNYDIRPFTMQHNEADYDFLTRLWRSEGVSWLIDESELFVPHFTAPIQAQKLRLIDDNNQYQALARRSIRYHRSSATEYQDSITGFVAVRSLQPTAVHVQRWQPDALAQEEGNGSVVTTHTHSDNFDSATLSLEQAWHVSPAWMQDLKGEDQATASSSSQLEKLNQHFTDMHASRAKYFKAYSSVRDTQVGYWFNLREHPEIDQHEGADQEFLIIAKNFYNQNNLPKDLQQQVSQLLTQ…	1108	YES					B7L45_RS01005	MSKIYIVKSGDTLWGISKKHHISVKELARINSLSGRMIHNLRIGQKIYLQNDVNNTNNFETQLKIILMDLSFKPILKATIQLEFDGKKIIRNTKNSIFEDINIQDHSKGLKVFFKNLNGTFDLIADHKVLPLGRKVLKLTSRKMKVEGSHYAKDGILNETVNQIMSNLKKVGKPIVESISTTSNKDELKNKQPPLKIPEEKIEQKRTDNGNSTHIIAAQFTEDNFLLKPVNNKYRAYIVNAAKRHGFTPHSLAAVIEAEAAKIKKTGEWNTNSKANSSTAAGLTQFLDETWLAMCKDKSSLVGQYVMNNPKLTIQQKLNLRFNAEMAIDAAAAYAISNFKSSGLPYQKLTEPSSIAKFAYLLHHEGATGGKNFVLNTLSQERAKKLLFTQFGKNGAKQA…	674	YES
SMC_Paed_Ab_BL01	18	Peptidoglycan hydrolase	CV094_RS09345	MLFNIFSVLEKIGLNAQKRAIHVQFSNELLNHQVFLQRIEGQHQLNGGLMAELICLSTNAQIALKQFIGVQVAVDQVTDSGQLFRTTGIVTEASYGQSDGALTLYKLTIEDATNLWHKRRNSRVFMNKSIVEITEVLFKEWQEKSPLFAASLSLDLGGLSQNYDIRPFTMQHNEADYDFLTRLWRSEGVSWLIDESELFVPHFTAPIQAQKLRLIDDNNQYQALARRSIRYHRSSATEYQDSITGFVAVRSLQPTAVHVQRWQPDALAQEEGNGSVVTTHTHSDNFDSATLSLEQAWHVSPAWMQDLKGEDQATASSSSQLEKLNQHFTDMHASRAKYFKAYSSVRDTQVGYWFNLREHPEIDQHEGADQEFLIIAKNFYNQNNLPKDLQQQVSQLLTQ…	1108	YES					CV094_RS09340	MSKIYIVKSGDTLWGISKKHHISVKELARINSLSGRMIHNLRIGQKIYLQNDVNNTNNFETQLKIILMDLSFKPILKATIQLEFDGKKLLEIQKIVFLKIMKVEGSHYAKDGILNETVNQIMSNLKKVGKPIVESISTTSNKDELKNKQPPLKIPEEKIEQKRTDNGNSTHIIAAQFTEDNFLLKPVNNKYRAYIVNAAKRHGFTPHSLAAVIEAEAAKIKKTGEWNTNSKANSSTAAGLTQFLDETWLAMCKDKSSLVGQYVMNNPKLTIQQKLNLRFNAEMAIDAAAAYAISNFKSSGLPYQKLTEPSSIAKFAYLLHHEGATGGKNFVLNTLSQERAKKLLFTQFGKNGAKQAADFLNRYKGDAKAAYGAWLRNYIDGHINIYQYVVDKSKTSGIN…	631	NO	>CV094_RS09330	MKVLNSFAIMIACSVSFNICYAKENSEWNDYLQDSTQINSPIEYIDSYNKYTVLNPNLKIKLVDFGNINKIKKDIKYSLKKYGVQILNRKEVYNIFEGKVPLKSNVDFTLLYNDKNIVAFRIRENSNIDYVKEPYKNFTANAYFYNLINNKFIEVPVLNSDSEDKSKSTDILQGDQLTYDSKKGQYIYLANIKSYKTGKTQSIKTIFNSNLKCISSTLGCETIGVLPATKAN	232	YES
SSA12	18	Peptidoglycan hydrolase	B7L38_RS11920	MLFNIFSVLEKIGLNAQKRAIHVQFSNELLNHQVFLQRIEGQHQLNGGLMAELICLSTNAQIALKQFIGVQVAVDQVTDSGQLFRTTGIVTEASYGQSDGALTLYKLTIEDATNLWHKRRNSRVFMNKSIVEITEVLFKEWQEKSPLFAASLSLDLGGLSQNYDIRPFTMQHNEADYDFLTRLWRSEGVSWLIDESELFVPHFTAPIQAQKLRLIDDNNQYQALARRSIRYHRSSATEYQDSITGFVAVRSLQPTAVHVQRWQPDALAQEEGNGSVVTTHTHSDNFDSATLSLEQAWHVSPAWMQDLKGEDQATASSSSQLEKLNQHFTDMHASRAKYFKAYSSVRDTQVGYWFNLREHPEIDQHEGADQEFLIIAKNFYNQNNLPKDLQQQVSQLLTQ…	1108	YES					B7L38_RS11925	MSKIYIVKSGDTLWGISKKHHISVKELARINSLSGRMIHNLRIGQKIYLQNDVNNTNNFETQLKIILMDLSFKPILKATIQLEFDGKKIIRNTKNSIFEDINIQDHSKGLKVFFKNLNGTFDLIADHKVLPLGRKVLKLTSRKMKVEGSHYAKDGILNETVNQIMSNLKKVGKPIVESISTTSNKDELKNKQPPLKIPEEKIEQKRTDNGNSTHIIAAQFTEDNFLLKPVNNKYRAYIVNAAKRHGFTPHSLAAVIEAEAAKIKKTGEWNTNSKANSSTAAGLTQFLDETWLAMCKDKSSLVGQYVMNNPKLTIQQKLNLRFNAEMAIDAAAAYAISNFKSSGLPYQKLTEPSSIAKFAYLLHHEGATGGKNFVLNTLSQERAKKLLFTQFGKNGAKQA…	674	YES	>B7L38_RS11930	MKVLNSFAIMIACSVSFNICYAKENSEWNDYLQDSTQINSPIEYIDSYNKYTVLNPNLKIKLVDFGNINKIKKDIKYSLKKYGVQILNRKEVYNIFEGKVPLKSNVDFTLLYNDKNIVAFRIRENSNIDYVKEPYKNFTANAYFYNLINNKFIEVPVLNSDSEDKSKSTDILQGDQLTYDSKKGQYIYLANIKSYKTGKTQSIKTIFNSNLKCISSTLGCETIGVLPATKAN	232	YES
SSA6	18	Peptidoglycan hydrolase	B7L40_RS04650	MLFNIFSVLEKIGLNAQKRAIHVQFSNELLNHQVFLQRIEGQHQLNGGLMAELICLSTNAQIALKQFIGVQVAVDQVTDSGQLFRTTGIVTEASYGQSDGALTLYKLTIEDATNLWHKRRNSRVFMNKSIVEITEVLFKEWQEKSPLFAASLSLDLGGLSQNYDIRPFTMQHNEADYDFLTRLWRSEGVSWLIDESELFVPHFTAPIQAQKLRLIDDNNQYQALARRSIRYHRSSATEYQDSITGFVAVRSLQPTAVHVQRWQPDALAQEEGNGSVVTTHTHSDNFDSATLSLEQAWHVSPAWMQDLKGEDQATASSSSQLEKLNQHFTDMHASRAKYFKAYSSVRDTQVGYWFNLREHPEIDQHEGADQEFLIIAKNFYNQNNLPKDLQQQVSQLLTQ…	1108	YES					B7L40_RS04645	MSKIYIVKSGDTLWGISKKHHISVKELARINSLSGRMIHNLRIGQKIYLQNDVNNTNNFETQLKIILMDLSFKPILKATIQLEFDGKKLLEIQKIVFLKIMKVEGSHYAKDGILNETVNQIMSNLKKVGKPIVESISTTSNKDELKNKQPPLKIPEEKIEQKRTDNGNSTHIIAAQFTEDNFLLKPVNNKYRAYIVNAAKRHGFTPHSLAAVIEAEAAKIKKTGEWNTNSKANSSTAAGLTQFLDETWLAMCKDKSSLVGQYVMNNPKLTIQQKLNLRFNAEMAIDAAAAYAISNFKSSGLPYQKLTEPSSIAKFAYLLHHEGATGGKNFVLNTLSQERAKKLLFTQFGKNGAKQAADFLNRYKGDAKAAYGAWLRNYIDGHINIYQYVVDKSKTSGIN…	631	NO	>B7L40_RS04635	MKVLNSFAIMIACSVSFNICYAKENSEWNDYLQDSTQINSPIEYIDSYNKYTVLNPNLKIKLVDFGNINKIKKDIKYSLKKYGVQILNRKEVYNIFEGKVPLKSNVDFTLLYNDKNIVAFRIRENSNIDYVKEPYKNFTANAYFYNLINNKFIEVPVLNSDSEDKSKSTDILQGDQLTYDSKKGQYIYLANIKSYKTGKTQSIKTIFNSNLKCISSTLGCETIGVLPATKAN	232	YES
SSMA17	18	Peptidoglycan hydrolase	B7L43_RS12700	MLFNIFSVLEKIGLNAQKRAIHVQFSNELLNHQVFLQRIEGQHQLNGGLMAELICLSTNAQIALKQFIGVQVAVDQVTDSGQLFRTTGIVTEASYGQSDGALTLYKLTIEDATNLWHKRRNSRVFMNKSIVEITEVLFKEWQEKSPLFAASLSLDLGGLSQNYDIRPFTMQHNEADYDFLTRLWRSEGVSWLIDESELFVPHFTAPIQAQKLRLIDDNNQYQALARRSIRYHRSSATEYQDSITGFVAVRSLQPTAVHVQRWQPDALAQEEGNGSVVTTHTHSDNFDSATLSLEQAWHVSPAWMQDLKGEDQATASSSSQLEKLNQHFTDMHASRAKYFKAYSSVRDTQVGYWFNLREHPEIDQHEGADQEFLIIAKNFYNQNNLPKDLQQQVSQLLTQ…	1021	NO					B7L43_RS12705	MSKIYIVKSGDTLWGISKKHHISVKELARINSLSGRMIHNLRIGQKIYLQNDVNNTNNFETQLKIILMDLSFKPILKATIQLEFDGKKIIRNTKNSIFEDINIQDHSKGLKVFFKNLNGTFDLIADHKVLPLGRKVLKLTSRKMKVEGSHYAKDGILNETVNQIMSNLKKVGKPIVESISTTSNKDELKNKQPPLKIPEEKIEQKRTDNGNSTHIIAAQFTEDNFLLKPVNNKYRAYIVNAAKRHGFTPHSLAAVIEAEAAKIKKTGEWNTNSKANSSTAAGLTQFLDETWLAMCKDKSSLVGQYVMNNPKLTIQQKLNLRFNAEMAIDAAAAYAISNFKSSGLPYQKLTEPSSIAKFAYLLHHEGATGGKNFVLNTLSQERAKKLLFTQFGKNGAKQA…	674	YES	>B7L43_RS12710	MKVLNSFAIMIACSVSFNICYAKENSEWNDYLQDSTQINSPIEYIDSYNKYTVLNPNLKIKLVDFGNINKIKKDIKYSLKKYGVQILNRKEVYNIFEGKVPLKSNVDFTLLYNDKNIVAFRIRENSNIDYVKEPYKNFTANAYFYNLINNKFIEVPVLNSDSEDKSKSTDILQGDQLTYDSKKGQYIYLANIKSYKTGKTQSIKTIFNSNLKCISSTLGCETIGVLPATKAN	232	YES
TCDC-AB0715	18	Peptidoglycan hydrolase	ABTW07_3771	LEKIGLNAQKRAIHVQFSNELLNHQVFLQRIEGQHQLNGGLMAELICLSTNAQIALKQFIGVQVAVDQVTDSGQLFRTTGIVTEASYGQSDGALTLYKLTIEDATNLWHKRRNSRVFMNKSIVEITEVLFKEWQEKSPLFAASLSLDLGGLSQNYDIRPFTMQHNEADYDFLTRLWRSEGVSWLIDESELFVPHFTAPIQAQKLRLIDDNNQYQALARRSIRYHRSSATEYQDSITGFVAVRSLQPTAVHVQRWQPDALAQEEGNGSVVTTHTHSDNFDSATLSLEQAWHVSPAWMQDLKGEDQATASSSSQLEKLNQHFTDMHASRAKYFKAYSSVRDTQVGYWFNLREHPEIDQHEGADQEFLIIAKNFYNQNNLPKDLQQQVSQLLTQSRWDQHGY…	1100	YES					ABTW07_3770	MSKIYIVKSGDTLWGISKKHHISVKELARINSLSGRMIHNLRIGQKIYLQNDVNNTNNFETQLKIILMDLSFKPILKATIQLEFDGKKLLEIQKIVFLKIMKVEGSHYAKDGILNETVNQIMSNLKKVGKPIVESISTTSNKDELKNKQPPLKIPEEKIEQKRTDNGNSTHIIAAQFTEDNFLLKPVNNKYRAYIVNAAKRHGFTPHSLAAVIEAEAAKIKKTGEWNTNSKANSSTAAGLTQFLDETWLAMCKDKSSLVGQYVMNNPKLTIQQKLNLRFNAEMAIDAAAAYAISNFKSSGLPYQKLTEPSSIAKFAYLLHHEGATGGKNFVLNTLSQERAKKLLFTQFGKNGAKQAADFLNRYKGDAKAAYGAWLRNYIDGHINIYQYVVDKSKTSGIN…	631	NO	>ABTW07_3768	MKVLNSFAIMIACSVSFNICYAKENSEWNDYLQDSTQINSPIEYIDSYNKYTVLNPNLKIKLVDFGNINKIKKDIKYSLKKYGVQILNRKEVYNIFEGKVPLKSNVDFTLLYNDKNIVAFRIRENSNIDYVKEPYKNFTANAYFYNLINNKFIEVPVLNSDSEDKSKSTDILQGDQLTYDSKKGQYIYLANIKSYKTGKTQSIKTIFNSNLKCISSTLGCETIGVLPATKAN	232	YES
USA2	18	Peptidoglycan hydrolase	B7L39_RS13410	MLFNIFSVLEKIGLNAQKRAIHVQFSNELLNHQVFLQRIEGQHQLNGGLMAELICLSTNAQIALKQFIGVQVAVDQVTDSGQLFRTTGIVTEASYGQSDGALTLYKLTIEDATNLWHKRRNSRVFMNKSIVEITEVLFKEWQEKSPLFAASLSLDLGGLSQNYDIRPFTMQHNEADYDFLTRLWRSEGVSWLIDESELFVPHFTAPIQAQKLRLIDDNNQYQALARRSIRYHRSSATEYQDSITGFVAVRSLQPTAVHVQRWQPDALAQEEGNGSVVTTHTHSDNFDSATLSLEQAWHVSPAWMQDLKGEDQATASSSSQLEKLNQHFTDMHASRAKYFKAYSSVRDTQVGYWFNLREHPEIDQHEGADQEFLIIAKNFYNQNNLPKDLQQQVSQLLTQ…	1108	YES					B7L39_RS13405	MSKIYIVKSGDTLWGISKKHHISVKELARINSLSGRMIHNLRIGQKIYLQNDVNNTNNFETQLKIILMDLSFKPILKATIQLEFDGKKLLEIQKIVFLKIMKVEGSHYAKDGILNETVNQIMSNLKKVGKPIVESISTTSNKDELKNKQPPLKIPEEKIEQKRTDNGNSTHIIAAQFTEDNFLLKPVNNKYRAYIVNAAKRHGFTPHSLAAVIEAEAAKIKKTGEWNTNSKANSSTAAGLTQFLDETWLAMCKDKSSLVGQYVMNNPKLTIQQKLNLRFNAEMAIDAAAAYAISNFKSSGLPYQKLTEPSSIAKFAYLLHHEGATGGKNFVLNTLSQERAKKLLFTQFGKNGAKQAADFLNRYKGDAKAAYGAWLRNYIDGHINIYQYVVDKSKTSGIN…	631	NO	>B7L39_RS13395	MKVLNSFAIMIACSVSFNICYAKENSEWNDYLQDSTQINSPIEYIDSYNKYTVLNPNLKIKLVDFGNINKIKKDIKYSLKKYGVQILNRKEVYNIFEGKVPLKSNVDFTLLYNDKNIVAFRIRENSNIDYVKEPYKNFTANAYFYNLINNKFIEVPVLNSDSEDKSKSTDILQGDQLTYDSKKGQYIYLANIKSYKTGKTQSIKTIFNSNLKCISSTLGCETIGVLPATKAN	232	YES
WCHAB005133	18	Peptidoglycan hydrolase	C5B74_RS00920	MLFNIFSVLEKIGLNAQKRAIHVQFSNELLNHQVFLQRIEGQHQLNGGLMAELICLSTNAQIALKQFIGVQVAVDQVTDSGQLFRTTGIVTEASYGQSDGALTLYKLTIEDATNLWHKRRNSRVFMNKSIVEITEVLFKEWQEKSPLFAASLSLDLGGLSQNYDIRPFTMQHNEADYDFLTRLWRSEGVSWLIDESELFVPHFTAPIQAQKLRLIDDNNQYQALARRSIRYHRSSATEYQDSITGFVAVRSLQPTAVHVQRWQPDALAQEEGNGSVVTTHTHSDNFDSATLSLEQAWHVSPAWMQDLKGEDQATASSSSQLEKLNQHFTDMHASRAKYFKAYSSVRDTQVGYWFNLREHPEIDQHEGADQEFLIIAKNFYNQNNLPKDLQQQVSQLLTQ…	1108	YES					C5B74_RS00925	MSKIYIVKSGDTLWGISKKHHISVKELARINSLSGRMIHNLRIGQKIYLQNDVNNTNNFETQLKIILMDLSFKPILKATIQLEFDGKKLLEIQKIVFLKIMKVEGSHYAKDGILNETVNQIMSNLKKVGKPIVESISTTSNKDELKNKQPPLKIPEEKIEQKRTDNGNSTHIIAAQFTEDNFLLKPVNNKYRAYIVNAAKRHGFTPHSLAAVIEAEAAKIKKTGEWNTNSKANSSTAAGLTQFLDETWLAMCKDKSSLVGQYVMNNPKLTIQQKLNLRFNAEMAIDAAAAYAISNFKSSGLPYQKLTEPSSIAKFAYLLHHEGATGGKNFVLNTLSQERAKKLLFTQFGKNGAKQAADFLNRYKGDAKAAYGAWLRNYIDGHINIYQYVVDKSKTSGIN…	631	NO	>C5B74_RS00935	MKVLNSFAIMIACSVSFNICYAKENSEWNDYLQDSTQINSPIEYIDSYNKYTVLNPNLKIKLVDFGNINKIKKDIKYSLKKYGVQILNRKEVYNIFEGKVPLKSNVDFTLLYNDKNIVAFRIRENSNIDYVKEPYKNFTANAYFYNLINNKFIEVPVLNSDSEDKSKSTDILQGDQLTYDSKKGQYIYLANIKSYKTGKTQSIKTIFNSNLKCISSTLGCETIGVLPATKAN	232	YES
XDR-BJ83	18	Peptidoglycan hydrolase	BS615_RS00605	MLFNIFSVLEKIGLNAQKRAIHVQFSNELLNHQVFLQRIEGQHQLNGGLMAELICLSTNAQIALKQFIGVQVAVDQVTDSGQLFRTTGIVTEASYGQSDGALTLYKLTIEDATNLWHKRRNSRVFMNKSIVEITEVLFKEWQEKSPLFAASLSLDLGGLSQNYDIRPFTMQHNEADYDFLTRLWRSEGVSWLIDESELFVPHFTAPIQAQKLRLIDDNNQYQALARRSIRYHRSSATEYQDSITGFVAVRSLQPTAVHVQRWQPDALAQEEGNGSVVTTHTHSDNFDSATLSLEQAWHVSPAWMQDLKGEDQATASSSSQLEKLNQHFTDMHASRAKYFKAYSSVRDTQVGYWFNLREHPEIDQHEGADQEFLIIAKNFYNQNNLPKDLQQQVSQLLTQ…	1108	YES					BS615_RS00610	MSKIYIVKSGDTLWGISKKHHISVKELARINSLSGRMIHNLRIGQKIYLQNDVNNTNNFETQLKIILMDLSFKPILKATIQLEFDGKKLLEIQKIVFLKIMKVEGSHYAKDGILNETVNQIMSNLKKVGKPIVESISTTSNKDELKNKQPPLKIPEEKIEQKRTDNGNSTHIIAAQFTEDNFLLKPVNNKYRAYIVNAAKRHGFTPHSLAAVIEAEAAKIKKTGEWNTNSKANSSTAAGLTQFLDETWLAMCKDKSSLVGQYVMNNPKLTIQQKLNLRFNAEMAIDAAAAYAISNFKSSGLPYQKLTEPSSIAKFAYLLHHEGATGGKNFVLNTLSQERAKKLLFTQFGKNGAKQAADFLNRYKGDAKAAYGAWLRNYIDGHINIYQYVVDKSKTSGIN…	631	NO	>BS615_RS00620	MKVLNSFAIMIACSVSFNICYAKENSEWNDYLQDSTQINSPIEYIDSYNKYTVLNPNLKIKLVDFGNINKIKKDIKYSLKKYGVQILNRKEVYNIFEGKVPLKSNVDFTLLYNDKNIVAFRIRENSNIDYVKEPYKNFTANAYFYNLINNKFIEVPVLNSDSEDKSKSTDILQGDQLTYDSKKGQYIYLANIKSYKTGKTQSIKTIFNSNLKCISSTLGCETIGVLPATKAN	232	YES
XH386	18	Peptidoglycan hydrolase	TE32_RS00570	MLFNIFSVLEKIGLNAQKRAIHVQFSNELLNHQVFLQRIEGQHQLNGGLMAELICLSTNAQIALKQFIGVQVAVDQVTDSGQLFRTTGIVTEASYGQSDGALTLYKLTIEDATNLWHKRRNSRVFMNKSIVEITEVLFKEWQEKSPLFAASLSLDLGGLSQNYDIRPFTMQHNEADYDFLTRLWRSEGVSWLIDESELFVPHFTAPIQAQKLRLIDDNNQYQALARRSIRYHRSSATEYQDSITGFVAVRSLQPTAVHVQRWQPDALAQEEGNGSVVTTHTHSDNFDSATLSLEQAWHVSPAWMQDLKGEDQATASSSSQLEKLNQHFTDMHASRAKYFKAYSSVRDTQVGYWFNLREHPEIDQHEGADQEFLIIAKNFYNQNNLPKDLQQQVSQLLTQ…	1108	YES					TE32_RS00575	MSKIYIVKSGDTLWGISKKHHISVKELARINSLSGRMIHNLRIGQKIYLQNDVNNTNNFETQLKIILMDLSFKPILKATIQLEFDGKKIIRNTKNSIFEDINIQDHSKGLKVFFKNLNGTFDLIADHKVLPLGRKVLKLTSRKMKVEGSHYAKDGILNETVNQIMSNLKKVGKPIVESISTTSNKDELKNKQPPLKIPEEKIEQKRTDNGNSTHIIAAQFTEDNFLLKPVNNKYRAYIVNAAKRHGFTPHSLAAVIEAEAAKIKKTGEWNTNSKANSSTAAGLTQFLDETWLAMCKDKSSLVGQYVMNNPKLTIQQKLNLRFNAEMAIDAAAAYAISNFKSSGLPYQKLTEPSSIAKFAYLLHHEGATGGKNFVLNTLSQERAKKLLFTQFGKNGAKQA…	674	YES	>TE32_RS00580	MKVLNSFAIMIACSVSFNICYAKENSEWNDYLQDSTQINSPIEYIDSYNKYTVLNPNLKIKLVDFGNINKIKKDIKYSLKKYGVQILNRKEVYNIFEGKVPLKSNVDFTLLYNDKNIVAFRIRENSNIDYVKEPYKNFTANAYFYNLINNKFIEVPVLNSDSEDKSKSTDILQGDQLTYDSKKGQYIYLANIKSYKTGKTQSIKTIFNSNLKCISSTLGCETIGVLPATKAN	232	YES
XH856	18	Peptidoglycan hydrolase	AYR70_00575	MLFNIFSVLEKIGLNAQKRAIHVQFSNELLNHQVFLQRIEGQHQLNGGLMAELICLSTNAQIALKQFIGVQVAVDQVTDSGQLFRTTGIVTEASYGQSDGALTLYKLTIEDATNLWHKRRNSRVFMNKSIVEITEVLFKEWQEKSPLFAASLSLDLGGLSQNYDIRPFTMQHNEADYDFLTRLWRSEGVSWLIDESELFVPHFTAPIQAQKLRLIDDNNQYQALARRSIRYHRSSATEYQDSITGFVAVRSLQPTAVHVQRWQPDALAQEEGNGSVVTTHTHSDNFDSATLSLEQAWHVSPAWMQDLKGEDQATASSSSQLEKLNQHFTDMHASRAKYFKAYSSVRDTQVGYWFNLREHPEIDQHEGADQEFLIIAKNFYNQNNLPKDLQQQVSQLLTQ…	1108	YES					AYR70_00580	MSKIYIVKSGDTLWGISKKHHISVKELARINSLSGRMIHNLRIGQKIYLQNDVNNTNNFETQLKIILMDLSFKPILKATIQLEFDGKKIIRNTKNSIFEDINIQDHSKGLKVFFKNLNGTFDLIADHKVLPLGRKVLKLTSRKMKVEGSHYAKDGILNETVNQIMSNLKKVGKPIVESISTTSNKDELKNKQPPLKIPEEKIEQKRTDNGNSTHIIAAQFTEDNFLLKPVNNKYRAYIVNAAKRHGFTPHSLAAVIEAEAAKIKKTGEWNTNSKANSSTAAGLTQFLDETWLAMCKDKSSLVGQYVMNNPKLTIQQKLNLRFNAEMAIDAAAAYAISNFKSSGLPYQKLTEPSSIAKFAYLLHHEGATGGKNFVLNTLSQERAKKLLFTQFGKNGAKQA…	674	YES	>AYR70_00585	MKVLNSFAIMIACSVSFNICYAKENSEWNDYLQDSTQINSPIEYIDSYNKYTVLNPNLKIKLVDFGNINKIKKDIKYSLKKYGVQILNRKEVYNIFEGKVPLKSNVDFTLLYNDKNIVAFRIRENSNIDYVKEPYKNFTANAYFYNLINNKFIEVPVLNSDSEDKSKSTDILQGDQLTYDSKKGQYIYLANIKSYKTGKTQSIKTIFNSNLKCISSTLGCETIGVLPATKAN	232	YES
XH859	18	Peptidoglycan hydrolase	AYR68_RS17480	MLFNIFSVLEKIGLNAQKRAIHVQFSNELLNHQVFLQRIEGQHQLNGGLMAELICLSTNAQIALKQFIGVQVAVDQVTDSGQLFRTTGIVTEASYGQSDGALTLYKLTIEDATNLWHKRRNSRVFMNKSIVEITEVLFKEWQEKSPLFAASLSLDLGGLSQNYDIRPFTMQHNEADYDFLTRLWRSEGVSWLIDESELFVPHFTAPIQAQKLRLIDDNNQYQALARRSIRYHRSSATEYQDSITGFVAVRSLQPTAVHVQRWQPDALAQEEGNGSVVTTHTHSDNFDSATLSLEQAWHVSPAWMQDLKGEDQATASSSSQLEKLNQHFTDMHASRAKYFKAYSSVRDTQVGYWFNLREHPEIDQHEGADQEFLIIAKNFYNQNNLPKDLQQQVSQLLTQ…	1108	YES					AYR68_RS17475	MSKIYIVKSGDTLWGISKKHHISVKELARINSLSGRMIHNLRIGQKIYLQNDVNNTNNFETQLKIILMDLSFKPILKATIQLEFDGKKLLEIQKIVFLKIMKVEGSHYAKDGILNETVNQIMSNLKKVGKPIVESISTTSNKDELKNKQPPLKIPEEKIEQKRTDNGNSTHIIAAQFTEDNFLLKPVNNKYRAYIVNAAKRHGFTPHSLAAVIEAEAAKIKKTGEWNTNSKANSSTAAGLTQFLDETWLAMCKDKSSLVGQYVMNNPKLTIQQKLNLRFNAEMAIDAAAAYAISNFKSSGLPYQKLTEPSSIAKFAYLLHHEGATGGKNFVLNTLSQERAKKLLFTQFGKNGAKQAADFLNRYKGDAKAAYGAWLRNYIDGHINIYQYVVDKSKTSGIN…	631	NO	>AYR68_RS17465	MKVLNSFAIMIACSVSFNICYAKENSEWNDYLQDSTQINSPIEYIDSYNKYTVLNPNLKIKLVDFGNINKIKKDIKYSLKKYGVQILNRKEVYNIFEGKVPLKSNVDFTLLYNDKNIVAFRIRENSNIDYVKEPYKNFTANAYFYNLINNKFIEVPVLNSDSEDKSKSTDILQGDQLTYDSKKGQYIYLANIKSYKTGKTQSIKTIFNSNLKCISSTLGCETIGVLPATKAN	232	YES
YU-R612	18	Peptidoglycan hydrolase	AXA63_17485	MLFNIFSVLEKIGLNAQKRAIHVQFSNELLNHQVFLQRIEGQHQLNGGLMAELICLSTNAQIALKQFIGVQVAVDQVTDSGQLFRTTGIVTEASYGQSDGALTLYKLTIEDATNLWHKRRNSRVFMNKSIVEITEVLFKEWQEKSPLFAASLSLDLGGLSQNYDIRPFTMQHNEADYDFLTRLWRSEGVSWLIDESELFVPHFTAPIQAQKLRLIDDNNQYQALARRSIRYHRSSATEYQDSITGFVAVRSLQPTAVHVQRWQPDALAQEEGNGSVVTTHTHSDNFDSATLSLEQAWHVSPAWMQDLKGEDQATASSSSQLEKLNQHFTDMHASRAKYFKAYSSVRDTQVGYWFNLREHPEIDQHEGADQEFLIIAKNFYNQNNLPKDLQQQVSQLLTQ…	1108	YES					AXA63_17480	MSKIYIVKSGDTLWGISKKHHISVKELARINSLSGRMIHNLRIGQKIYLQNDVNNTNNFETQLKIILMDLSFKPILKATIQLEFDGKKLLEIQKIVFLKIMKVEGSHYAKDGILNETVNQIMSNLKKVGKPIVESISTTSNKDELKNKQPPLKIPEEKIEQKRTDNGNSTHIIAAQFTEDNFLLKPVNNKYRAYIVNAAKRHGFTPHSLAAVIEAEAAKIKKTGEWNTNSKANSSTAAGLTQFLDETWLAMCKDKSSLVGQYVMNNPKLTIQQKLNLRFNAEMAIDAAAAYAISNFKSSGLPYQKLTEPSSIAKFAYLLHHEGATGGKNFVLNTLSQERAKKLLFTQFGKNGAKQAADFLNRYKGDAKAAYGAWLRNYIDGHINIYQYVVDKSKTSGIN…	631	NO	>AXA63_17470	MKVLNSFAIMIACSVSFNICYAKENSEWNDYLQDSTQINSPIEYIDSYNKYTVLNPNLKIKLVDFGNINKIKKDIKYSLKKYGVQILNRKEVYNIFEGKVPLKSNVDFTLLYNDKNIVAFRIRENSNIDYVKEPYKNFTANAYFYNLINNKFIEVPVLNSDSEDKSKSTDILQGDQLTYDSKKGQYIYLANIKSYKTGKTQSIKTIFNSNLKCISSTLGCETIGVLPATKAN	232	YES
ZW85-1	19	Unknown	P795_RS16965	MQMSVSSILERLGLVSQNRAVHIQFSNQSLNQQVFLQRIEGEHTLNQGSVAELLCLSTNAHIALKQFIGCQVAVDQVTDTGQFFRTTGIITEASQGQSDGSLTIYNLTLKDPTALWHKRRNSRVFMNKSVRDISEILFKEWQGKSPLFAASLTLDTSGLTKDYDVRPFVMQSNESDYDFLTRLWRSESINWLVDESQLFVADPNASIQPQVLRLIDDNQNYQALERRSIRYQRSSATEQFDTITQVKAERRLQPTSVHVQRWQADALQQEEGSGSVQGTQKHSEHYDNASLNLEDAWHVSPAWMQDLNGEDQATASGNSQIEQLNQHINAYHHLSSKQFTVAGNVRDAQVGYWFELNDHPELDQHDSADKEFLILNKHYYNQNNLPKELQQQLERLLPQ…	945	YES					P795_RS16960	VTDFLPSKQDLLNALATISSPINKAIKKGQETARDVADWLWVVIQGDFAEEQTTAQTVTGTVISMIPFVDQICDVRDICANCIKIKEDSNNPWPWIGLILTLIGLFPVLGSLFKGIFKVILAPVRRFMLRPATKALKFTGGNIYKLAEPAIESGITEMNKFLARPAVKRTIKNSNITNIYKAIAKKIREVKAGTNKQALLSVFDILIDHLKESVKFIEKYGSKAIGVKAKQMLQSVLDIRNLANQKLGEFLKPVQDFLEKLAVRIEKEGDQTFKATTNVKNIHNFQRIGQNAELKSVLNNKPVWVDIVAKEKFKALSESPLIPKNYPDISEMSKNRALRDAFKTFHDLEPVHLSEGEILYRVLDPKSADNSICWMRASEYKKLKSKADWRRYFAVFASW…	502	YES	>P795_RS16955	MSQFEIRPQEIYLLERYSSPAYFEELVIAFKNMLDAAENALELFMQDLPYDYRDRHISEQPDVVWGEHVLPNFRSTMQSLHYGYKQLLDGDLSALQFAGNVVTDFRNQRVDYFPDWMDEANLAVFDEEQMKASRLASNIKATVMGNWVTGNLSHRYNSQSRGELNLPLSLPIYRLNLNVTVKTGETVPEDGIYIPSIQDASAQLLLKGHDAIEALVGLSRSGLQYAREESTTWLLVKRIADEGGSVETIQAENLKGYAGQSCQQSGHWWSPANQSQTRYFEKGEIFPEIPNNAWGETIWYLEVTNKAE	308	YES
ZW85-1	20	Unknown	P795_RS11020	MMSHKIFQILDSLGLVAQNRVLHVQFSNASLNNQVFLQRIEGEHTLNQGSVAELLCLSTNAHIALKQFIGCQVAVDQVTDTGQFFRTTGIITEASQGQSDGSLTIYNLTLKDPTALWHKRRNSRVFMNKSVRDTRILFKEWQGKSPLSAASLTLDTSGLTKDYDVRPFVMQSNESDYDFLTRLWRSEGINWLVDESQLFVADPNASIQPQVLRLIDDNQNYQALERRSIRYQRSSATEQFDTITQVKAERRLQPTSVHVQRWQADALQQEEGSGSVQGTQKHSEHYDNASLNLEDAWHVSPAWMQDLNGEDQATASGNSQIEQLNQHINAYHHLSSKQFTVAGNVRDAQVGYWFELNDHPELDQHDSADKEFLILNKHYYNQNNLPKELQQQLERLLPQ…	875	YES	P795_RS11015	MSLLVFNTTQYEDLKDITSKIEEQCIQILNEYGQIIFLLDTTLNDSIFNGVIDNLSNKNIAYIPLAHKKEIAKSNLFFICIDDKKVFEQIKEDLLQNLSRNKNITNDCYFVHGFGVAKTRSLEELRDQIKTKLVISDQGKKILFRWYDPRVMIYLDEIFKTEYVGGLLNGFKEWHFLHPKGLFSFKSYDESQSILNLTKVNLEQSIELDLIEIANNVFQQLNEFEQVDLIKIHPVEIHQNLKEAYYDFGIQNHLDLVTYGLYSQIIHKNFIQHPMVINVLYDHCVMNKMSFTDAMNYVTKDLYEQIAKELNG	312	YES	P795_RS11010	MDKKMSENQKMILGKSKSNNLFNEAIAQQKQKQSQIPVMGKTKAVGDMRNPTVAKNINKKIEESEIAKSAKQSTAANMQNSSAGQAQKECSNFCRKKGFNILPLRYTVVKDNPPALPPTLGKNVKDIQLSHLKYAVEMINTGYIYRLVKRTSGALEWAGYKVTPNGHLSYFPVGKEAPKSVPEFACKGAGHSFNSSVIAVESNPKDEAKIAYIIHTHVPMSKAKISEYEKNADKFVTEGKWQKILINGGSAQEHCIAASQFKTTVYNLNSFGKNRIDATLNKFKDEPKSLACMALYDPVGITRKLNTLRNSEFKKVMDFLAKKDGDFTNEHRLHSSQCIDSIKICLENKLLNERSQFSAQATKSIVLMGLWNELPKNLTDADDINYELEKIYKRKSKAE…	929	YES	>P795_RS11005	LKLNLKLVKGPIHSLEKAKTKIPINQNIGGIAAGTAFAGVLAESSSLLTSAPILVMAGKAKDGITFTGEIEEHSLLGQFTTVRFKENDELIAVINDSPVDGRYQVYAILDPKSGLLYMIYEMGRSVKKGYKAIFMQTYYFTLLSWAVISISLLLFYIFRFSYSWDSFLRLIVWSFGGVFGIAALMAFVNYFGYRKSYENFGILSEQIFEKLGFEYPKEQDFYNDFLTDDGVQISVMKYRKNLKGPDPYPEDYFSKNTTSE	260	YES
6200	21	Unknown	RU84_10945	MLNSIHQVLDSLGISPQKRAIHVQFTSPILNAQVFLQRIDGVHALNDGLKAELLCLSTNATIQLKSFIGVQAAVDIVTERGELTRVTGIITHAQQGQSDGSLTLYKLTLEDPTALWKYRRNSRVFMNKSVVEIWEILFKEWQTKNPLFAASLSLDLSGLTQTYEVRPFVMQHNESDWNFLTRLLRSENISWLIDEAQHIVPSTDTPIQAQKLRLIDANSQYQPLDRKTIRYHRSSAVEQYDSMTRLTAERSLQPNVMHIQRWQAEILDQEEGIGSVQSKHQHSEQYDNATLGLEQAWNYAPAWIGDLKGEDGVTKSGNQQVERLNQNLHNYYEAQAKRFIAQTTVRDAYVGYYFELNEHPEIDQHESTDRSFLIISKSFFNQNNLPKDLNDQINGLLAQ…	1058	YES					RU84_10940	MSGKTEVVKPLTEVAIKDVSHSKQKIDSWLKSHTHQIVTLDLVASVMGTVPIIGNVMAAIDVVSDICYIYDKGFQNADIMDWTTMGIDLIGVAPIPGTTAIRTSARPALFLVRQEVKRVGKAALGEAVIVVISNHLNDQVAGDIEKFCKTGLNKLNSILATCGATVQNATTQINGGIVRVVTKGQIFTNAGSNASRAQQQAAGVIKGIKSGDLTRAGKNLVYMTENWGKALIKTGANSNAKVASSLVPAHLKQPILNVGATINKIGITANTKIKGLGNTAQPQTIGWLFDVLRMSASKFRKKKSAQVKPTQTTQVKHDKKNNKLEKSNDEHAATHNANACKNCKGGTTHSITFALGTEFLNHTDAQIHPLLIEQFSRTYVSNLYQYDQSIFGARWITPF…	1613	YES	>RU84_10930	MSIDNLEYFLDKELLLPLKVPSNWYISKNYLYQVSCNWLNQLNDEDKFKMSEIFLYKNIFYAKLERIINNLTYSFVIDISIYPEIEEGLYTKFEYEIGVGLYEISKKNKLIFMRNFNFYNIVEVCEFLNIILIDVCHSLGESISEIDIFKNVDNFFEKNK	160	YES
3207	22	Unknown	Aba3207_RS17895	MLNSIHQVLDSLGISPQKRAIHVQFTSPILNDQVFLQRIDGVHALNDGLKAELLCLSTNATIQLKSFIGVQAAVDIVTERGELTRVTGIITHAQQGQSDGSLTLYKLTLEDPTALWKYRRNSRVFMNKSVVEIWEILFKEWQTKNPLFAASLSLDLSGLTQTYEVRPFVMQHNESDWNFLTRLLRSENISWLIDEAQHIVPSTDTPIQAQKLRLIDANSQYQPLDRKTIRYHRSSAVEQYDSMTRLTAERSLQPNVMHIQRWQAEILDQEEGIGSVQSKHQHSEHYDNATLGLEQAWNYAPAWIGDLKGEDGVTKSGNQQVERLNQNLHNYYEAQAKRFIAQTTVRDAYVGYYFELNEHPEIDQHESSDKSFLIVSKNFFNQNNLPKDLNDQINGLLAQ…	1060	YES					Aba3207_RS17900	MPTAPKTISQAKAKPSVRTNTGQVAVVPLNKLYAADVKAGMNKIDSWLKTNTKGYVDLNTIKSTLGTLPVIGNAIALVDAIYDVIDISKKPSPAFTDWLNLGLDVIGIIPAPPTMATMRMSLRPTLNLVRQKAKGTISDTILVILSDHLNERIAGELDQFAKNAQPLVNQMLQNCGTKITAISNDFANGIQKVLNGKVYSSAGNLKNAQKQLNKVNLNNLQRNPKATISNAVDGLVNIWKAGVKEQINTVAKGVSAVVPASATQPIQNAITSIRVFGRKAPSYLMALADPAKAMSIAWLLNVLLKAVQKFKLKGTKTANIKPTQVTEKRRQKPNGELEKANVQAKSKGNPSETVCALNLRGGKSKPKSTSGTKRNITFALGTECLTHQDAYVSSILSFV…	1513	NO
AB030	22	Nucleic acid deaminase	IX87_04175	MLNSIHQVLDSLGISPQKRAIHVQFTSPILNDQVFLQRIDGVHALNDGLKAELLCLSTNATIQLKSFIGVQAAVDIVTERGELTRVTGIITHAQQGQSDGSLTLYKLTLEDPTALWKYRRNSRVFMNKSVVEIWEILFKEWQTKNPLFAASLSLDLSGLTQTYEVRPFVMQHNESDWNFLTRLLRSENISWLIDEAQHIVPSTDTPIQAQKLRLIDANSQYQPLDRKTIRYHRSSAVEQYDSMTRLTAERSLQPNVMHIQRWQAEILDQEEGIGSVQSKHQHSEHYDNATLGLEQAWNYAPAWIGDLKGEDGVTKSGNQQVERLNQNLHNYYEAQAKRFIAQTTVRDAYVGYYFELNEHPEIDQHESSDKSFLIVSKNFFNQNNLPKDLNDQINGLLAQ…	1060	YES					IX87_04170	MPTAPKTISQAKAKPSVRTNTGQVAVVPLNKLYAADVKAGMNKIDSWLKTNTKGYVDLNTIKSTLGTLPVIGNAIALVDAIYDVIDISKKPSPAFTDWLNLGLDVIGIIPAPPTMATMRMSLRPTLNLVRQKAKGTISDTILVILSDHLNERIAGELDQFAKNAQPLVNQMLQNCGTKITAISNDFANGIQKVLNGKVYSSAGNLKNAQKQLNKVNLNNLQRNPKATISNAVDGLVNIWKAGVKEQINTVAKGVSAVVPASATQPIQNAITSIRVFGRKAPSYLMALADPAKAMSIAWLLNVLLKAVQKFKLKGTKTANIKPTQVTEKRRQKPNGELEKANVQAKSKGNPSETVCALNLRGGKSKPKSTSGTKRNITFALGTECLTHQDAYVSSILSFV…	1638	YES	>IX87_04165	MRNNQELDDLIDQLYDLELEQAYFVYIKFCYKIIPLLSNINSEYIIESIQKAKSFWFDSKSNIDEKEIINRRVKIIKYMEEKDIDFNINSEPELKFSIIPLWTKPPSEDIGDSLDWAFTLLKVINIPDDIVKTKLYEALNDIP	143	YES
AbH12O-A2	22	Nucleic acid deaminase	LX00_RS06145	MLNSIHQVLDSLGISPQKRAIHVQFTSPILNDQVFLQRIDGVHALNDGLKAELLCLSTNATIQLKSFIGVQAAVDIVTERGELTRVTGIITHAQQGQSDGSLTLYKLTLEDPTALWKYRRNSRVFMNKSVVEIWEILFKEWQTKNPLFAASLSLDLSGLTQTYEVRPFVMQHNESDWNFLTRLLRSENISWLIDEAQHIVPSTDTPIQAQKLRLIDANSQYQPLDRKTIRYHRSSAVEQYDSMTRLTAERSLQPNVMHIQRWQAEILDQEEGIGSVQSKHQHSEHYDNATLGLEQAWNYAPAWIGDLKGEDGVTKSGNQQVERLNQNLHNYYEAQAKRFIAQTTVRDAYVGYYFELNEHPEIDQHESSDKSFLIVSKNFFNQNNLPKDLNDQINGLLAQ…	1060	YES					LX00_RS06150	MPTAPKTISQAKAKPSVRTNTGQVAVVPLNKLYAADVKAGMNKIDSWLKTNTKGYVDLNTIKSTLGTLPVIGNAIALVDAIYDVIDISKKPSPAFTDWLNLGLDVIGIIPAPPTMATMRMSLRPTLNLVRQKAKGTISDTILVILSDHLNERIAGELDQFAKNAQPLVNQMLQNCGTKITAISNDFANGIQKVLNGKVYSSAGNLKNAQKQLNKVNLNNLQRNPKATISNAVDGLVNIWKAGVKEQINTVAKGVSAVVPASATQPIQNAITSIRVFGRKAPSYLMALADPAKAMSIAWLLNVLLKAVQKFKLKGTKTANIKPTQVTEKRRQKPNGELEKANVQAKSKGNPSETVCALNLRGGKSKPKSTSGTKRNITFALGTECLTHQDAYVSSILSFV…	1638	YES	>LX00_RS06155	MRNNQELDDLIDQLYDLELEQAYFVYIKFCYKIIPLLSNINSEYIIESIQKAKSFWFDSKSNIDEKEIINRRVKIIKYMEEKDIDFNINSEPELKFSIIPLWTKPPSEDIGDSLDWAFTLLKVINIPDDIVKTKLYEALNDIP	143	YES
AF-401	22	Nucleic acid deaminase	BS064_RS13650	MLNSIHQVLDSLGISPQKRAIHVQFTSPILNDQVFLQRIDGVHALNDGLKAELLCLSTNATIQLKSFIGVQAAVDIVTERGELTRVTGIITHAQQGQSDGSLTLYKLTLEDPTALWKYRRNSRVFMNKSVVEIWEILFKEWQTKNPLFAASLSLDLSGLTQTYEVRPFVMQHNESDWNFLTRLLRSENISWLIDEAQHIVPSTDTPIQAQKLRLIDANSQYQPLDRKTIRYHRSSAVEQYDSMTRLTAERSLQPNVMHIQRWQAEILDQEEGIGSVQSKHQHSEHYDNATLGLEQAWNYAPAWIGDLKGEDGVTKSGNQQVERLNQNLHNYYEAQAKRFIAQTTVRDAYVGYYFELNEHPEIDQHESSDKSFLIVSKNFFNQNNLPKDLNDQINGLLAQ…	1060	YES					BS064_RS13645	MPTAPKTISQAKAKPSVRTNTGQVAVVPLNKLYAADVKAGMNKIDSWLKTNTKGYVDLNTIKSTLGTLPVIGNAIALVDAIYDVIDISKKPSPAFTDWLNLGLDVIGIIPAPPTMATMRMSLRPTLNLVRQKAKGTISDTILVILSDHLNERIAGELDQFAKNAQPLVNQMLQNCGTKITAISNDFANGIQKVLNGKVYSSAGNLKNAQKQLNKVNLNNLQRNPKATISNAVDGLVNIWKAGVKEQINTVAKGVSAVVPASATQPIQNAITSIRVFGRKAPSYLMALADPAKAMSIAWLLNVLLKAVQKFKLKGTKTANIKPTQVTEKRRQKPNGELEKANVQAKSKGNPSETVCALNLRGGKSKPKSTSGTKRNITFALGTECLTHQDAYVSSILSFV…	1638	YES	>BS064_RS13640	MRNNQELDDLIDQLYDLELEQAYFVYIKFCYKIIPLLSNINSEYIIESIQKAKSFWFDSKSNIDEKEIINRRVKIIKYMEEKDIDFNINSEPELKFSIIPLWTKPPSEDIGDSLDWAFTLLKVINIPDDIVKTKLYEALNDIP	143	YES
AR_0063	22	Nucleic acid deaminase	AM442_RS09730	MLNSIHQVLDSLGISPQKRAIHVQFTSPILNDQVFLQRIDGVHALNDGLKAELLCLSTNATIQLKSFIGVQAAVDIVTERGELTRVTGIITHAQQGQSDGSLTLYKLTLEDPTALWKYRRNSRVFMNKSVVEIWEILFKEWQTKNPLFAASLSLDLSGLTQTYEVRPFVMQHNESDWNFLTRLLRSENISWLIDEAQHIVPSTDTPIQAQKLRLIDANSQYQPLDRKTIRYHRSSAVEQYDSMTRLTAERSLQPNVMHIQRWQAEILDQEEGIGSVQSKHQHSEHYDNATLGLEQAWNYAPAWIGDLKGEDGVTKSGNQQVERLNQNLHNYYEAQAKRFIAQTTVRDAYVGYYFELNEHPEIDQHESSDKSFLIVSKNFFNQNNLPKDLNDQINGLLAQ…	1060	YES					AM442_RS09735	MPTAPKTISQAKAKPSVRTNTGQVAVVPLNKLYAADVKAGMNKIDSWLKTNTKGYVDLNTIKSTLGTLPVIGNAIALVDAIYDVIDISKKPSPAFTDWLNLGLDVIGIIPAPPTMATMRMSLRPTLNLVRQKAKGTISDTILVILSDHLNERIAGELDQFAKNAQPLVNQMLQNCGTKITAISNDFANGIQKVLNGKVYSSAGNLKNAQKQLNKVNLNNLQRNPKATISNAVDGLVNIWKAGVKEQINTVAKGVSAVVPASATQPIQNAITSIRVFGRKAPSYLMALADPAKAMSIAWLLNVLLKAVQKFKLKGTKTANIKPTQVTEKRRQKPNGELEKANVQAKSKGNPSETVCALNLRGGKSKPKSTSGTKRNITFALGTECLTHQDAYVSSILSFV…	1638	YES	>AM442_RS09740	MRNNQELDDLIDQLYDLELEQAYFVYIKFCYKIIPLLSNINSEYIIESIQKAKSFWFDSKSNIDEKEIINRRVKIIKYMEEKDIDFNINSEPELKFSIIPLWTKPPSEDIGDSLDWAFTLLKVINIPDDIVKTKLYEALNDIP	143	YES
AR_0101	22	Nucleic acid deaminase	AM480_RS13865	MLNSIHQVLDSLGISPQKRAIHVQFTSPILNDQVFLQRIDGVHALNDGLKAELLCLSTNATIQLKSFIGVQAAVDIVTERGELTRVTGIITHAQQGQSDGSLTLYKLTLEDPTALWKYRRNSRVFMNKSVVEIWEILFKEWQTKNPLFAASLSLDLSGLTQTYEVRPFVMQHNESDWNFLTRLLRSENISWLIDEAQHIVPSTDTPIQAQKLRLIDANSQYQPLDRKTIRYHRSSAVEQYDSMTRLTAERSLQPNVMHIQRWQAEILDQEEGIGSVQSKHQHSEHYDNATLGLEQAWNYAPAWIGDLKGEDGVTKSGNQQVERLNQNLHNYYEAQAKRFIAQTTVRDAYVGYYFELNEHPEIDQHESSDKSFLIVSKNFFNQNNLPKDLNDQINGLLAQ…	1060	YES					AM480_RS13870	MPTAPKTISQAKAKPSVRTNTGQVAVVPLNKLYAADVKAGMNKIDSWLKTNTKGYVDLNTIKSTLGTLPVIGNAIALVDAIYDVIDISKKPSPAFTDWLNLGLDVIGIIPAPPTMATMRMSLRPTLNLVRQKAKGTISDTILVILSDHLNERIAGELDQFAKNAQPLVNQMLQNCGTKITAISNDFANGIQKVLNGKVYSSAGNLKNAQKQLNKVNLNNLQRNPKATISNAVDGLVNIWKAGVKEQINTVAKGVSAVVPASATQPIQNAITSIRVFGRKAPSYLMALADPAKAMSIAWLLNVLLKAVQKFKLKGTKTANIKPTQVTEKRRQKPNGELEKANVQAKSKGNPSETVCALNLRGGKSKPKSTSGTKRNITFALGTECLTHQDAYVSSILSFV…	1638	YES	>AM480_RS13875	MRNNQELDDLIDQLYDLELEQAYFVYIKFCYKIIPLLSNINSEYIIESIQKAKSFWFDSKSNIDEKEIINRRVKIIKYMEEKDIDFNINSEPELKFSIIPLWTKPPSEDIGDSLDWAFTLLKVINIPDDIVKTKLYEALNDIP	143	YES
IOMTU433	22	Nucleic acid deaminase	IOMTU433_2438	MLNSIHQVLDSLGISPQKRAIHVQFTSPILNDQVFLQRIDGVHALNDGLKAELLCLSTNATIQLKSFIGVQAAVDIVTERGELTRVTGIITHAQQGQSDGSLTLYKLTLEDPTALWKYRRNSRVFMNKSVFEIWEILFKEWQTKNPLFAASLSLDLSGLTQTYDVRPFVMQHNESDWNFLTRLLRSENISWLIDEAQHIVPSTDTPIQAQKLRLIDANSQYQPLDRKTIRYHRSSAVEQYDSMTRLTAERSLQPNVMHIQRWQAEILDQEEGIGSVQSKHQHSEQYDNATLGLEQAWNYAPAWIGDLKGEDGVTKSGNQQVERLNQNLNNYYEAQAKRFIAQTTVRDAYVGYYFELNEHPEIDQHESTDRSFLIISKSFFNQNNLPKDLNDQINGLLAQ…	1060	YES					IOMTU433_2437	MPTAPKTISQAKAKPSVRTNTGQVAVVPLNKLYAADVKAGMNKIDSWLKTNTKGYVDLNTIKSTLGTLPVIGNAIALVDAIYDVIDISKKPSPAFTDWLNLGLDVIGIIPAPPTMATMRMSLRPTLNLVRQKAKGTISDTILVILSDHLNERIAGELDQFAKNAQPLVNQMLQNCGTKITAISNDFANGIQKVLNGKVYSSAGNLKNAQKQLNKVNLNNLQRNPKATISNAVDGLVNIWKAGVKEQINTVAKGVSAVVPASATQPIQNAITSIRVFGRKAPSYLMALADPAKAMSIAWLLNVLLKAVQKFKLKGTKTANIKPTQVTEKRRQKPNGELEKANVQAKSKGNPSETVCALNLRGGKSKPKSISGTKRNITFALGTECLTHQDAYVSSILSFV…	1638	YES	>IOMTU433_2436	MRNNQELDDLIDQLYDLELEQAYFVYIKFCYKIIPLLSNINSEYIIESIQKAKSFWFDSKSNIDEKEIINRRVKIIKYMEEKDIDFNINSEPELKFSIIPLWTKPPSEDIGDSLDWAFTLLKVINIPDDIVKTKLYEALNDIP	143	YES
15A34	23	Peptidoglycan hydrolase	B7L42_RS18195	MLFNIFSVLEKIGLNAQKRAIHVQFSNELLNPQVFLQRIEGQHQLNGGLMAELICLSTNAQIALKQFIGVQVAVDQVTDSGQLFRTTGIVTEASYGQSDGALTLYKLTIEDATNLWHKRRNSRVFMNKSIVEITEVLFKEWQEKSPLFAASLSLDLGGLSQNYDIRPFTMQHNESDYDFLTRLWRSEGVSWLIDESELFVPHFTAPIQAQKLKLIDDNNQYQALARRSIRYHRSSATEYQDSITGFVAVRSLQPTAVHVQRWQPDALAQEEGNGSVVTTHTHSDNFDSATLSLEQAWHVSPAWMQDLKGEDQATASGSSQLEKLNQHFTDMHASRAKYFKAYSSVRDSQVGYWFNLREHPEIDQHEGADQEFLIIAKNFYNQNNLPKDLHQQVSQLLTQ…	1093	YES					B7L42_RS18190	MNTELKHKLYNITFTLHDLTHKPIPNLYYEIKNGKDLVKKGNTNAQGEITLKYVGGNTLTLFVRKDIDNTLKEIGKVHTPSKNIKVKLISPKMKFDVTLLPHQKQGKYWRGTYKVKSGDTLSKIAKEHHTTISALLALNPNIKSPHEIYQNENIDIVEGNADAIIKLDENMTVKVPPHKKTGTVSIDRKSKSTSITPQTDTTNKTAEPKVGQTKLQPPVTKKEQSAASDSKSIPQQKTSTATTQKIEVQQEHNEDKKPVAVASLSGCVCKDYDLIWGKTTKFVNCEFRKKVIQICKDMWPNDTKNMANYLMACMHLETGGSFDPAQPNGLGYYGLIQFGPDVRKDLNNISVEKLTKMSGAQQLDLVKQHFTRSDRHKLMKSLTDMYLYINYPNALLSGK…	671	YES	>B7L42_RS18185	MMMKKLISLLVLIIVAFPTVARIPKGDYIMIDKKKGGFVRLCKSESTEELENIILTDKSLHLALPESTEYLILKEKMNKNEHILEVRNPYNIVYTYKIKKINNSDVYKWDAYLGNKRIEDLSFFSIAKNKAKNIISVGICK	141	YES
AB030	24	Peptidoglycan hydrolase	IX87_13890	MLFNIFSVLEKIGLNAQKRAIHVQFSNELLNHQVFLQRIEGQHQLNGGLMAELICLSTNAQIALKQFIGVQVAVDQVTDSGQLFRTTGIVTEASYGQSDGALTLYKLTIEDATNLWHKRRNSRVFMNKSIVEITEVLFKEWQEKSPLFAASLSLDLGGLSQNYDIRPFTMQHNESDYDFLTRLWRSEGVSWLIDESELFVPHFTAPIQAQKLRLIDDNNQYQALARRSIRYHRSNATEYQDSITGFVAVRSLQPTAVHVQRWQPDALAQEEGNGSVVTTHTHSDNFDSATLSLEQAWHVSPAWMQDLKGEDQATASSSSQLEKLNQHFTDMHASRAKYFKAYSSVRDTQVGYWFNLREHPEIDQHEGADQEFLIIAKNFYNQNNLPKDLHQQVSQLLTQ…	1127	YES	IX87_13885	MKRSLTLLLSTFISIQAFAEENACEKIWDSFKNKNESIKIDKVNVPCKQIWEDSNKAKLVKTIGLNPKDAQWMSTGECQVIEVNKNKYQVYYAYLKNDHSDINIINDTNGNYFSYYRNLGRYDMFEDKFYPTKKANKNGVELSCPGLGNFEKMKPILSSYINNKKIDIKRFSFEDLNK	178	YES	IX87_13880	MKNGKSINQKSYPLTRYGFICAVSRMESSSDLSLPLTAPVNIRASQNKNSRGYIGFFQFGEAALIDLGYYKHWNDNSDKTKANDWTGSWVGHNGVNSLSDFLKSPAKQIQIIGEWIDLLCKRLRNRSFNEYYGKIINGIEITESGAIAGAHLVGEGGLGSFLGISGFKGNYKEVDGNNVHISRYIEMFNHYDLESCCSRKIYIILKNQIGQIAKNKKVTIESEYSGKFKQSKFIVSAESDEQGLLPVIIRHPGSKIIIKVDGKQSAVITQASDKKQSIELSVSEDIKIQSVLQKPAEPEPKQEKVVVVEQKTVDLKKDEVKTNAPKDIKFDIAIIESDTNRKITNMRFFIRYKGKIKEHTSDSSGIKTGIIAEEGENLDILVNGSKGYQKLKTISITKG…	798	YES	>IX87_13875	MNKILIALSFLFLTACNDFNKLEKESNASIEHQNESNSVIKSQLSNSNDSLIKETTVSQVKDKKIENSKPQMDAQDKITCMGKTLNDWYTFDEKLEQPKCKKLNGYKLKNYQCSVEKNVFDLNSDAIRITMKDTRVFAFHSLEQCQEAVEMWEANGI	157	YES
AbH12O-A2	24	Peptidoglycan hydrolase	LX00_RS17885	MLFNIFSVLEKIGLNAQKRAIHVQFSNELLNHQVFLQRIEGQHQLNGGLMAELICLSTNAQIALKQFIGVQVAVDQVTDSGQLFRTTGIVTEASYGQSDGALTLYKLTIEDATNLWHKRRNSRVFMNKSIVEITEVLFKEWQEKSPLFAASLSLDLGGLSQNYDIRPFTMQHNESDYDFLTRLWRSEGVSWLIDESELFVPHFTAPIQAQKLRLIDDNNQYQALARRSIRYHRSNATEYQDSITGFVAVRSLQPTAVHVQRWQPDALAQEEGNGSVVTTHTHSDNFDSATLSLEQAWHVSPAWMQDLKGEDQATASSSSQLEKLNQHFTDMHASRAKYFKAYSSVRDTQVGYWFNLREHPEIDQHEGADQEFLIIAKNFYNQNNLPKDLHQQVSQLLTQ…	1127	YES	LX00_RS17880	MKRSLTLLLSTFISIQAFAEENACEKIWDSFKNKNESIKIDKVNVPCKQIWEDSNKAKLVKTIGLNPKDAQWMSTGECQVIEVNKNKYQVYYAYLKNDHSDINIINDTNGNYFSYYRNLGRYDMFEDKFYPTKKANKNGVELSCPGLGNFEKMKPILSSYINNKKIDIKRFSFEDLNK	178	YES	LX00_RS17875	MKNGKSINQKSYPLTRYGFICAVSRMESSSDLSLPLTAPVNIRASQNKNSRGYIGFFQFGEAALIDLGYYKHWNDNSDKTKANDWTGSWVGHNGVNSLSDFLKSPAKQIQIIGEWIDLLCKRLRNRSFNEYYGKIINGIEITESGAIAGAHLVGEGGLGSFLGISGFKGNYKEVDGNNVHISRYIEMFNHYDLESCCSRKIYIILKNQIGQIAKNKKVTIESEYSGKFKQSKFIVSAESDEQGLLPVIIRHPGSKIIIKVDGKQSAVITQASDKKQSIELSVSEDIKIQSVLQKPAEPEPKQEKVVVVEQKTVDLKKDEVKTNAPKDIKFDIAIIESDTNRKITNMRFFIRYKGKIKEHTSDSSGIKTGIIAEEGENLDILVNGSKGYQKLKTISITKG…	798	YES	>LX00_RS17870	MNKILIALSFLFLTACNDFNKLEKESNASIEHQNESNSVIKSQLSNSNDSLIKETTVSQVKDKKIENSKPQMDAQDKITCMGKTLNDWYTFDEKLEQPKCKKLNGYKLKNYQCSVEKNVFDLNSDAIRITMKDTRVFAFHSLEQCQEAVEMWEANGI	157	YES
AF-401	24	Peptidoglycan hydrolase	BS064_RS00705	MLFNIFSVLEKIGLNAQKRAIHVQFSNELLNHQVFLQRIEGQHQLNGGLMAELICLSTNAQIALKQFIGVQVAVDQVTDSGQLFRTTGIVTEASYGQSDGALTLYKLTIEDATNLWHKRRNSRVFMNKSIVEITEVLFKEWQEKSPLFAASLSLDLGGLSQNYDIRPFTMQHNESDYDFLTRLWRSEGVSWLIDESELFVPHFTAPIQAQKLRLIDDNNQYQALARRSIRYHRSNATEYQDSITGFVAVRSLQPTAVHVQRWQPDALAQEEGNGSVVTTHTHSDNFDSATLSLEQAWHVSPAWMQDLKGEDQATASSSSQLEKLNQHFTDMHASRAKYFKAYSSVRDTQVGYWFNLREHPEIDQHEGADQEFLIIAKNFYNQNNLPKDLHQQVSQLLTQ…	1127	YES	BS064_RS00710	MKRSLTLLLSTFISIQAFAEENACEKIWDSFKNKNESIKIDKVNVPCKQIWEDSNKAKLVKTIGLNPKDAQWMSTGECQVIEVNKNKYQVYYAYLKNDHSDINIINDTNGNYFSYYRNLGRYDMFEDKFYPTKKANKNGVELSCPGLGNFEKMKPILSSYINNKKIDIKRFSFEDLNK	178	YES	BS064_RS00715	MKNGKSINQKSYPLTRYGFICAVSRMESSSDLSLPLTAPVNIRASQNKNSRGYIGFFQFGEAALIDLGYYKHWNDNSDKTKANDWTGSWVGHNGVNSLSDFLKSPAKQIQIIGEWIDLLCKRLRNRSFNEYYGKIINGIEITESGAIAGAHLVGEGGLGSFLGISGFKGNYKEVDGNNVHISRYIEMFNHYDLESCCSRKIYIILKNQIGQIAKNKKVTIESEYSGKFKQSKFIVSAESDEQGLLPVIIRHPGSKIIIKVDGKQSAVITQASDKKQSIELSVSEDIKIQSVLQKPAEPEPKQEKVVVVEQKTVDLKKDEVKTNAPKDIKFDIAIIESDTNRKITNMRFFIRYKGKIKEHTSDSSGIKTGIIAEEGENLDILVNGSKGYQKLKTISITKG…	798	YES	>BS064_RS00720	MNKILIALSFLFLTACNDFNKLEKESNASIEHQNESNSVIKSQLSNSNDSLIKETTVSQVKDKKIENSKPQMDAQDKITCMGKTLNDWYTFDEKLEQPKCKKLNGYKLKNYQCSVEKNVFDLNSDAIRITMKDTRVFAFHSLEQCQEAVEMWEANGI	157	YES
AR_0063	24	Peptidoglycan hydrolase	AM442_RS02250	MLFNIFSVLEKIGLNAQKRAIHVQFSNELLNHQVFLQRIEGQHQLNGGLMAELICLSTNAQIALKQFIGVQVAVDQVTDSGQLFRTTGIVTEASYGQSDGALTLYKLTIEDATNLWHKRRNSRVFMNKSIVEITEVLFKEWQEKSPLFAASLSLDLGGLSQNYDIRPFTMQHNESDYDFLTRLWRSEGVSWLIDESELFVPHFTAPIQAQKLRLIDDNNQYQALARRSIRYHRSNATEYQDSITGFVAVRSLQPTAVHVQRWQPDALAQEEGNGSVVTTHTHSDNFDSATLSLEQAWHVSPAWMQDLKGEDQATASSSSQLEKLNQHFTDMHASRAKYFKAYSSVRDTQVGYWFNLREHPEIDQHEGADQEFLIIAKNFYNQNNLPKDLHQQVSQLLTQ…	1127	YES	AM442_RS02245	MKRSLTLLLSTFISIQAFAEENACEKIWDSFKNKNESIKIDKVNVPCKQIWEDSNKAKLVKTIGLNPKDAQWMSTGECQVIEVNKNKYQVYYAYLKNDHSDINIINDTNGNYFSYYRNLGRYDMFEDKFYPTKKANKNGVELSCPGLGNFEKMKPILSSYINNKKIDIKRFSFEDLNK	178	YES	AM442_RS02240	MKNGKSINQKSYPLTRYGFICAVSRMESSSDLSLPLTAPVNIRASQNKNSRGYIGFFQFGEAALIDLGYYKHWNDNSDKTKANDWTGSWVGHNGVNSLSDFLKSPAKQIQIIGEWIDLLCKRLRNRSFNEYYGKIINGIEITESGAIAGAHLVGEGGLGSFLGISGFKGNYKEVDGNNVHISRYIEMFNHYDLESCCSRKIYIILLLKNQIGQIAKNKKVTIESEYSGKFKQSKFIVSAESDEQGLLPVIIRHPGSKIIIKVDGKQSAVITQASDKKQSIELSVSEDIKIQSVLQKPAEPEPKQEKVVVVEQKTVDLKKDEVKTNAPKDIKFDIAIIESDTNRKITNMRFFIRYKGKIKEHTSDSSGIKTGIIAEEGENLDILVNGSKGYQKLKTISIT…	800	YES	>AM442_RS02225	MNKILIALSFLFLTACNDFNKLEKESNASIEHQNESNSVIKSQLSNSNDSLIKETTVSQVKDKKIENSKPQMDAQDKITCMGKTLNDWYTFDEKLEQPKCKKLNGYKLKNYQCSVEKNVFDLNSDAIRITMKDTRVFAFHSLEQCQEAVEMWEANGI	157	YES
AR_0101	24	Peptidoglycan hydrolase	AM480_RS05740	MLFNIFSVLEKIGLNAQKRAIHVQFSNELLNHQVFLQRIEGQHQLNGGLMAELICLSTNAQIALKQFIGVQVAVDQVTDSGQLFRTTGIVTEASYGQSDGALTLYKLTIEDATNLWHKRRNSRVFMNKSIVEITEVLFKEWQEKSPLFAASLSLDLGGLSQNYDIRPFTMQHNESDYDFLTRLWRSEGVSWLIDESELFVPHFTAPIQAQKLRLIDDNNQYQALARRSIRYHRSNATEYQDSITGFVAVRSLQPTAVHVQRWQPDALAQEEGNGSVVTTHTHSDNFDSATLSLEQAWHVSPAWMQDLKGEDQATASSSSQLEKLNQHFTDMHASRAKYFKAYSSVRDTQVGYWFNLREHPEIDQHEGADQEFLIIAKNFYNQNNLPKDLHQQVSQLLTQ…	1127	YES	AM480_RS05735	MKRSLTLLLSTFISIQAFAEENACEKIWDSFKNKNESIKIDKVNVPCKQIWEDSNKAKLVKTIGLNPKDAQWMSTGECQVIEVNKNKYQVYYAYLKNDHSDINIINDTNGNYFSYYRNLGRYDMFEDKFYPTKKANKNGVELSCPGLGNFEKMKPILSSYINNKKIDIKRFSFEDLNK	178	YES	AM480_RS05730	MKNGKSINQKSYPLTRYGFICAVSRMESSSDLSLPLTAPVNIRASQNKNSRGYIGFFQFGEAALIDLGYYKHWNDNSDKTKANDWTGSWVGHNGVNSLSDFLKSPAKQIQIIGEWIDLLCKRLRNRSFNEYYGKIINGIEITESGAIAGAHLVGEGGLGSFLGISGFKGNYKEVDGNNVHISRYIEMFNHYDLESCCSRKIYIILKNQIGQIAKNKKVTIESEYSGKFKQSKFIVSAESDEQGLLPVIIRHPGSKIIIKVDGKQSAVITQASDKKQSIELSVSEDIKIQSVLQKPAEPEPKQEKVVVVEQKTVDLKKDEVKTNAPKDIKFDIAIIESDTNRKITNMRFFIRYKGKIKEHTSDSSGIKTGIIAEEGENLDILVNGSKGYQKLKTISITKG…	798	YES	>AM480_RS05725	MNKILIALSFLFLTACNDFNKLEKESNASIEHQNESNSVIKSQLSNSNDSLIKETTVSQVKDKKIENSKPQMDAQDKITCMGKTLNDWYTFDEKLEQPKCKKLNGYKLKNYQCSVEKNVFDLNSDAIRITMKDTRVFAFHSLEQCQEAVEMWEANGI	157	YES
AB031	25	Unknown	IX88_01645	MLFNIFSVLEKIGLNAQKRAIHVQFSNELLNNQIFLQRIEGQHQLNGGLMAELICLSTNAQIALKQFIGVQVAVDQVTDSGQLFRTTGIVTEASYGQSDGALTLYKLTIEDATNLWHKRRNSRVFMNKSIVEITEVLFKEWQEKSPLFAASLSLDLGGLSQNYDIRPFTMQHNESDYDFLTRLWRSEGISWLIDESELFVPHFTAPIQAQKLRLIDDNSQYQALERRSIRYHRSSATEYQDSITGFVAVRSLQPTAVHVQRWQPDALAQEEGNGSVVTTHTHSDSFDSATLSLEQAWHVSPAWMQDLKGEDQATASGSSQLEKLNQHFTDMHASRAKYFKAYSSVRDSQVGYWFNLREHPEIDQHEGADQEFLIIAKNFYNQNNLPKDLHQQVSQLLTQ…	1133	YES	IX88_01640	MKVLKIVIGTYILLNSISLYAESTNECMKYWSEKSAASLKVLGEVECENIWEYGKSNVTQGRLKLLNQLKLKPNNNQWMSTGECSKVSYNKNNYYIYRAYYKEDRDEIWIAYNDKGSFSYFRKVSSPKKEGENSKVSLSCAKNGEYDEARSVLNTYLKNNTSVSMSYYKVGDWYKGD	177	YES	IX88_01635	MKKTIKFEKDSKSFETNLAGFIEAVSFKESSSNLLLPLTHPINMEAASITNEMGFIGLFQWGEEALYDLGYYLGDQGISYADIKNTDKNSSLRISWKNQFNSNNWVGKWSGKRNINSKKDFLKHPEIQYEIIKEWIKYLCNQLRNNNFNEYFGTTIQNIEITESGAIAGMHLVGIGGLGAFLGIPKFHGKKQTDGNGTHIKKYIENFGGFDLEQCCNRKIYVTLKDNLGLELKDKEVIIVSQNKGKYVSGETKVKVKSDENGNLPVIVRSPNTEIKICADGKESNTIIQKANEKQKAILSDFKVSSHPATLEKNSTPQPKPQTNKTPQEVRNEQTQPSTAPEKEKDSSSKDVDFNIQIVEGDSGKAISNMNFFITYKGNIKKHTADGHGIKQNIIAEIG…	825	YES	>IX88_01630	MRFIFAFFIIFLSACSHSNTIADKKSYLDFNSVNLKDKSYIIGNKYSDVNFSSKGIAKDQIGSCTTFSDFNNSISYTLNNQKLVEVLIGNENKSIYTSKNIRNGMGVENIYKNYKGYNIKKMKSDGAGDSQDDYTYIVTDNLQKNNSLIFDVVHGKIQGIHLGKKGFDLSDCE	173	YES
AB031	26	Unknown	IX88_07610	MFNNISQVLESFGFLSQHRSVYLQFSDASLNSQVFLQRIDGQHYLNQGMTAELICLSTNAHIPLKTFIGVQVAVDQVTDRGSFFRTTGIITGASQGQSDGALTLYKLAISDPTYLWHKRRNSRVFMNKSVKEISEILFQEWQGKSPLFASSLTLDLSGLKQTYDVRPFVMQLNESDYEFLTRLWRSEGISWLIDEAELTVASNMDNIQPQKLRLIDDNNQYQALTRRAIRYHRSSATEQFDSMTSLMADRSLQPTSIFVQRWQPDVLQQTDGAGSVQSKHQHSTNYDNQSLSLEEAWHFSPAWMQDLNGEDGATSASNQQLEKFNQNLSAYYDAQSKQFIAKTTVRDTQVGYWFELNEHPEIDQHESTDKEFLIIGKNYYNQNNLPKDLNQQIQTLVQQ…	1064	YES					IX88_07615	MAKENTQQKEIKKQPAVELAVFNLNSVTDVADLQMIASQVQLYLQVCGNTTLEQIKSKANITTVANIFALTGSVLDLMLYATDKKTGDAAVQRGALLAANLIGLFSEPSNEAHARMALRPMFGLMAECLYRENGKIKETDIKRLGLHLNAMIAGDLENFLKETQAKLSSLLTSAATLGVTILQSMATPATGINAGITTAAGASAEKRDPKLKFTNWAVPLIDLLGKPSQANLTPKIQPNITSRLQQEATQAIAALSQTLQQQANAGQKYTLAWLLQETLKAIQALENKGNASVPINQTGEYERHTKGDTLEFVSLQADALNAPPCEGADSQSGKSISYSIGAERVQHADFYLPKIGFSFIRQYNSQMDEFEQSMVGARWMMPFSNMIQQTAQGYLFIDS…	1602	YES	>IX88_07620	MLTMLVEVIMSVFIANFKASEHPIINIIVRGLLVAVIGFFIALFSSIVEGWDFSIGFALIFSLAIGMLVSVFLLVVEIFFNYIDKK	86	YES
AB031	27	Unknown	IX88_08460	MLNSIHQVLDSLGISPQKRAIHVQFTSPILNAQVFLQRIDGVHALNDGLKAELLCLSTNATIQLKSFIGVQAAVDIVTERGELTRVTGIITHAQQGQSDGSLTLYKLTLEDPTALWKYRRNSRVFMNKSVVEIWEILFKEWQSKNPLFAASLSLDLSGLTQTYDVRPFVMQHNESDWNFLTRLLRSENISWLIDEAQHTVPSTDTSIQAQKLRLIDANSQYQPLDRKTIRYHRSSAVEQYDSMTRLTAERSLQPNVMHIQRWQAEILDQEEGIGSVQSKHQHSEHYDNATLGLEQAWNYSPAWIGDLKGEDGVTKSGNQQVERLNQNLHNYYEAQAKRFIAQTTVRDAYVGYYFELNEHPEIDQHESTDRSFLIISKSFFNQNNLPKDLNDQINGLLAQ…	1060	YES					IX88_08465	MPTAPKTISQAKAKPSVRTNTGQVAVVPLNKLYAADVKAGMNKIDSWLKTNTKGYVDLNTIKSTLGTLPVIGNAIALVDAIYDVIDISKKPSPAFTDWLNLGLDVIGIIPAPPTMATMRMSLRPTLNLVRQKAKGTISDTILVILSDHLNERIAGELDQFAKNAQPLVNQMLQNCGTKITAISNDFANGIQKVLNGKVYSSAGNLKNAQKQLNKVNLNNLQRNPKATISNAVDGLVNIWKAGVKEQINTVAKGVSAVVPASATQPIQNAITSIRVFGRKAPSYLMALADPAKAMSIAWLLNVLLKAVQKFKLKGTKTANIKPTQVTEKRRQKPNGELEKANVQAKSKGNPSETVCALNLRGGKSKPKSTSGTKRNITFALGTECLTHQDAYVSSILSFV…	1608	YES	>IX88_08470	MKLEQIETADMDVKSIKIYGDKFYILFSAVYDTCLKQYIKNVELVFSNWSSFKIEKYDGNIEEYKQLDLLEINQSKDLFTLIQIIHVSEDVVELEGFNDDGEWNKVVFFNPSYSLNIIDI	120	YES
15A5	28	Unknown	B6S64_RS11245	MQMSVSSILERLGLVSQNRAVHIQFSNQSLNQQVFLQRIEGEHTLNQGSVAELLCLSTNAHIALKQFIGCQVAVDQVTDTGQFFRTTGIITEASQGQSDGSLTIYNLTLKDPTALWHKRRNSRVFMNKSVRDISEILFKEWQEKSPLFASSITLDTSGLTKDYDVRPFVMQSNESDYDFLTRLWRSEGINWLVDESQLFVADPNASIQPQVLRLIDDNQNYQALERRSIRYQRSSATEQFDTITQVKAERRLQPTSVHVQRWQADALQQEEGSGSVQGTQKHSEHYDNASLNLEDAWHVSPAWMQDLNGEDQATASGNSQIEQLNQHINAYHHLSSKQFTVAGNVRDAQVGYWFELNDHPELDQHDSADKEFLILSKHYYNQNNLPKELQQQLERLLPQ…	928	YES					B6S64_RS11240	MGNNSTTSTTTNTANPPTQKVPLKPEAELHLLVGSAYGEGDRESPYGHTAVYIKLKGKDYIYDFGRYGKTKPESFGIFTLEGANSPRGEGILRIWSSFDAYIADENSQGKGTSKTRTTHAYGYRIFDSQAMLVLNYYNNLLKTATLRRNEKYYKSYALSQDYFALAPNCTTQSLEATKKAIPSMAKSGHMFVNAEKVLPTTVKLAFKASKYEMPKYLFLPDNLNDYLMKSPDVKVDIKNTYHLKK	245	YES	>B6S64_RS11235	MPKIHILERPLKISSNGDNYSEYTILPAGTVLYDDSDSLNRRVMVYFNLQGVDFNFEEQDPEISKQPSEVRSIRSTELSDILKTIPLTKKDIYLIIKYDDSINDSVRSILFKKYKIDPSEYEK	123	YES
Ab4568	28	Unknown	CTZ19_RS18905	MQMSVSSILERLGLVSQNRAVHIQFSNQSLNQQVFLQRIEGEHTLNQGSVAELLCLSTNAHIALKQFIGCQVAVDQVTDTGQFFRTTGIITEASQGQSDGSLTIYNLTLKDPTALWHKRRNSRVFMNKSVRDISEILFKEWQEKSPLFASSITLDTSGLTKDYDVRPFVMQSNESDYDFLTRLWRSEGINWLVDESQLFVADPNASIQPQVLRLIDDNQNYQALERRSIRYQRSSATEQFDTITQVKAERRLQPTSVHVQRWQADALQQEEGSGSVQGTQKHSEHYDNASLNLEDAWHVSPAWMQDLNGEDQATASGNSQIEQLNQHINAYHHLSSKQFTVAGNVRDAQVGYWFELNDHPELDQHDSADKEFLILSKHYYNQNNLPKELQQQLERLLPQ…	928	YES					CTZ19_RS18900	MGNNSTTSTTTNTANPPTQKVPLKPEAELHLLVGSAYGEGDRESPYGHTAVYIKLKGKDYIYDFGRYGKTKPESFGIFTLEGANSPRGEGILRIWSSFDAYIADENSQGKGTSKTRTTHAYGYRIFDSQAMLVLNYYNNLLKTATLRRNEKYYKSYALSQDYFALAPNCTTQSLEATKKAIPSMAKSGHMFVNAEKVLPTTVKLAFKASKYEMPKYLFLPDNLNDYLMKSPDVKVDIKNTYHLKK	245	YES	>CTZ19_RS18895	MPKIHILERPLKISSNGDNYSEYTILPAGTVLYDDSDSLNRRVMVYFNLQGVDFNFEEQDPEISKQPSEVRSIRSTELSDILKTIPLTKKDIYLIIKYDDSINDSVRSILFKKYKIDPSEYEK	123	YES
Ab4977	28	Unknown	CTZ20_RS18675	MQMSVSSILERLGLVSQNRAVHIQFSNQSLNQQVFLQRIEGEHTLNQGSVAELLCLSTNAHIALKQFIGCQVAVDQVTDTGQFFRTTGIITEASQGQSDGSLTIYNLTLKDPTALWHKRRNSRVFMNKSVRDISEILFKEWQEKSPLFASSITLDTSGLTKDYDVRPFVMQSNESDYDFLTRLWRSEGINWLVDESQLFVADPNASIQPQVLRLIDDNQNYQALERRSIRYQRSSATEQFDTITQVKAERRLQPTSVHVQRWQADALQQEEGSGSVQGTQKHSEHYDNASLNLEDAWHVSPAWMQDLNGEDQATASGNSQIEQLNQHINAYHHLSSKQFTVAGNVRDAQVGYWFELNDHPELDQHDSADKEFLILSKHYYNQNNLPKELQQQLERLLPQ…	928	YES					CTZ20_RS18670	MGNNSTTSTTTNTANPPTQKVPLKPEAELHLLVGSAYGEGDRESPYGHTAVYIKLKGKDYIYDFGRYGKTKPESFGIFTLEGANSPRGEGILRIWSSFDAYIADENSQGKGTSKTRTTHAYGYRIFDSQAMLVLNYYNNLLKTATLRRNEKYYKSYALSQDYFALAPNCTTQSLEATKKAIPSMAKSGHMFVNAEKVLPTTVKLAFKASKYEMPKYLFLPDNLNDYLMKSPDVKVDIKNTYHLKK	245	YES	>CTZ20_RS18665	MPKIHILERPLKISSNGDNYSEYTILPAGTVLYDDSDSLNRRVMVYFNLQGVDFNFEEQDPEISKQPSEVRSIRSTELSDILKTIPLTKKDIYLIIKYDDSINDSVRSILFKKYKIDPSEYEK	123	YES
JBA13	28	Unknown	B7L31_RS16660	MQMSVSSILERLGLVSQNRAVHIQFSNQSLNQQVFLQRIEGEHTLNQGSVAELLCLSTNAHIALKQFIGCQVAVDQVTDTGQFFRTTGIITEASQGQSDGSLTIYNLTLKDPTALWHKRRNSRVFMNKSVRDISEILFKEWQEKSPLFASSITLDTSGLTKDYDVRPFVMQSNESDYDFLTRLWRSEGINWLVDESQLFVADPNASIQPQVLRLIDDNQNYQALERRSIRYQRSSATEQFDTITQVKAERRLQPTSVHVQRWQADALQQEEGSGSVQGTQKHSEHYDNASLNLEDAWHVSPAWMQDLNGEDQATASGNSQIEQLNQHINAYHHLSSKQFTVAGNVRDAQVGYWFELNDHPELDQHDSADKEFLILSKHYYNQNNLPKELQQQLERLLPQ…	928	YES					B7L31_RS16655	MGNNSTTSTTTNTANPPTQKVPLKPEAELHLLVGSAYGEGDRESPYGHTAVYIKLKGKDYIYDFGRYGKTKPESFGIFTLEGANSPRGEGILRIWSSFDAYIADENSQGKGTSKTRTTHAYGYRIFDSQAMLVLNYYNNLLKTATLRRNEKYYKSYALSQDYFALAPNCTTQSLEATKKAIPSMAKSGHMFVNAEKVLPTTVKLAFKASKYEMPKYLFLPDNLNDYLMKSPDVKVDIKNTYHLKK	245	YES	>B7L31_RS16650	MPKIHILERPLKISSNGDNYSEYTILPAGTVLYDDSDSLNRRVMVYFNLQGVDFNFEEQDPEISKQPSEVRSIRSTELSDILKTIPLTKKDIYLIIKYDDSINDSVRSILFKKYKIDPSEYEK	123	YES
KAB04	28	Unknown	KAB04_RS18645	MQMSVSSILERLGLVSQNRAVHIQFSNQSLNQQVFLQRIEGEHTLNQGSVAELLCLSTNAHIALKQFIGCQVAVDQVTDTGQFFRTTGIITEASQGQSDGSLTIYNLTLKDPTALWHKRRNSRVFMNKSVRDISEILFKEWQEKSPLFASSITLDTSGLTKDYDVRPFVMQSNESDYDFLTRLWRSEGINWLVDESQLFVADPNASIQPQVLRLIDDNQNYQALERRSIRYQRSSATEQFDTITQVKAERRLQPTSVHVQRWQADALQQEEGSGSVQGTQKHSEHYDNASLNLEDAWHVSPAWMQDLNGEDQATASGNSQIEQLNQHINAYHHLSSKQFTVAGNVRDAQVGYWFELNDHPELDQHDSADKEFLILSKHYYNQNNLPKELQQQLERLLPQ…	928	YES					KAB04_RS18640	MGNNSTTSTTTNTANPPTQKVPLKPEAELHLLVGSAYGEGDRESPYGHTAVYIKLKGKDYIYDFGRYGKTKPESFGIFTLEGANSPRGEGILRIWSSFDAYIADENSQGKGTSKTRTTHAYGYRIFDSQAMLVLNYYNNLLKTATLRRNEKYYKSYALSQDYFALAPNCTTQSLEATKKAIPSMAKSGHMFVNAEKVLPTTVKLAFKASKYEMPKYLFLPDNLNDYLMKSPDVKVDIKNTYHLKK	245	YES	>KAB04_RS20255	MPKIHILERPLKISSNGDNYSEYTILPAGTVLYDDSDSLNRRVMVYFNLQGVDFNFEEQDPEISKQPSEVRSIRSTELSDILKTIPLTKKDIYLIIKYDDSINDSVRSILFKKYKIDPSEYEK	123	YES
KAB07	28	Unknown	KAB07_RS00585	MQMSVSSILERLGLVSQNRAVHIQFSNQSLNQQVFLQRIEGEHTLNQGSVAELLCLSTNAHIALKQFIGCQVAVDQVTDTGQFFRTTGIITEASQGQSDGSLTIYNLTLKDPTALWHKRRNSRVFMNKSVRDISEILFKEWQEKSPLFASSITLDTSGLTKDYDVRPFVMQSNESDYDFLTRLWRSEGINWLVDESQLFVADPNASIQPQVLRLIDDNQNYQALERRSIRYQRSSATEQFDTITQVKAERRLQPTSVHVQRWQADALQQEEGSGSVQGTQKHSEHYDNASLNLEDAWHVSPAWMQDLNGEDQATASGNSQIEQLNQHINAYHHLSSKQFTVAGNVRDAQVGYWFELNDHPELDQHDSADKEFLILSKHYYNQNNLPKELQQQLERLLPQ…	928	YES					KAB07_RS00590	MGNNSTTSTTTNTANPPTQKVPLKPEAELHLLVGSAYGEGDRESPYGHTAVYIKLKGKDYIYDFGRYGKTKPESFGIFTLEGANSPRGEGILRIWSSFDAYIADENSQGKGTSKTRTTHAYGYRIFDSQAMLVLNYYNNLLKTATLRRNEKYYKSYALSQDYFALAPNCTTQSLEATKKAIPSMAKSGHMFVNAEKVLPTTVKLAFKASKYEMPKYLFLPDNLNDYLMKSPDVKVDIKNTYHLKK	245	YES	>KAB07_RS00595	MPKIHILERPLKISSNGDNYSEYTILPAGTVLYDDSDSLNRRVMVYFNLQGVDFNFEEQDPEISKQPSEVRSIRSTELSDILKTIPLTKKDIYLIIKYDDSINDSVRSILFKKYKIDPSEYEK	123	YES
KAB08	28	Unknown	KAB08_RS00585	MQMSVSSILERLGLVSQNRAVHIQFSNQSLNQQVFLQRIEGEHTLNQGSVAELLCLSTNAHIALKQFIGCQVAVDQVTDTGQFFRTTGIITEASQGQSDGSLTIYNLTLKDPTALWHKRRNSRVFMNKSVRDISEILFKEWQEKSPLFASSITLDTSGLTKDYDVRPFVMQSNESDYDFLTRLWRSEGINWLVDESQLFVADPNASIQPQVLRLIDDNQNYQALERRSIRYQRSSATEQFDTITQVKAERRLQPTSVHVQRWQADALQQEEGSGSVQGTQKHSEHYDNASLNLEDAWHVSPAWMQDLNGEDQATASGNSQIEQLNQHINAYHHLSSKQFTVAGNVRDAQVGYWFELNDHPELDQHDSADKEFLILSKHYYNQNNLPKELQQQLERLLPQ…	928	YES					KAB08_RS00590	MGNNSTTSTTTNTANPPTQKVPLKPEAELHLLVGSAYGEGDRESPYGHTAVYIKLKGKDYIYDFGRYGKTKPESFGIFTLEGANSPRGEGILRIWSSFDAYIADENSQGKGTSKTRTTHAYGYRIFDSQAMLVLNYYNNLLKTATLRRNEKYYKSYALSQDYFALAPNCTTQSLEATKKAIPSMAKSGHMFVNAEKVLPTTVKLAFKASKYEMPKYLFLPDNLNDYLMKSPDVKVDIKNTYHLKK	245	YES	>KAB08_RS00595	MPKIHILERPLKISSNGDNYSEYTILPAGTVLYDDSDSLNRRVMVYFNLQGVDFNFEEQDPEISKQPSEVRSIRSTELSDILKTIPLTKKDIYLIIKYDDSINDSVRSILFKKYKIDPSEYEK	123	YES
KBN10P02143	28	Unknown	KBNAB1_3776	MQMSVSSILERLGLVSQNRAVHIQFSNQSLNQQVFLQRIEGEHTLNQGSVAELLCLSTNAHIALKQFIGCQVAVDQVTDTGQFFRTTGIITEASQGQSDGSLTIYNLTLKDPTALWHKRRNSRVFMNKSVRDISEILFKEWQEKSPLFASSITLDTSGLTKDYDVRPFVMQSNESDYDFLTRLWRSEGINWLVDESQLFVADPNASIQPQVLRLIDDNQNYQALERRSIRYQRSSATEQFDTITQVKAERRLQPTSVHVQRWQADALQQEEGSGSVQGTQKHSEHYDNASLNLEDAWHVSPAWMQDLNGEDQATASGNSQIEQLNQHINAYHHLSSKQFTVAGNVRDAQVGYWFELNDHPELDQHDSADKEFLILSKHYYNQNNLPKELQQQLERLLPQ…	928	YES					KBNAB1_3775	MGNNSTTSTTTNTANPPTQKVPLKPEAELHLLVGSAYGEGDRESPYGHTAVYIKLKGKDYIYDFGRYGKTKPESFGIFTLEGANSPRGEGILRIWSSFDAYIADENSQGKGTSKTRTTHAYGYRIFDSQAMLVLNYYNNLLKTATLRRNEKYYKSYALSQDYFALAPNCTTQSLEATKKAIPSMAKSGHMFVNAEKVLPTTVKLAFKASKYEMPKYLFLPDNLNDYLMKSPDVKVDIKNTYHLKK	245	YES	>KBNAB1_3774	MPKIHILERPLKISSNGDNYSEYTILPAGTVLYDDSDSLNRRVMVYFNLQGVDFNFEEQDPEISKQPSEVRSIRSTELSDILKTIPLTKKDIYLIIKYDDSINDSVRSILFKKYKIDPSEYEK	123	YES
SAA14	28	Unknown	B7L45_RS18970	MQMSVSSILERLGLVSQNRAVHIQFSNQSLNQQVFLQRIEGEHTLNQGSVAELLCLSTNAHIALKQFIGCQVAVDQVTDTGQFFRTTGIITEASQGQSDGSLTIYNLTLKDPTALWHKRRNSRVFMNKSVRDISEILFKEWQEKSPLFASSITLDTSGLTKDYDVRPFVMQSNESDYDFLTRLWRSEGINWLVDESQLFVADPNASIQPQVLRLIDDNQNYQALERRSIRYQRSSATEQFDTITQVKAERRLQPTSVHVQRWQADALQQEEGSGSVQGTQKHSEHYDNASLNLEDAWHVSPAWMQDLNGEDQATASGNSQIEQLNQHINAYHHLSSKQFTVAGNVRDAQVGYWFELNDHPELDQHDSADKEFLILSKHYYNQNNLPKELQQQLERLLPQ…	928	YES					B7L45_RS18965	MGNNSTTSTTTNTANPPTQKVPLKPEAELHLLVGSAYGEGDRESPYGHTAVYIKLKGKDYIYDFGRYGKTKPESFGIFTLEGANSPRGEGILRIWSSFDAYIADENSQGKGTSKTRTTHAYGYRIFDSQAMLVLNYYNNLLKTATLRRNEKYYKSYALSQDYFALAPNCTTQSLEATKKAIPSMAKSGHMFVNAEKVLPTTVKLAFKASKYEMPKYLFLPDNLNDYLMKSPDVKVDIKNTYHLKK	245	YES	>B7L45_RS18960	MPKIHILERPLKISSNGDNYSEYTILPAGTVLYDDSDSLNRRVMVYFNLQGVDFNFEEQDPEISKQPSEVRSIRSTELSDILKTIPLTKKDIYLIIKYDDSINDSVRSILFKKYKIDPSEYEK	123	YES
SMC_Paed_Ab_BL01	28	Unknown	CV094_RS10505	MQMSVSSILERLGLVSQNRAVHIQFSNQSLNQQVFLQRIEGEHTLNQGSVAELLCLSTNAHIALKQFIGCQVAVDQVTDTGQFFRTTGIITEASQGQSDGSLTIYNLTLKDPTALWHKRRNSRVFMNKSVRDISEILFKEWQEKSPLFASSITLDTSGLTKDYDVRPFVMQSNESDYDFLTRLWRSEGINWLVDESQLFVADPNASIQPQVLRLIDDNQNYQALERRSIRYQRSSATEQFDTITQVKAERRLQPTSVHVQRWQADALQQEEGSGSVQGTQKHSEHYDNASLNLEDAWHVSPAWMQDLNGEDQATASGNSQIEQLNQHINAYHHLSSKQFTVAGNVRDAQVGYWFELNDHPELDQHDSADKEFLILSKHYYNQNNLPKELQQQLERLLPQ…	928	YES					CV094_RS10510	MGNNSTTSTTTNTANPPTQKVPLKPEAELHLLVGSAYGEGDRESPYGHTAVYIKLKGKDYIYDFGRYGKTKPESFGIFTLEGANSPRGEGILRIWSSFDAYIADENSQGKGTSKTRTTHAYGYRIFDSQAMLVLNYYNNLLKTATLRRNEKYYKSYALSQDYFALAPNCTTQSLEATKKAIPSMAKSGHMFVNAEKVLPTTVKLAFKASKYEMPKYLFLPDNLNDYLMKSPDVKVDIKNTYHLKK	245	YES	>CV094_RS10515	MPKIHILERPLKISSNGDNYSEYTILPAGTVLYDDSDSLNRRVMVYFNLQGVDFNFEEQDPEISKQPSEVRSIRSTELSDILKTIPLTKKDIYLIIKYDDSINDSVRSILFKKYKIDPSEYEK	123	YES
SSA12	28	Unknown	B7L38_RS10780	MQMSVSSILERLGLVSQNRAVHIQFSNQSLNQQVFLQRIEGEHTLNQGSVAELLCLSTNAHIALKQFIGCQVAVDQVTDTGQFFRTTGIITEASQGQSDGSLTIYNLTLKDPTALWHKRRNSRVFMNKSVRDISEILFKEWQEKSPLFASSITLDTSGLTKDYDVRPFVMQSNESDYDFLTRLWRSEGINWLVDESQLFVADPNASIQPQVLRLIDDNQNYQALERRSIRYQRSSATEQFDTITQVKAERRLQPTSVHVQRWQADALQQEEGSGSVQGTQKHSEHYDNASLNLEDAWHVSPAWMQDLNGEDQATASGNSQIEQLNQHINAYHHLSSKQFTVAGNVRDAQVGYWFELNDHPELDQHDSADKEFLILSKHYYNQNNLPKELQQQLERLLPQ…	928	YES					B7L38_RS10775	MGNNSTTSTTTNTANPPTQKVPLKPEAELHLLVGSAYGEGDRESPYGHTAVYIKLKGKDYIYDFGRYGKTKPESFGIFTLEGANSPRGEGILRIWSSFDAYIADENSQGKGTSKTRTTHAYGYRIFDSQAMLVLNYYNNLLKTATLRRNEKYYKSYALSQDYFALAPNCTTQSLEATKKAIPSMAKSGHMFVNAEKVLPTTVKLAFKASKYEMPKYLFLPDNLNDYLMKSPDVKVDIKNTYHLKK	245	YES	>B7L38_RS10770	MPKIHILERPLKISSNGDNYSEYTILPAGTVLYDDSDSLNRRVMVYFNLQGVDFNFEEQDPEISKQPSEVRSIRSTELSDILKTIPLTKKDIYLIIKYDDSINDSVRSILFKKYKIDPSEYEK	123	YES
SSMA17	28	Unknown	B7L43_RS11555	MQMSVSSILERLGLVSQNRAVHIQFSNQSLNQQVFLQRIEGEHTLNQGSVAELLCLSTNAHIALKQFIGCQVAVDQVTDTGQFFRTTGIITEASQGQSDGSLTIYNLTLKDPTALWHKRRNSRVFMNKSVRDISEILFKEWQEKSPLFASSITLDTSGLTKDYDVRPFVMQSNESDYDFLTRLWRSEGINWLVDESQLFVADPNASIQPQVLRLIDDNQNYQALERRSIRYQRSSATEQFDTITQVKAERRLQPTSVHVQRWQADALQQEEGSGSVQGTQKHSEHYDNASLNLEDAWHVSPAWMQDLNGEDQATASGNSQIEQLNQHINAYHHLSSKQFTVAGNVRDAQVGYWFELNDHPELDQHDSADKEFLILSKHYYNQNNLPKELQQQLERLLPQ…	928	YES					B7L43_RS11550	MGNNSTTSTTTNTANPPTQKVPLKPEAELHLLVGSAYGEGDRESPYGHTAVYIKLKGKDYIYDFGRYGKTKPESFGIFTLEGANSPRGEGILRIWSSFDAYIADENSQGKGTSKTRTTHAYGYRIFDSQAMLVLNYYNNLLKTATLRRNEKYYKSYALSQDYFALAPNCTTQSLEATKKAIPSMAKSGHMFVNAEKVLPTTVKLAFKASKYEMPKYLFLPDNLNDYLMKSPDVKVDIKNTYHLKK	245	YES	>B7L43_RS11545	MPKIHILERPLKISSNGDNYSEYTILPAGTVLYDDSDSLNRRVMVYFNLQGVDFNFEEQDPEISKQPSEVRSIRSTELSDILKTIPLTKKDIYLIIKYDDSINDSVRSILFKKYKIDPSEYEK	123	YES
YU-R612	28	Unknown	AXA63_18615	MQMSVSSILERLGLVSQNRAVHIQFSNQSLNQQVFLQRIEGEHTLNQGSVAELLCLSTNAHIALKQFIGCQVAVDQVTDTGQFFRTTGIITEASQGQSDGSLTIYNLTLKDPTALWHKRRNSRVFMNKSVRDISEILFKEWQEKSPLFASSITLDTSGLTKDYDVRPFVMQSNESDYDFLTRLWRSEGINWLVDESQLFVADPNASIQPQVLRLIDDNQNYQALERRSIRYQRSSATEQFDTITQVKAERRLQPTSVHVQRWQADALQQEEGSGSVQGTQKHSEHYDNASLNLEDAWHVSPAWMQDLNGEDQATASGNSQIEQLNQHINAYHHLSSKQFTVAGNVRDAQVGYWFELNDHPELDQHDSADKEFLILSKHYYNQNNLPKELQQQLERLLPQ…	928	YES					AXA63_18620	MGNNSTTSTTTNTANPPTQKVPLKPEAELHLLVGSAYGEGDRESPYGHTAVYIKLKGKDYIYDFGRYGKTKPESFGIFTLEGANSPRGEGILRIWSSFDAYIADENSQGKGTSKTRTTHAYGYRIFDSQAMLVLNYYNNLLKTATLRRNEKYYKSYALSQDYFALAPNCTTQSLEATKKAIPSMAKSGHMFVNAEKVLPTTVKLAFKASKYEMPKYLFLPDNLNDYLMKSPDVKVDIKNTYHLKK	245	YES	>AXA63_18625	MPKIHILERPLKISSNGDNYSEYTILPAGTVLYDDSDSLNRRVMVYFNLQGVDFNFEEQDPEISKQPSEVRSIRSTELSDILKTIPLTKKDIYLIIKYDDSINDSVRSILFKKYKIDPSEYEK	123	YES
AR_0078	29	Peptidoglycan hydrolase	AM457_RS03615	MLFNIFSVLEKIGLNAQKRAIHVQFSNELLNHQVFLQRIEGQHQLNGGLMAELICLSTNAQIALKQFIGVQVAVDQVTDSGQLFRTTGIVTEASYGQSDGALTLYKLTIEDATNLWHKRRNSRVFMNKSIVEITEVLFKEWQEKSPLFAASLSLDLGGLSQNYDIRPFTMQHNESDYDFLTRLWRSEGVSWLIDESELFVPHFTAPIQAQKLRLIDDNNQNQALARRSIRYHRSSATEYQDSITGFVAVRSLQPTAVHVQRWQPDALAQEEGNGSVVTTHTHSDNFDSATLSLEQAWHVSPAWMQDLKGEDQATASSSSQLEKLNQHFTDMHASRAKYFKAYSSVRDTQVGYWFNLREHPEIDQHEGADQEFLIIAKNFYNQNNLPKDLHQQVSQLLTQ…	1108	YES					AM457_RS03610	MNKKSLVTIQILDLFGSPISKAQYEVKNQRTGQVIAAGTTNSSGCIVEISRDKGTALDVYIKSMFKGSMVKVQSFVMSKDRMVVKITSPKVLLNLKTLTNQGNNGQYKRKTHIVKKGDTLFEIAQKNHTTVRVLERLNKIDDPNKISIGQVIKLPVHIPASGNHSHQDKPKHKHSAQSTNKPTASSTKTTPAPAAKRPANPASQTKQENGLPEKAHQLYEDTKKALNEAASSVSKILTIDDRSQDGGTPKANTTNICKTNPQCISSGKSELIREVNIRLAGFGGALPTDEFTELTATCIRQFQRDYMGVPDTGKICGSVLVALDQFYDEYPISSFMGKAACNCGKCSGFGNGKMGVQSGINTANEYPGIHRSLIWILKSLNFYLKNEFKDKKINVAYIE…	715	YES	>AM457_RS03605	MFGKYVFYTGWLLATLSLSVSACADNSKVNCNTNNVYGDLKCLEKENKKLINQLDNKKNKERKDYNQWIKEIKNKCEGKISYASGEGAGLIKNQCYREEYLSRLSFINTGKVKKSDTNIHGLELTYLPYNSNDHLKCIMKKEVNSCSKVNLVKSSNLIKYYPFISPAYGDSIVLPETDDSKQIIVSPFEDNEDEGPQLEISIINAFGVVEQKTISANKNVIIDKNYNLIYKEGNKEKILKLK	242	YES
AF-401	30	Lipase	BS064_RS20235	MQMSVSSILERLGLVSQNRAVHIQFSNQSLNQQVFLQRIEGEHTLNQGSVAELLCLSTNAHIALKQFIGCQVAVDQVTDTGQFFRTTGIITEASQGQSDGSLTIYNLTLKDPTALWHKRRNSRVFMNKSVRDISEILFKEWQEKSPLFASSITLDTSGLTEDYDVRPFVMQSNESDYDFLTRLWRSEGINWLVVESQLFVAEPNASIQPQVLRLIDDNQNYQALERRSIRYQRSSATEQFDTITQVKAERRLQPTSVHVQRWQADALQQEEGSGSVQGTQKHSEHYDNASLNLEDAWHVSPAWMQDLNGEDQATASGNSQIEQLNQHINAYHHLSSKQFTVAGNVRDAQVGYWFELNEHPELDQHDSADKEFLILSKHYYNQNNLPKELQQQLERLLPQ…	920	YES					BS064_RS20230	MNDAAIALESFAKQTCGRACVMPPIQPVVLDVYKQSFTAFVGGAADKYQFLGRPLDIDFPDDIGAGPTGIMKSCMRKFKEASSSQITKAKFEYYGYEEAYSTDSVVKRYRGKLLLNLLTDIKNILKEEPNTQINLVGHSLGGWNVAGLSEELSKAKICTVHTLITIDPVGIRLSKSGVGNDRARIYYLEPDPVAKKWINIFSQPLKNYRDDYIAILGGRWNDDDTAKANFNSVSTYHHGEASEMFFEKKFLENKMSASDLLVSELKKVIK	270	YES	>BS064_RS20225	IFLLSSLFLIGCSESFSNFTIDNVVKSNEKLNFSINFKNNEVLDKVKESSSKKIVCKNTANNNQMLDAYIDKIENNKIDVSVEFCANNDNRSCEPIDISSVKKINLECQAIFSAMIGNVSKSEKFPIIWEKK	132	YES
CIP70.10	31	Unknown	ABCIP7010_RS00440	MQMSVSSILERLGLVSQNRAVHIQFSNQSLNQQVFLQRIEGEHTLNQGSVAELLCLSTNAHIALKQFIGCQVAVDQVTDTGQFFRTTGIITEASQGQSDGSLTIYNLTLKDPTALWHKRRNSRVFMNKSVRDISEILFKEWQGKSPLFASSITLDTSGLTKDYDVRPFVMQSNESDYDFLTRLWRSEGINWLVDESQLFVAEPNASIQPQVLRLIDDNQNYQALEHRSIRYQRSSATEQFDTITQVKAERRLQPTSVHVQRWQADALQQEEGSGSVQGTQKHSEHYDNASLNLEDAWHVSPAWMQDLNGEDQATASGNSQIEQLNQHINAYHHLSSKQFTVAGNVRDAQVGYWFELNDHPELDQHDSADKEFLILSKHYYNQNNLPIELQQQLERLLPQ…	952	YES					ABCIP7010_RS00445	MVDLNKDDVALITQAIAIGFSPAGVALDVADLARASYNLYQEKSDDNYFEVILCVIGFIPGPGDGLKAGLRIVNRKPEILFELIRFIMTHCKIYGNPEQWLSEIISDTKIRELIRSGKREALNASNKNIGNRWAKYWINQSIEITFNFLEASISSLVQLLARKVLHWKTKIPKSSADKRHVGGGKGHQNNSAHGTTYDGKTGQNGNGHGSKGKTLSKVDISKVLSNLEVGGVGEHMADYWVANKLAIPAVHDSGQQLTPKLQRPMTKLHIGIHDQGIDAIWKSDKKNIGIMNTKSYAIIEAKASLSMGKGTGPGSLLNDLDKQQDTRERHIERASAKKEKRAEKKLIPKKKFLINQQMSDEWVKKRLRATSLRNVEIAGFSRHLLYFNYAHPETVEHLN…	450	YES	>ABCIP7010_RS00450	VSNFTEQRRQQFLTEDYYLKTKEYNEEGIPLYLESDAFEDDQYNCGEASRWTAITDIYTSLLYLTYTAGHSIQELIPVFEKVIDGYEKQSEALALFHKSEKPSVITSQNETLNILSLAFLLHRNDLFLRIHSLVNGEGDSHTGEDEIINKFFKLNDSTHPTINEGNLFSLSYAKLCDVIDNVLVKSDKKHSVELLDEYLSNWYQMNRNEIWYNSHLDLENKSSYVGYWAFEAAALVYLLDLDDSSLYKHLFYPKDIVQWARNQTKIKALNDDVIQIKLKGGEKCTRTGYWQTPAQPNLRRYFVQDEVLPTLIEMDWGEVYWYWDGEN	327	YES
R2091	31	Unknown	ABR2091_RS00440	MQMSVSSILERLGLVSQNRAVHIQFSNQSLNQQVFLQRIEGEHTLNQGSVAELLCLSTNAHIALKQFIGCQVAVDQVTDTGQFFRTTGIITEASQGQSDGSLTIYNLTLKDPTALWHKRRNSRVFMNKSVRDISEILFKEWQGKSPLFASSITLDTSGLTKDYDVRPFVMQSNESDYDFLTRLWRSEGINWLVDESQLFVAEPNASIQPQVLRLIDDNQNYQALEHRSIRYQRSSATEQFDTITQVKAERRLQPTSVHVQRWQADALQQEEGSGSVQGTQKHSEHYDNASLNLEDAWHVSPAWMQDLNGEDQATASGNSQIEQLNQHINAYHHLSSKQFTVAGNVRDAQVGYWFELNDHPELDQHDSADKEFLILSKHYYNQNNLPIELQQQLERLLPQ…	952	YES					ABR2091_RS00445	MVDLNKDDVALITQAIAIGFSPAGVALDVADLARASYNLYQEKSDDNYFEVILCVIGFIPGPGDGLKAGLRIVNRKPEILFELIRFIMTHCKIYGNPEQWLSEIISDTKIRELIRSGKREALNASNKNIGNRWAKYWINQSIEITFNFLEASISSLVQLLARKVLHWKTKIPKSSADKRHVGGGKGHQNNSAHGTTYDGKTGQNGNGHGSKGKTLSKVDISKVLSNLEVGGVGEHMADYWVANKLAIPAVHDSGQQLTPKLQRPMTKLHIGIHDQGIDAIWKSDKKNIGIMNTKSYAIIEAKASLSMGKGTGPGSLLNDLDKQQDTRERHIERASAKKEKRAEKKLIPKKKFLINQQMSDEWVKKRLRATSLRNVEIAGFSRHLLYFNYAHPETVEHLN…	450	YES	>ABR2091_RS00450	VSNFTEQRRQQFLTEDYYLKTKEYNEEGIPLYLESDAFEDDQYNCGEASRWTAITDIYTSLLYLTYTAGHSIQELIPVFEKVIDGYEKQSEALALFHKSEKPSVITSQNETLNILSLAFLLHRNDLFLRIHSLVNGEGDSHTGEDEIINKFFKLNDSTHPTINEGNLFSLSYAKLCDVIDNVLVKSDKKHSVELLDEYLSNWYQMNRNEIWYNSHLDLENKSSYVGYWAFEAAALVYLLDLDDSSLYKHLFYPKDIVQWARNQTKIKALNDDVIQIKLKGGEKCTRTGYWQTPAQPNLRRYFVQDEVLPTLIEMDWGEVYWYWDGEN	327	YES
AR_0088	32	Unknown	AM467_RS02905	MFNNISQVLESIGFLSQHRSVYLQFSDASLNSQVFLQRIDGQHYLNQGMTAELICLSTNAHIPLKTFIGLQVAVDQVTDQGQQFRTTGIITGASQGQSDGALTLYKLTISDPTYLWHKRRNSRVFMNKSVKEISEILFQEWQGKSPLFASSLTLDLSGLKQTYDVRPFVMQLNESDYDFLTRLWRSEGISWLIDEAELTVASNTDNIQPQKLRLIDDNSQYQALTRRTIRYHRSSATEQFDSMTSLIAGRHLQPTSVFVQRWQSDVLQQTDGAGSVQSTHQHSASYDNQSLSLEDAWHFSPAWMQDLNGEDGATSASNQQLEKFNQNLSAYHDAQSKQFVAQTTVRDTQVGYWFELNEHPEIDLHSGADKEFLIIGKHYYNQNNLPKDLNQQIQTLITQ…	1020	YES					AM467_RS02910	MSTAVAKSPAKTIRVTQKGEQSAADWIKGVLDGSGSSPAQIIVAVVIGCIPFVGQGVDVGNVIVSIVKIAENPNNKDNWFDLVFNLIAFVPVAGDGLKIVFKQLRSGKAMGAILDAIPSKTMRGNVEKWFRNLNWNAYTKELQTTSNKIIDGLIDVFDSWMTRAVLGQARLKTLVVQLRKMKTVANRQIEMVMKDLQLAHKKALATPYPNTTAKAPIHKTGSKPLNRTSAPHTQQKGQVLKNTSGNTAKTGSKNTSTKRTSKKRSNKELGSGGEHITDYYFVKRKKSRTKINNNGVLYEYHDTGHDGIDHAWYSNSIGHKYRITDSKATNLASHRKIMTPKAAMDALSMGLDVYVKSSKEKKTKGALGKTVSDGAQMSHLWIANKIGSAKITSSHKVKL…	481	YES	>AM467_RS02915	MKLEYQVNDQEIDWQKWFDQENKDSDSYRDSFLETEMYQRRFNTFLNGIYSVTDGFRKYKTSAKAGKMMSAGHQRLQDVLNLMSLQYSAGGDISFIKELYPYLLHWMEEYAETHAAYHQTEEAGGRYVWHISLGTEDYWYIALRLICFGLLTGYADQMARIMPIIDYVEATPEGQEKDGLIERLVAPFVADRGTPPDEARRHLPYRKLIKVFNAAPEQRPALMLQYLESWYEASRREPYYNQHPQADIDEGFLYYGYWSWEAAAVTWLLDIDDALYREHEFYPKDLVDFARTQSNVVPNEEQPERIKVKGGEACIKTGHWITPAKPDTRLYFTQGTILPILSETDWGEVYWYWDGEN	357	YES
HWAB8	32	Unknown	B7L46_RS11680	MFNNISQVLESIGFLSQHRSVYLQFSDASLNSQVFLQRIDGQHYLNQGMTAELICLSTNAHIPLKTFIGLQVAVDQVTDQGQQFRTTGIITGASQGQSDGALTLYKLTISDPTYLWHKRRNSRVFMNKSVKEISEILFQEWQGKSPLFASSLTLDLSGLKQTYDVRPFVMQLNESDYDFLTRLWRSEGISWLIDEAELTVASNTDNIQPQKLRLIDDNSQYQALTRRTIRYHRSSATEQFDSMTSLIAGRHLQPTSVFVQRWQSDVLQQTDGAGSVQSTHQHSASYDNQSLSLEDAWHFSPAWMQDLNGEDGATSASNQQLEKFNQNLSAYHDAQSKQFVAQTTVRDTQVGYWFELNEHPEIDLHSGADKEFLIIGKHYYNQNNLPKDLNQQIQTLITQ…	1020	YES					B7L46_RS11685	MSTAVAKSPAKTIRVTQKGEQSAADWIKGVLDGSGSSPAQIIVAVVIGCIPFVGQGVDVGNVIVSIVKIAENPNNKDNWFDLVFNLIAFVPVAGDGLKIVFKQLRSGKAMGAILDAIPSKTMRGNVEKWFRNLNWNAYTKELQTTSNKIIDGLIDVFDSWMTRAVLGQARLKTLVVQLRKMKTVANRQIEMVMKDLQLAHKKALATPYPNTTAKAPIHKTGSKPLNRTSAPHTQQKGQVLKNTSGNTAKTGSKNTSTKRTSKKRSNKELGSGGEHITDYYFVKRKKSRTKINNNGVLYEYHDTGHDGIDHAWY	313	NO
* confirmed function
