# Supplementary material for: Systematic Identification and Analysis of Acinetobacter baumannii Type VI Secretion System Effector and Immunity Components
Source: Front Microbiol. 2019 Oct 30;10:2440. doi: 10.3389/fmicb.2019.02440 (PMC6833914; doi:10.3389/fmicb.2019.02440)
Supplement: FILE S5 — A. baumannii effector pair-wise amino acid identity matrix. Reported values are the maximum identity of the smallest protein sequence of the pair across the entire sequence length. [file Data_Sheet_5.xlsx]

## Sheet: matrix identities
Effector Group	Group_31	Group_28	Group_9	Group_2	Group_24	Group_25	Group_16	Group_29	Group_14	Group_23	Group_11	Group_27	Group_17	Group_32	Group_19	Group_22	Group_8	Group_10	Group_7	Group_6	Group_13	Group_26	Group_18	Group_4	Group_1	Group_30	Group_21	Group_5	Group_3	Group_12	Group_20	Group_15
Group_31		4	6	5	5	5	5	4	5	5	4	5	5	8	8	10	4	6	8	6	6	3	5	5	7	5	9	5	3	4	4	5
Group_28	4		5	4	3	3	4	2	2	3	3	4	4	5	4	9	2	5	5	11	4	6	2	2	5	6	7	6	2	3	3	7
Group_9	6	5		6	4	5	4	6	6	7	6	4	6	6	6	4	8	6	6	5	7	4	7	6	7	7	7	4	4	5	5	4
Group_2	5	4	6		4	4	4	6	5	5	6	4	7	4	5	7	5	7	4	7	4	4	5	4	5	4	5	5	4	5	5	6
Group_24	5	3	4	4		20	4	9	8	5	12	4	7	4	6	3	6	4	5	2	4	4	6	6	3	5	2	2	6	8	6	5
Group_25	5	3	5	4	20		4	7	8	6	10	3	6	5	5	3	6	6	5	3	4	2	5	6	4	4	3	4	6	6	5	4
Group_16	5	4	4	4	4	4		4	3	7	5	3	8	3	5	8	4	3	6	8	6	5	4	4	4	7	8	4	3	7	6	2
Group_29	4	2	6	6	9	7	4		49	8	7	4	10	6	5	3	5	4	3	4	4	3	9	8	4	5	5	5	6	6	6	4
Group_14	5	2	6	5	8	8	3	49		8	8	3	10	7	5	3	6	4	4	4	5	4	7	7	4	4	4	4	5	6	6	4
Group_23	5	3	7	5	5	6	7	8	8		7	4	13	5	7	5	7	6	5	2	4	6	5	6	7	6	5	4	6	5	7	4
Group_11	4	3	6	6	12	10	5	7	8	7		4	7	5	5	5	7	5	4	4	3	4	8	6	5	5	5	2	7	7	6	4
Group_27	5	4	4	4	4	3	3	4	3	4	4		9	6	9	12	5	6	5	4	3	3	2	5	10	9	11	5	2	4	3	6
Group_17	5	4	6	7	7	6	8	10	10	13	7	9		8	8	7	8	6	6	6	5	6	6	6	9	8	7	6	4	6	6	11
Group_32	8	5	6	4	4	5	3	6	7	5	5	6	8		7	8	5	7	6	5	6	5	5	5	8	4	8	4	3	4	3	6
Group_19	8	4	6	5	6	5	5	5	5	7	5	9	8	7		5	5	8	6	4	6	5	4	5	5	7	5	5	4	4	4	5
Group_22	10	9	4	7	3	3	8	3	3	5	5	12	7	8	5		5	7	6	8	3	9	1	3	5	7	6	7	3	4	5	7
Group_8	4	2	8	5	6	6	4	5	6	7	7	5	8	5	5	5		6	5	6	5	6	6	6	5	7	5	6	6	5	5	3
Group_10	6	5	6	7	4	6	3	4	4	6	5	6	6	7	8	7	6		6	8	7	4	6	5	7	6	11	6	3	5	5	4
Group_7	8	5	6	4	5	5	6	3	4	5	4	5	6	6	6	6	5	6		8	8	6	5	6	6	8	9	10	4	4	3	7
Group_6	6	11	5	7	2	3	8	4	4	2	4	4	6	5	4	8	6	8	8		6	5	4	6	6	9	9	7	2	3	4	9
Group_13	6	4	7	4	4	4	6	4	5	4	3	3	5	6	6	3	5	7	8	6		7	4	6	3	6	6	8	3	4	4	5
Group_26	3	6	4	4	4	2	5	3	4	6	4	3	6	5	5	9	6	4	6	5	7		4	3	6	6	6	10	3	5	4	4
Group_18	5	2	7	5	6	5	4	9	7	5	8	2	6	5	4	1	6	6	5	4	4	4		19	3	4	6	3	6	6	5	3
Group_4	5	2	6	4	6	6	4	8	7	6	6	5	6	5	5	3	6	5	6	6	6	3	19		3	3	5	6	6	6	5	2
Group_1	7	5	7	5	3	4	4	4	4	7	5	10	9	8	5	5	5	7	6	6	3	6	3	3		22	11	8	3	7	6	5
Group_30	5	6	7	4	5	4	7	5	4	6	5	9	8	4	7	7	7	6	8	9	6	6	4	3	22		10	5	3	5	5	7
Group_21	9	7	7	5	2	3	8	5	4	5	5	11	7	8	5	6	5	11	9	9	6	6	6	5	11	10		7	3	7	5	8
Group_5	5	6	4	5	2	4	4	5	4	4	2	5	6	4	5	7	6	6	10	7	8	10	3	6	8	5	7		3	2	3	9
Group_3	3	2	4	4	6	6	3	6	5	6	7	2	4	3	4	3	6	3	4	2	3	3	6	6	3	3	3	3		7	8	3
Group_12	4	3	5	5	8	6	7	6	6	5	7	4	6	4	4	4	5	5	4	3	4	5	6	6	7	5	7	2	7		55	6
Group_20	4	3	5	5	6	5	6	6	6	7	6	3	6	3	4	5	5	5	3	4	4	4	5	5	6	5	5	3	8	55		5
Group_15	5	7	4	6	5	4	2	4	4	4	4	6	11	6	5	7	3	4	7	9	5	4	3	2	5	7	8	9	3	6	5
