# Supplementary material for: Systematic Identification and Analysis of Acinetobacter baumannii Type VI Secretion System Effector and Immunity Components
Source: Front Microbiol. 2019 Oct 30;10:2440. doi: 10.3389/fmicb.2019.02440 (PMC6833914; doi:10.3389/fmicb.2019.02440)
Supplement: FILE S6 — Immunity protein predicted sub-cellular location. [file Data_Sheet_6.xlsx]

## Sheet: Sheet1
Effector Identifier	Predicted effector function	Putative immunity protein identified	SignalP prediction	PSORTb prediction	TMHMM- transmembrane domain	Final prediction
1	Lipase	YES	NO	Unknown	NO	Unknown
2	DNase	YES	NO	Cytoplasmic	NO	Cytoplasm
3	Unknown	NO
4	Peptidoglycan hydrolase	YES	YES	Unknown (signal peptide detected)	NO	Periplasmic space
5	Unknown	NO
6	Nuclease	YES	NO	Cytoplasmic	NO	Cytoplasm
7	Unknown	YES	NO	Unknown	NO	Unknown
8	Peptidoglycan hydrolase (amidase/chitinase)	YES	YES	Unknown (signal peptide detected)	NO	Periplasmic space
9	Peptidoglycan hydrolase (chitinase/lysozyme/lipase)	YES	YES	Unknown	NO	Periplasmic space
10	Unknown	YES	YES	Unknown (signal peptide detected)	NO	Periplasmic space
11	Unknown	YES	YES	Unknown (signal peptide detected)	NO	Periplasmic space
12	Unknown	YES	NO	Cytoplasmic membrane	YES	Cytoplasmic membrane
13	Unknown	YES	YES	Unknown	NO	Periplasmic space
14	Peptidoglycan hydrolase	YES	YES	Cytoplasmic	NO	Periplasmic space
15	Unknown	YES	NO	Cytoplasmic	NO	Cytoplasm
16	DNase	YES	NO	Cytoplasmic	NO	Cytoplasm
17	Peptidoglycan hydrolase	YES	YES	Unknown	NO	Periplasmic space
18	Peptidoglycan hydrolase	YES	NO	Unknown	NO	Periplasmic space
19	Unknown	YES	NO	Unknown	NO	Unknown
20	Unknown	YES	NO	Cytoplasmic membrane	YES	Cytoplasmic membrane
21	Unknown	YES	NO	Cytoplasmic	NO	Cytoplasm
22	Deaminase	YES	NO	Cytoplasmic	NO	Cytoplasm
23	Peptidoglycan hydrolase	YES	NO	Unknown	YES	Periplasmic space
24	Peptidoglycan hydrolase	YES	NO	Unknown (signal peptide detected)	NO	Periplasmic space
25	Unknown	YES	YES	Unknown	NO	Periplasmic space
26	Unknown	YES	NO	Cytoplasmic membrane	YES	Cytoplasmic membrane
27	Unknown	YES	NO	Cytoplasmic	NO	Cytoplasm
28	Unknown	YES	NO	Cytoplasmic	NO	Cytoplasm
29	Peptidoglycan hydrolase	YES	YES	Unknown (signal peptide detected)	NO	Periplasmic space
30	Lipase	YES	NO	Unknown	NO	Unknown
31	Unknown	YES	NO	Cytoplasmic	NO	Cytoplasm
32	Unknown	YES	NO	Cytoplasmic	NO	Cytoplasm
